# Supplementary material for: Systematic Prioritization of Candidate Genes in Disease Loci Identifies TRAFD1 as a Master Regulator of IFNγ Signaling in Celiac Disease
Source: Front Genet. 2021 Jan 25;11:562434. doi: 10.3389/fgene.2020.562434 (PMC7868554; doi:10.3389/fgene.2020.562434)
Supplement: Supplementary Table 3 — Druggability information for prioritized genes. This table contains all the prioritized cis genes in the CeD regions that are existing drug targets according to two different databases (DrugBank v5.1.4, and Finan et al., 2017). One gene per row is shown. Columns indicate (in order): the human build 37 coordinates of the CeD region in which the gene is located (region); the gene name according to the ENSEMBL GENES 96 database (human build 37) (gene_name); the ENSEMBL gene identifier (ensembl_id); the most likely effect direction (determined as described in Methods) (most_likely_direction); the number of independent eQTL variants found for the gene (n_eqtl_effects); the effect size (MR_ivw_effect) and p-value (MR_ivw_p_value) of the MR-IVW test; the summary of LD overlap (ld_overlap_summary) with either the top eQTL variant (“top_snp”) or an independent eQTL variant (“cojo_snp”) with the r2 linkage disequilibrium between the eQTL SNP and the CeD top variant; the coloc posterior probability of causal variants being shared (coloc_h4); if the gene passes DEPICT's own false discovery thresholds (depict_fdr_pass); the lines of evidence that are significant compared to the lines of evidence that are available for a gene (lines_of_evidence); the druggability tier based on Finan et al. (2017), with lower tiers making it more likely that the gene is druggable (Finan et al., 2017), (druggable_tier), and if the gene is a drug bank drug target (drug_bank_drug_target). Bold fields in any of the columns indicate that the prioritization method is significant according to our thresholds. [file Table_3.XLSX]

## Sheet: Sheet1
region	gene_name	ensembl_gene_id	direction_best_guess	n_eqtl_effects	MR_ivw_effect	MR_ivw_p_value	ld_overlap_summary	coloc_h4	depict_fdr_pass	lines_of_evidence	druggable_tier	gene_bank_drug_target
3:45174694-47543272	XCR1	ENSG00000173578	+	2	NA	NA	No LD	0.00	Yes	1/3	Tier_3B	NA
3:45174694-47543272	CXCR6	ENSG00000172215	+	3	0.1424	3.12e-03	No LD	0.00	Yes	1/4	Tier_3B	NA
1:171674554-173864652	FASLG	ENSG00000117560	-	1	NA	NA	No LD	0.00	Yes	1/3	Tier_3B	NA
13:99036873-101036873	GPR18	ENSG00000125245	+	2	NA	NA	No LD	0.12	Yes	1/3	Tier_3B	Glycine;Cannabidiol;Medical_Cannabis;Nabiximols
1:199881392-201951307	GPR25	ENSG00000170128	+	3	0.1543	1.72e-06	No LD	0.98	NA	2/3	Tier_3B	NA
13:99036873-101036873	GPR183	ENSG00000169508	-	1	NA	NA	No LD	0.45	Yes	1/3	Tier_3B	NA
1:1505713-3539006	MMEL1	ENSG00000142606	-	2	NA	NA	top_snp:0.87	0.14	No	1/3	Tier_3A	NA
1:1505713-3539006	TNFRSF14	ENSG00000157873	-	2	NA	NA	No LD	0.00	Yes	1/3	Tier_3A	NA
3:158587258-160793888	IL12A	ENSG00000168811	+	0	NA	NA	No eQTL	NA	Yes	1/1	Tier_3A	NA
2:101966067-104125457	IL18RAP	ENSG00000115607	+	3	0.1289	9.13e-10	No LD	0.00	Yes	2/4	Tier_3A	NA
2:101966067-104125457	IL1RL1	ENSG00000115602	+	4	0.1185	7.28e-07	No LD	0.00	Yes	2/4	Tier_3A	NA
22:36630862-38633851	C1QTNF6	ENSG00000133466	-	4	-0.1344	4.63e-05	No LD	0.05	NA	1/3	Tier_3A	NA
20:43596207-45596207	PLTP	ENSG00000100979	-	5	-0.0387	3.50e-02	cojo_snp:0.98	0.00	NA	1/3	Tier_3A	NA
18:66543688-68543688	CD226	ENSG00000150637	+	3	0.1697	4.63e-04	top_snp:0.92	0.96	Yes	3/4	Tier_3A	NA
4:121974607-124561436	IL21	ENSG00000138684	?	0	NA	NA	No eQTL	NA	Yes	1/1	Tier_3A	NA
16:26414339-28414339	IL21R	ENSG00000103522	?	0	NA	NA	No eQTL	NA	Yes	1/1	Tier_3A	NA
2:101966067-104125457	IL18R1	ENSG00000115604	+	4	0.1725	1.82e-05	No LD	0.00	Yes	2/4	Tier_3A	NA
18:11763706-13887750	PTPN2	ENSG00000175354	?	1	NA	NA	No LD	0.00	Yes	1/3	Tier_2	NA
10:80023352-82065774	PPIF	ENSG00000108179	+	3	0.3399	1.44e-05	No LD	0.00	NA	1/3	Tier_2	Ciclosporin;Proline;Triglyme;7-AMINO-4-METHYL-CHROMEN-2-ONE
2:190875901-192940451	STAT1	ENSG00000115415	?	0	NA	NA	No eQTL	NA	Yes	1/1	Tier_2	NA
12:110715197-113906415	PTPN11	ENSG00000179295	+	1	NA	NA	No LD	0.00	Yes	1/3	Tier_2	Dodecane-Trimethylamine
15:74115895-76115895	MPI	ENSG00000178802	+	2	NA	NA	top_snp:0.83	0.97	No	2/3	Tier_2	NA
15:66441997-68441997	SMAD3	ENSG00000166949	?	1	NA	NA	No LD	0.59	Yes	1/3	Tier_2	NA
3:45174694-47543272	CCR3	ENSG00000183625	+	4	0.0542	2.58e-03	No LD	0.00	Yes	1/4	Tier_2	NA
15:78234957-80234957	CTSH	ENSG00000103811	+	4	0.2167	2.49e-10	top_snp:1.00	1.00	NA	3/3	Tier_2	N1-(1-Dimethylcarbamoyl-2-Phenyl-Ethyl)-2-Oxo-N4-(2-Pyridin-2-Yl-Ethyl)-Succinamide;Para-Toluene_Sulfonate;N-[1-Hydroxycarboxyethyl-Carbonyl]Leucylamino-2-Methyl-Butane;CARBOBENZYLOXY-(L)-LEUCINYL-(L)LEUCINYL_METHOXYMETHYLKETONE
20:29150077-31150077	BCL2L1	ENSG00000171552	?	0	NA	NA	No eQTL	NA	Yes	1/1	Tier_1	"4'-FLUORO-11'-BIPHENYL-4-CARBOXYLIC_ACID";Isosorbide;Gossypol
2:203573302-205802578	CD28	ENSG00000178562	+	1	NA	NA	No LD	0.00	Yes	1/3	Tier_1	NA
2:181007800-183135924	ITGA4	ENSG00000115232	-	4	0.1258	9.50e-03	No LD	0.00	Yes	1/4	Tier_1	Natalizumab;ATL1102;CDP323;R1295;R411;Tinzaparin;Vedolizumab
15:74115895-76115895	CYP11A1	ENSG00000140459	?	1	NA	NA	No LD	1.00	NA	1/2	Tier_1	Aminoglutethimide
3:45174694-47543272	CCR2	ENSG00000121807	?	3	-0.0835	2.73e-01	No LD	0.00	Yes	1/4	Tier_1	INCB3284;CCX915;Plozalizumab
2:203573302-205802578	ICOS	ENSG00000163600	-	0	NA	NA	No eQTL	NA	Yes	1/1	Tier_1	NA
9:4490522-6490522	CD274	ENSG00000120217	?	0	NA	NA	No eQTL	NA	Yes	1/1	Tier_1	Atezolizumab;Durvalumab;Avelumab
3:45174694-47543272	CCR1	ENSG00000163823	-	3	-0.0238	2.51e-01	No LD	0.00	Yes	1/4	Tier_1	NA
9:4490522-6490522	PDCD1LG2	ENSG00000197646	-	1	NA	NA	No LD	1.00	NA	1/2	Tier_1	NA
15:74115895-76115895	ULK3	ENSG00000140474	-	1	NA	NA	top_snp:0.83	1.00	No	2/3	Tier_1	Fostamatinib
20:43596207-45596207	MMP9	ENSG00000100985	-	1	NA	NA	No LD	0.99	NA	1/2	Tier_1	Glutathione;Marimastat;Minocycline;Captopril;Glucosamine;Zinc;"2-Amino-N33-Trimethylbutanamide";2-{[Formyl(Hydroxy)Amino]Methyl}-4-Methylpentanoic_Acid;AE-941;PG-530742;Endostatin;"5-(4-PHENOXYPHENYL)-5-(4-PYRIMIDIN-2-YLPIPERAZIN-1-YL)PYRIMIDINE-246(2H3H)-TRIONE";"(2R)-2-AMINO-333-TRIFLUORO-N-HYDROXY-2-{[(4-PHENOXYPHENYL)SULFONYL]METHYL}PROPANAMIDE";"(3R)-44-DIFLUORO-3-[(4-METHOXYPHENYL)SULFONYL]…
13:42046036-44061784	TNFSF11	ENSG00000120659	?	0	NA	NA	No eQTL	NA	Yes	1/1	Tier_1	Lenalidomide;AMGN-0007;Denosumab;Thiocolchicoside
2:203573302-205802578	CTLA4	ENSG00000163599	+	1	NA	NA	No LD	0.78	Yes	1/3	Tier_1	Ipilimumab
15:74115895-76115895	CSK	ENSG00000103653	-	3	-0.5123	8.74e-09	cojo_snp:0.92	1.00	Yes	4/4	Tier_1	Dasatinib;Staurosporine;TG-100801;Fostamatinib
10:5095577-7391061	IL2RA	ENSG00000134460	?	2	NA	NA	No LD	0.00	Yes	1/3	Tier_1	Denileukin_diftitox;Aldesleukin;Basiliximab;Daclizumab
4:121974607-124561436	IL2	ENSG00000109471	?	0	NA	NA	No eQTL	NA	Yes	1/1	Tier_1	Pseudoephedrine;Cefazolin;SP4160;"5-[23-Dichloro-4-(5-{1-[2-(2-Guanidino-4-Methyl-Pentanoylamino)-Acetyl]-Piperidin-4-Yl}-1-Methyl-1h-Pyrazol-3-Yl)-Phenoxymethyl]-Furan-2-Carboxylic_Acid";"3-Mercapto-1-(1349-Tetrahydro-B-Carbolin-2-Yl)-Propan-1-One";(R)—N[2-[1-(aminoiminomethyl)-3-piperidinyl]-1-oxoethyl]-4-(phenylethynyl)-l-phenylalanine_methylester;(1H-indol-3-yl)-(2-mercapto-ethoxyimino)-aceti…
5:130760079-132796922	SLC22A4	ENSG00000197208	+	3	0.0913	4.28e-02	No LD	0.02	Yes	1/4	Tier_1	Levocarnitine
1:6755479-9046672	TNFRSF9	ENSG00000049249	-	4	-0.0941	5.36e-02	No LD	0.00	Yes	1/4	Tier_1	Urelumab
21:42855067-46638504	PDXK	ENSG00000160209	-	3	-0.6188	1.58e-04	No LD	0.02	NA	1/3	NA	Pyridoxal;Pyridoxine;"Adenosine-5'-[Beta_Gamma-Methylene]Triphosphate";"O6-(R)-ROSCOVITINE_R-2-(6-BENZYLOXY-9-ISOPROPYL-9H-PURIN-2-YLAMINO)-BUTAN-1-OL";(2R)-2-({6-[benzyl(methyl)amino]-9-isopropyl-9H-purin-2-yl}amino)butan-1-ol
12:110715197-113906415	SDSL	ENSG00000139410	-	2	NA	NA	No LD	1.00	NA	1/2	NA	Pyridoxal_phosphate
1:6755479-9046672	PARK7	ENSG00000116288	-	2	NA	NA	top_snp:0.93	0.94	No	2/3	NA	Copper
12:110715197-113906415	SH2B3	ENSG00000111252	-	2	NA	NA	No LD	0.00	Yes	1/3	NA	Pazopanib
1:182300050-184546061	NCF2	ENSG00000116701	-	3	-0.7809	4.02e-14	cojo_snp:1.00	0.00	Yes	3/4	NA	Dextromethorphan
15:74115895-76115895	COX5A	ENSG00000178741	+	1	NA	NA	top_snp:0.83	0.98	No	2/3	NA	Cholic_Acid;N-Formylmethionine
22:36630862-38633851	RAC2	ENSG00000128340	+	3	0.1096	4.48e-02	cojo_snp:0.88	0.23	Yes	2/4	NA	Dextromethorphan
20:29150077-31150077	HM13	ENSG00000101294	+	1	NA	NA	top_snp:1.00	1.00	Yes	3/3	NA	Theophylline
