# Supplementary material for: Systematic Prioritization of Candidate Genes in Disease Loci Identifies TRAFD1 as a Master Regulator of IFNγ Signaling in Celiac Disease
Source: Front Genet. 2021 Jan 25;11:562434. doi: 10.3389/fgene.2020.562434 (PMC7868554; doi:10.3389/fgene.2020.562434)
Supplement: Supplementary Table 11 — Differential expression results of the THP-1 experiments. This table shows differential expression analysis of the THP-1 cells with 3 h LPS treatment (LPS) or without LPS (Unstim) in wild type (WT), scrambled control siRNA (SCR) or TRAFD1 knock down conditions (KD). All conditions and treatments were performed in triplicate. Complete DESEQ2 results are shown for each possible comparison in each tab. For each gene the columns show: the ensembl id per gene (ensembl_id); the mean corrected expression of the gene (baseMean); the log2 fold change of the comparison (log2FoldChange); the standard error of this log2 fold change (lfcSE); a t-statistic of the log2foldchange (stat); the p-value (pvalue); and the multiple testing adjusted p-value (padj). The direction of the effect is always toward the second term in the tab name: if a log2 fold change is positive and the tab name is, for example, “WT_LPS_vs_SCR_LPS,” then the expression of the gene is increased in the SCR_LPS samples compared to the WT_LPS samples. [file Table_11.XLSX]

## Sheet: KD_Unstim_vs_KD_LPS
	baseMean	log2FoldChange	lfcSE	stat	pvalue	padj
ENSG00000227232	600.594	-0.22132	0.166659	-1.32799	0.184182	0.415285
ENSG00000237683	51.5899	0.0319128	0.27925	0.11428	0.909016	0.958692
ENSG00000237094	170.941	0.193243	0.183026	1.05582	0.291051	0.537473
ENSG00000225972	56803.3	0.223856	0.236732	0.94561	0.344348	0.589023
ENSG00000225630	7573.92	0.747068	0.191296	3.90531	9.41061e-05	0.00179455
ENSG00000237973	13770	0.0659136	0.113849	0.578957	0.562618	0.764567
ENSG00000229344	14341.5	-0.142792	0.12812	-1.11452	0.265058	0.511053
ENSG00000240409	207.465	0.182555	0.302656	0.603176	0.546392	0.751961
ENSG00000248527	6724.11	0.397855	0.181488	2.19219	0.028366	0.132054
ENSG00000198744	936.018	0.556701	0.332232	1.67564	0.093809	0.279216
ENSG00000237491	37.563	-0.535485	0.388716	-1.37757	0.168335	0.39388
ENSG00000225880	14.8253	-0.899257	0.632704	-1.42129	0.155231	0.377318
ENSG00000228794	61.6423	-0.226388	0.270836	-0.835888	0.403218	0.644219
ENSG00000188976	256.027	0.243513	0.158133	1.53993	0.123577	0.328532
ENSG00000187961	138.346	-0.520572	0.239222	-2.1761	0.0295476	0.135619
ENSG00000188290	33.2485	-1.15204	0.364841	-3.15765	0.00159045	0.0170083
ENSG00000187608	4916.04	0.0268224	0.143429	0.187008	0.851654	0.933351
ENSG00000188157	47.7695	0.745695	0.375687	1.98488	0.0471574	0.183564
ENSG00000131591	46.1013	-0.659748	0.348338	-1.89399	0.0582266	0.208682
ENSG00000078808	2587.36	0.140523	0.139169	1.00973	0.312626	0.558503
ENSG00000176022	923.877	0.0127785	0.109445	0.116757	0.907052	0.957617
ENSG00000160087	1644.61	0.0421111	0.128795	0.326963	0.743696	0.876887
ENSG00000162572	25.0295	-0.852107	0.554878	-1.53567	0.12462	0.330407
ENSG00000131584	80.7961	0.232833	0.279431	0.833241	0.404709	0.645292
ENSG00000169972	76.4088	0.239064	0.268531	0.890266	0.373323	0.617577
ENSG00000127054	449.169	-0.114654	0.129223	-0.887254	0.374942	0.618791
ENSG00000224051	99.5866	-0.486262	0.239432	-2.0309	0.0422653	0.171382
ENSG00000107404	371.448	-0.0508884	0.148375	-0.342971	0.73162	0.868554
ENSG00000175756	1620.37	-0.182751	0.123216	-1.48317	0.138028	0.350978
ENSG00000221978	1275.98	-0.180456	0.102292	-1.76412	0.0777114	0.248753
ENSG00000224870	308.598	-0.297414	0.174396	-1.7054	0.0881206	0.268147
ENSG00000242485	2575.54	-0.0236002	0.109354	-0.215814	0.829132	0.922725
ENSG00000215915	49.4845	-0.724467	0.567682	-1.27619	0.20189	0.438244
ENSG00000160072	110.282	0.480647	0.255121	1.884	0.0595651	0.211655
ENSG00000197785	259.438	0.171412	0.205564	0.833858	0.404361	0.645
ENSG00000160075	959.431	-0.0868807	0.129137	-0.67278	0.501087	0.71928
ENSG00000215014	14.4984	0.105507	0.634287	0.16634	0.86789	0.939934
ENSG00000228594	77.706	-0.291723	0.250569	-1.16424	0.244325	0.489043
ENSG00000272106	15.799	-0.408312	0.568754	-0.717907	0.472815	0.698405
ENSG00000197530	134.918	-0.249761	0.255493	-0.977566	0.328289	0.573947
ENSG00000248333	533.18	0.305933	0.128923	2.37298	0.0176451	0.0960957
ENSG00000272004	16.9333	-2.33109	0.638098	-3.65319	0.000259007	0.00409597
ENSG00000189339	501.795	-0.510572	0.133208	-3.83288	0.000126651	0.00227913
ENSG00000227775	26.5029	0.143329	0.535304	0.267752	0.78889	0.900604
ENSG00000215790	19.7299	0.0731229	0.677661	0.107905	0.914071	0.960403
ENSG00000008130	1146.81	0.123316	0.136228	0.905214	0.365352	0.608505
ENSG00000078369	2826.71	0.00183004	0.0772381	0.0236934	0.981097	0.992508
ENSG00000142609	9.02818	0.588721	0.746104	0.78906	0.430077	0.664556
ENSG00000067606	101.761	-1.19071	0.310093	-3.83984	0.000123115	0.00222831
ENSG00000271806	34.7795	-0.48682	0.416003	-1.17023	0.241907	0.486674
ENSG00000162585	260.299	-0.099387	0.205083	-0.484618	0.627947	0.807685
ENSG00000203301	8.62206	-1.01945	0.71758	-1.42068	0.155409	0.377692
ENSG00000157933	840.147	-0.614699	0.13557	-4.53418	5.78273e-06	0.000160807
ENSG00000116151	13.0983	-0.523741	0.644031	-0.813224	0.41609	0.654223
ENSG00000272420	14.2277	0.257313	0.601899	0.427502	0.669014	0.831661
ENSG00000157916	1116.56	0.177111	0.104637	1.69262	0.090527	0.272975
ENSG00000157911	70.5222	-0.0331236	0.337993	-0.0980009	0.921932	0.964604
ENSG00000157881	17.5672	-0.560602	0.598056	-0.937375	0.348566	0.593104
ENSG00000272449	22.5939	-0.00115352	0.581514	-0.00198366	0.998417	0.999143
ENSG00000238164	9.28893	-1.06428	0.901035	-1.18117	0.237534	0.481611
ENSG00000157873	249.56	-0.53305	0.17226	-3.09445	0.00197177	0.0202289
ENSG00000157870	20.7499	-1.28295	0.490761	-2.61421	0.0089433	0.060415
ENSG00000130762	58.3478	-0.161132	0.341703	-0.471554	0.637245	0.813168
ENSG00000158109	728.619	-0.324602	0.158044	-2.05387	0.0399881	0.165798
ENSG00000116213	426.985	0.0478096	0.226583	0.211003	0.832885	0.924856
ENSG00000078900	86.4627	-0.0106743	0.235987	-0.0452326	0.963922	0.98442
ENSG00000227372	81.6936	-0.339828	0.280005	-1.21365	0.224882	0.466035
ENSG00000235169	36.8202	-0.27886	0.421519	-0.661559	0.508254	0.724636
ENSG00000130764	1722.24	-0.421307	0.130978	-3.21662	0.00129709	0.0145467
ENSG00000266075	9.97113	-1.48437	0.80259	-1.84948	0.0643892	0.221669
ENSG00000272153	8.81216	-4.31612	1.42175	-3.03578	0.00239917	0.0234173
ENSG00000116198	265.59	-0.0878315	0.162389	-0.540872	0.588596	0.782928
ENSG00000169598	241.206	0.513471	0.251817	2.03906	0.041444	0.169633
ENSG00000198912	441.785	0.794688	0.385463	2.06165	0.0392412	0.163903
ENSG00000236423	8.76343	-0.087362	0.914265	-0.0955544	0.923874	0.965767
ENSG00000196581	29.8479	0.786087	0.452121	1.73866	0.0820937	0.257567
ENSG00000131697	189.74	-0.202907	0.236633	-0.857474	0.391183	0.632374
ENSG00000069424	1591.41	-0.0163086	0.0827074	-0.197184	0.843684	0.93032
ENSG00000116251	12351.7	0.0919814	0.0745671	1.23354	0.217375	0.457914
ENSG00000158286	15.2099	-1.47028	0.640389	-2.29592	0.0216805	0.11078
ENSG00000116237	714.392	0.031917	0.149267	0.213824	0.830684	0.923619
ENSG00000158292	26.6926	-0.148407	0.446027	-0.332731	0.739337	0.874282
ENSG00000097021	109.539	0.00877843	0.227378	0.0386073	0.969203	0.986981
ENSG00000187017	23.4992	-0.23904	0.43918	-0.544287	0.586244	0.781792
ENSG00000215788	120.72	0.0738758	0.229886	0.321358	0.747939	0.879229
ENSG00000171680	24.4134	-0.899046	0.443394	-2.02764	0.0425966	0.172145
ENSG00000162408	509.429	0.0751451	0.13899	0.540652	0.588748	0.783063
ENSG00000229519	25.4283	0.235801	0.490349	0.480885	0.630598	0.80936
ENSG00000204859	60.9272	0.27101	0.303889	0.891804	0.372498	0.616867
ENSG00000162413	311.841	-0.217068	0.162293	-1.3375	0.181058	0.411773
ENSG00000116273	314.852	0.00769422	0.159689	0.0481825	0.961571	0.983173
ENSG00000041988	472.216	0.171995	0.146263	1.17592	0.239625	0.483507
ENSG00000007923	468.321	-0.22713	0.15474	-1.46782	0.142154	0.357075
ENSG00000237436	13.775	0.468111	0.606389	0.771965	0.440135	0.672256
ENSG00000171735	453.118	0.440531	0.186795	2.35837	0.0183556	0.0989328
ENSG00000049245	312.938	0.0458623	0.140816	0.32569	0.744659	0.877369
ENSG00000269925	8.90936	0.870798	0.76511	1.13813	0.255064	0.500677
ENSG00000049246	26.8279	-0.135038	0.485379	-0.278212	0.78085	0.89643
ENSG00000049247	96.3796	0.157197	0.270833	0.580421	0.56163	0.763973
ENSG00000049249	13.4364	2.78797	0.802609	3.47363	0.000513463	0.00708262
ENSG00000116288	2712.02	-0.115342	0.102134	-1.12932	0.258761	0.504567
ENSG00000116285	10.2009	1.10061	0.911564	1.20739	0.227283	0.469129
ENSG00000142599	586.565	-0.242603	0.137305	-1.7669	0.0772454	0.247666
ENSG00000221083	9.09985	-1.16484	0.774529	-1.50394	0.132598	0.342058
ENSG00000074800	8557.89	-0.0123334	0.101302	-0.121749	0.903098	0.956172
ENSG00000232208	14.5256	0.371771	0.681633	0.545412	0.58547	0.781159
ENSG00000142583	874.313	0.396775	0.144362	2.74847	0.00598743	0.0453892
ENSG00000180758	70.1735	0.252223	0.319489	0.789458	0.429844	0.664459
ENSG00000049239	455.458	-0.416801	0.132372	-3.14871	0.0016399	0.0173827
ENSG00000171621	62.0075	0.140498	0.279359	0.502929	0.615014	0.800654
ENSG00000171612	335.573	0.759023	0.144573	5.25011	1.52012e-07	6.52027e-06
ENSG00000231181	15.5285	-0.279726	0.552035	-0.506718	0.612353	0.798885
ENSG00000188807	123.768	-0.176039	0.19154	-0.919068	0.35806	0.601673
ENSG00000171608	5662.29	-0.12556	0.109261	-1.14918	0.250483	0.495397
ENSG00000179840	16.1075	0.058261	0.530314	0.109861	0.912519	0.960108
ENSG00000171603	2191.89	-0.394924	0.114657	-3.44438	0.000572368	0.00769845
ENSG00000178585	597.704	-0.295677	0.118927	-2.48621	0.0129113	0.0774181
ENSG00000162441	197.778	0.274535	0.209666	1.30939	0.190403	0.423873
ENSG00000228150	10.1075	0.293296	0.760107	0.385862	0.699599	0.850184
ENSG00000173614	107.637	-0.403672	0.235557	-1.71369	0.0865857	0.265496
ENSG00000130939	167.962	-0.0554995	0.216922	-0.25585	0.798067	0.905834
ENSG00000054523	319.523	-0.197563	0.154306	-1.28033	0.200428	0.436912
ENSG00000142657	1934.66	0.120469	0.123223	0.977647	0.328249	0.573947
ENSG00000175279	315.099	-0.00711152	0.193765	-0.0367017	0.970723	0.987629
ENSG00000160049	294.117	0.44578	0.187027	2.38351	0.0171483	0.0943186
ENSG00000142655	201.795	-0.360905	0.172474	-2.09252	0.0363918	0.155584
ENSG00000130940	171.244	-0.485419	0.173238	-2.80203	0.00507815	0.0403366
ENSG00000175262	30.6797	-0.885708	0.39504	-2.24207	0.0249568	0.122177
ENSG00000120948	3919.15	0.0367821	0.071367	0.515394	0.606278	0.794372
ENSG00000271895	106.192	-1.09898	0.24979	-4.39962	1.0844e-05	0.000276955
ENSG00000116649	1122.95	-0.0217883	0.145322	-0.149932	0.880819	0.945961
ENSG00000171824	615.258	-0.220955	0.105232	-2.09969	0.0357561	0.153748
ENSG00000198793	503.856	-0.229278	0.1301	-1.76231	0.0780166	0.249437
ENSG00000120942	164.415	0.151078	0.232385	0.650121	0.515614	0.730209
ENSG00000132879	77.7525	0.0205994	0.281611	0.0731487	0.941688	0.973911
ENSG00000116663	61.9091	0.745307	0.326394	2.28346	0.0224032	0.113534
ENSG00000116670	386.866	0.0904761	0.143306	0.631348	0.527813	0.738862
ENSG00000162490	10.6573	-0.939346	0.795927	-1.18019	0.237924	0.481827
ENSG00000177674	246.853	-0.28216	0.172295	-1.63765	0.101494	0.293442
ENSG00000215910	8.78199	0.574834	0.774398	0.742298	0.457907	0.685568
ENSG00000177000	413.783	0.0602508	0.206032	0.292434	0.769955	0.890347
ENSG00000011021	359.443	0.00723422	0.181119	0.0399417	0.96814	0.986411
ENSG00000116685	2242.35	-0.108256	0.0788061	-1.37371	0.169533	0.39556
ENSG00000083444	567.237	-0.0765033	0.125653	-0.608845	0.542627	0.749378
ENSG00000116688	1096.63	-0.308008	0.114919	-2.68022	0.00735735	0.0527895
ENSG00000116691	483.122	-0.385793	0.235596	-1.63751	0.101523	0.293442
ENSG00000028137	1420.74	-0.363147	0.143801	-2.52535	0.0115583	0.0718367
ENSG00000048707	357.163	0.0579188	0.126143	0.459151	0.646126	0.819089
ENSG00000162496	64.4589	-0.457743	0.280885	-1.62964	0.103177	0.296175
ENSG00000179172	9.29393	1.1793	0.671858	1.75529	0.0792105	0.251495
ENSG00000162493	60.7944	-0.255535	0.331706	-0.770366	0.441083	0.672928
ENSG00000116731	387.983	0.223793	0.144893	1.54454	0.122457	0.326608
ENSG00000189337	29.4004	0.12773	0.484428	0.263672	0.792032	0.902677
ENSG00000171729	664.433	0.225171	0.151487	1.4864	0.137173	0.349712
ENSG00000142634	696.849	0.457799	0.121307	3.77389	0.000160723	0.00277223
ENSG00000132906	59.6004	0.164694	0.330479	0.498348	0.618239	0.802351
ENSG00000116138	485.519	-0.184992	0.136293	-1.35731	0.174682	0.402865
ENSG00000272510	11.0141	-1.53954	0.699884	-2.19972	0.0278271	0.130711
ENSG00000116771	63.9701	-0.133442	0.291404	-0.457926	0.647006	0.819341
ENSG00000235084	33.1372	1.62195	1.07634	1.50691	0.131834	0.340986
ENSG00000197312	320.613	0.369744	0.154715	2.38984	0.0168556	0.0931162
ENSG00000116786	1526.11	-0.284057	0.267177	-1.06318	0.287701	0.533742
ENSG00000162461	12.5203	-0.321993	0.543987	-0.591914	0.553908	0.757776
ENSG00000224321	142.922	0.815743	0.316734	2.57548	0.0100101	0.0650015
ENSG00000233954	365.685	0.656057	0.297342	2.20641	0.0273554	0.129428
ENSG00000178715	21.5751	0.3211	0.51013	0.629448	0.529056	0.73994
ENSG00000179743	289.903	-0.417702	0.184205	-2.26759	0.0233539	0.116591
ENSG00000065526	1164.65	0.215983	0.112455	1.92061	0.0547812	0.201233
ENSG00000116809	166.385	0.182875	0.207342	0.881995	0.377779	0.620818
ENSG00000173641	152.589	-0.359932	0.247611	-1.45362	0.146052	0.363239
ENSG00000186510	11.4789	-0.00570962	0.677461	-0.00842797	0.993276	0.996969
ENSG00000184908	13.4183	-0.548562	0.651112	-0.842501	0.399508	0.640325
ENSG00000142627	16.7203	0.767386	0.651221	1.17838	0.238645	0.482406
ENSG00000142632	247.368	0.0351033	0.181497	0.193409	0.846638	0.931217
ENSG00000237276	9.78714	-0.908138	0.75966	-1.19545	0.23191	0.474736
ENSG00000233929	11.3667	-0.662409	0.65579	-1.01009	0.312451	0.558503
ENSG00000037637	274.575	-0.297144	0.167262	-1.77651	0.0756488	0.24455
ENSG00000055070	943.835	-0.228643	0.129678	-1.76315	0.0778745	0.249122
ENSG00000226457	12.7449	1.05752	0.591189	1.7888	0.073647	0.240362
ENSG00000157191	888.475	0.618857	0.219536	2.81894	0.00481828	0.0390047
ENSG00000226029	33.8235	0.567275	0.451695	1.25588	0.20916	0.447045
ENSG00000080947	10.8292	-1.00516	0.757745	-1.32651	0.184669	0.416058
ENSG00000224174	82.148	0.0594129	0.261686	0.227039	0.820394	0.917518
ENSG00000219481	321.129	0.732989	0.191025	3.83714	0.000124474	0.00224511
ENSG00000215908	156.83	-0.19019	0.179328	-1.06057	0.288885	0.534861
ENSG00000186301	48.935	-0.348025	0.320687	-1.08525	0.277812	0.524217
ENSG00000236698	279.22	0.252322	0.195283	1.29208	0.196329	0.431885
ENSG00000058453	140.979	-0.646048	0.230406	-2.80395	0.00504808	0.0401664
ENSG00000207389	18.8391	1.00082	0.503915	1.9861	0.0470228	0.183131
ENSG00000186715	72.8612	-0.420566	0.309717	-1.3579	0.174495	0.402578
ENSG00000238142	109.262	0.219894	0.222551	0.988062	0.323122	0.569162
ENSG00000207005	19.0228	1.06038	0.507068	2.09121	0.0365095	0.155917
ENSG00000159363	68.5907	0.247387	0.267409	0.925126	0.3549	0.598289
ENSG00000117118	666.62	0.314291	0.22736	1.38235	0.166866	0.392128
ENSG00000117115	39.5731	-0.354707	0.435402	-0.814667	0.415263	0.653402
ENSG00000179051	6651.1	0.627933	0.373586	1.68083	0.0927966	0.277278
ENSG00000074964	3016.53	0.170596	0.0999944	1.70605	0.0879985	0.267932
ENSG00000159423	82.6764	-0.0963664	0.360874	-0.267036	0.789441	0.900904
ENSG00000169991	64.455	-0.0600063	0.28379	-0.211446	0.832539	0.924779
ENSG00000127481	380.417	0.139608	0.228003	0.61231	0.540333	0.748028
ENSG00000230424	26.6656	0.672388	0.554907	1.21171	0.225622	0.466539
ENSG00000127463	510.307	0.293903	0.168114	1.74824	0.080423	0.254107
ENSG00000053372	383.118	0.290811	0.164586	1.76693	0.0772406	0.247666
ENSG00000211454	32.2697	1.04529	0.475511	2.19825	0.0279312	0.130926
ENSG00000053371	566.178	-0.133493	0.129986	-1.02698	0.30443	0.550937
ENSG00000040487	198.865	0.0120942	0.18846	0.0641739	0.948832	0.977683
ENSG00000077549	3059.73	0.685428	0.172405	3.97569	7.01745e-05	0.001396
ENSG00000173436	523.462	-0.16282	0.148504	-1.0964	0.272903	0.519325
ENSG00000226396	4561.53	-0.302151	0.19827	-1.52394	0.127524	0.334705
ENSG00000158747	105.217	0.181207	0.231381	0.783153	0.433537	0.667222
ENSG00000162542	85.0023	-0.68786	0.272935	-2.52024	0.0117276	0.072601
ENSG00000169914	107.013	0.713407	0.227283	3.13885	0.00169611	0.0178696
ENSG00000090432	255.554	0.0254515	0.171516	0.148392	0.882034	0.94646
ENSG00000158825	19.0138	-0.616274	0.568989	-1.0831	0.278762	0.524733
ENSG00000158828	248.213	-0.452417	0.181805	-2.48847	0.0128293	0.0769856
ENSG00000117242	33.693	-0.313606	0.52602	-0.596187	0.551051	0.755581
ENSG00000244038	1413.62	0.014567	0.132245	0.110152	0.912289	0.95993
ENSG00000117245	275.76	-0.178298	0.139473	-1.27837	0.201119	0.437723
ENSG00000127483	1571.31	-0.0344982	0.121927	-0.282941	0.777222	0.894128
ENSG00000075151	801.274	0.285497	0.127282	2.24302	0.0248958	0.121978
ENSG00000117298	677.284	-0.0181499	0.16701	-0.108675	0.91346	0.960403
ENSG00000142794	87.7495	0.000491513	0.251579	0.00195371	0.998441	0.999143
ENSG00000076864	29.135	0.122426	0.423417	0.289138	0.772476	0.892077
ENSG00000090686	2061.24	-0.181637	0.131495	-1.38132	0.167179	0.392466
ENSG00000142798	80.7673	-0.593313	0.300866	-1.97201	0.048608	0.187026
ENSG00000232037	85.3659	0.521208	0.314826	1.65555	0.0978137	0.28647
ENSG00000218510	12.9006	-0.342442	0.630569	-0.543069	0.587082	0.782063
ENSG00000070831	2597.88	0.181992	0.139312	1.30636	0.19143	0.425413
ENSG00000184677	331.731	0.00737736	0.15198	0.0485416	0.961285	0.983073
ENSG00000133216	74.9875	0.67423	0.31363	2.14976	0.0315741	0.141136
ENSG00000004487	135.318	0.0432186	0.224747	0.192298	0.847508	0.931276
ENSG00000266802	24.5159	-0.453776	0.753435	-0.602277	0.54699	0.752321
ENSG00000169641	595.613	0.378923	0.123899	3.05833	0.00222578	0.0222096
ENSG00000261326	24.6927	0.630432	0.409706	1.53874	0.123867	0.329175
ENSG00000125944	1394.73	0.115064	0.12054	0.954569	0.339796	0.584598
ENSG00000125945	27.279	-0.343641	0.45055	-0.762714	0.445634	0.676379
ENSG00000204219	41.4841	-1.14124	0.348964	-3.27035	0.00107413	0.0126156
ENSG00000007968	174.97	-0.29645	0.195855	-1.51362	0.130122	0.338686
ENSG00000117318	67.5915	0.17733	0.335819	0.528053	0.597463	0.789357
ENSG00000142676	14084	0.232854	0.0871623	2.6715	0.00755132	0.0538179
ENSG00000011007	817.026	1.60936	0.231546	6.95047	3.64064e-12	3.14905e-10
ENSG00000236810	21.0411	-0.378017	0.551933	-0.684896	0.49341	0.713807
ENSG00000057757	301.623	0.30907	0.158454	1.95054	0.0511118	0.192965
ENSG00000011009	1242.24	-0.0446503	0.147404	-0.302911	0.761958	0.886007
ENSG00000117308	80.3421	-0.0571844	0.2598	-0.220109	0.825786	0.921338
ENSG00000117305	140.55	-0.120227	0.198332	-0.606193	0.544387	0.750654
ENSG00000179163	205.451	-0.219389	0.195051	-1.12477	0.260684	0.505999
ENSG00000230228	21.4598	-0.861568	0.528471	-1.6303	0.103037	0.296096
ENSG00000189266	1191.18	0.399195	0.169811	2.35082	0.0187322	0.100298
ENSG00000188529	1824.96	0.220671	0.101128	2.18209	0.0291029	0.134235
ENSG00000001460	53.7114	-0.055359	0.287353	-0.192652	0.847232	0.931217
ENSG00000001461	264.263	-0.460874	0.138987	-3.31595	0.00091331	0.0110757
ENSG00000117602	62.7019	-0.464984	0.290601	-1.60008	0.109582	0.30625
ENSG00000133226	4852.5	0.531357	0.128329	4.14059	3.46411e-05	0.0007543
ENSG00000169504	1912.44	0.437063	0.162763	2.68527	0.00724702	0.0520695
ENSG00000020633	1344.15	0.192843	0.110913	1.73869	0.0820889	0.257567
ENSG00000117614	878.773	-0.575517	0.118124	-4.87213	1.10404e-06	3.86685e-05
ENSG00000117616	1921.1	0.183992	0.107403	1.71309	0.0866952	0.265773
ENSG00000183726	854.379	0.724406	0.238408	3.03852	0.00237746	0.0232521
ENSG00000204178	271.023	-0.218915	0.158264	-1.38323	0.166595	0.391896
ENSG00000157978	623.537	-0.591623	0.157259	-3.76209	0.000168496	0.00287989
ENSG00000117643	102.02	-0.732799	0.275029	-2.66444	0.00771158	0.0546491
ENSG00000233478	22.2593	-0.422533	0.784756	-0.538426	0.590283	0.784372
ENSG00000162430	419.473	-0.0126333	0.156874	-0.0805311	0.935815	0.970976
ENSG00000117640	305.749	-0.178787	0.167306	-1.06862	0.28524	0.531554
ENSG00000127423	114.394	-0.628494	0.272024	-2.31044	0.0208638	0.107879
ENSG00000182749	64.0352	-0.732778	0.351979	-2.08188	0.0373534	0.158726
ENSG00000117632	7166.22	-0.154726	0.0734256	-2.10724	0.0350964	0.151619
ENSG00000158006	175.105	-0.448951	0.164774	-2.72464	0.0064371	0.0479901
ENSG00000175087	22.2703	0.07488	0.467442	0.160191	0.872731	0.942764
ENSG00000142684	265.646	0.454898	0.192913	2.35805	0.0183712	0.0989743
ENSG00000130695	269.567	-0.0671873	0.136483	-0.492274	0.622525	0.80431
ENSG00000142669	2486.01	0.0302848	0.111354	0.271968	0.785647	0.89872
ENSG00000169442	219.41	-0.155613	0.203573	-0.764407	0.444625	0.675764
ENSG00000117682	357.535	0.256791	0.143618	1.78802	0.0737725	0.240471
ENSG00000198830	13417.1	-0.243123	0.0849749	-2.86111	0.00422158	0.0356708
ENSG00000117676	1040.53	-0.378652	0.138173	-2.74043	0.00613587	0.0461177
ENSG00000117713	1260.67	0.0686634	0.090972	0.754775	0.450384	0.679438
ENSG00000060642	58.9222	-0.0840327	0.335045	-0.25081	0.801961	0.907452
ENSG00000204160	138.285	0.158557	0.233461	0.679157	0.497038	0.716211
ENSG00000142751	195.184	-0.127313	0.184037	-0.691782	0.489074	0.710521
ENSG00000198746	158.423	-0.0635974	0.297836	-0.213531	0.830912	0.923619
ENSG00000090273	838.247	0.0126867	0.117507	0.107965	0.914023	0.960403
ENSG00000172746	29.7428	-0.182522	0.477104	-0.382562	0.702045	0.85157
ENSG00000253368	11.7118	-0.341266	0.789721	-0.432135	0.665643	0.829788
ENSG00000090020	205.121	-0.171968	0.180104	-0.95483	0.339664	0.584435
ENSG00000214973	14.1539	0.433616	0.718803	0.603247	0.546344	0.751961
ENSG00000225159	95.5222	0.587977	0.493422	1.19163	0.233406	0.477002
ENSG00000142784	146.297	-0.616616	0.235685	-2.61628	0.00888942	0.0602741
ENSG00000186501	95.3203	-0.546001	0.256634	-2.12755	0.0333744	0.146814
ENSG00000142765	143.222	-0.81408	0.241217	-3.37489	0.000738453	0.00943488
ENSG00000142733	144.106	-0.602053	0.233215	-2.58154	0.00983615	0.0643253
ENSG00000158195	2981.08	-0.129471	0.110557	-1.17108	0.241567	0.486177
ENSG00000126705	167.372	0.473278	0.235128	2.01285	0.04413	0.175936
ENSG00000000938	433.677	0.276599	0.163594	1.69077	0.0908813	0.273518
ENSG00000235912	95.7457	0.805836	0.643893	1.25151	0.21075	0.449034
ENSG00000233975	16.617	0.995677	0.605891	1.64333	0.100315	0.291272
ENSG00000126709	29637.8	0.0820559	0.149249	0.549791	0.582462	0.779005
ENSG00000009780	95.2363	-0.0462403	0.232164	-0.199171	0.842129	0.929805
ENSG00000117758	704.112	-0.0376274	0.100043	-0.376114	0.706832	0.854068
ENSG00000117751	528.959	0.00764671	0.126705	0.0603506	0.951876	0.979402
ENSG00000130775	577.267	-0.0101369	0.13262	-0.0764353	0.939073	0.972581
ENSG00000117748	474.377	0.0396705	0.117594	0.337353	0.735851	0.871839
ENSG00000158156	153.822	-0.603692	0.211402	-2.85566	0.00429469	0.0360717
ENSG00000158161	701.33	0.904051	0.126356	7.15477	8.38155e-13	7.76459e-11
ENSG00000240750	30.488	0.0403353	0.538791	0.0748626	0.940324	0.973282
ENSG00000228589	1857.2	0.244996	0.0971157	2.52273	0.0116449	0.0722564
ENSG00000169403	184.651	1.87052	0.212624	8.79727	1.40183e-18	2.21688e-16
ENSG00000126698	1852.38	0.33135	0.169537	1.95444	0.0506492	0.192178
ENSG00000215902	18.0638	-0.0613233	0.626536	-0.0978767	0.92203	0.964604
ENSG00000130770	4351.24	-0.310307	0.0969341	-3.20122	0.00136849	0.01518
ENSG00000270605	9.92436	-0.487606	0.839582	-0.580773	0.561394	0.763791
ENSG00000130766	1116.17	-2.37315	0.147997	-16.0351	7.26745e-58	8.75224e-55
ENSG00000130772	314.929	-0.497731	0.170084	-2.92639	0.00342926	0.0304184
ENSG00000204138	1784.55	0.381032	0.0979862	3.88862	0.000100814	0.00190392
ENSG00000229820	24.131	1.75801	0.622605	2.82363	0.00474826	0.0385975
ENSG00000221216	59.2105	0.787608	0.340967	2.30993	0.0208923	0.107986
ENSG00000180198	586.052	0.537169	0.336667	1.59555	0.11059	0.307648
ENSG00000242125	614.998	0.22722	0.144398	1.57357	0.115588	0.316547
ENSG00000180098	324.651	-0.0708064	0.142901	-0.495494	0.620252	0.803228
ENSG00000197989	699.985	0.326271	0.125288	2.60417	0.00920971	0.0615244
ENSG00000221539	9.74503	0.492462	0.762199	0.646106	0.518211	0.731899
ENSG00000120656	315.888	-0.0839673	0.144927	-0.579378	0.562334	0.764427
ENSG00000162419	507.368	0.152501	0.118167	1.29055	0.19686	0.432749
ENSG00000198492	1632.95	0.182658	0.0793815	2.30101	0.0213909	0.109766
ENSG00000159023	1231.87	0.393732	0.124544	3.1614	0.00157014	0.0168833
ENSG00000225616	59.0872	1.56921	0.572594	2.74052	0.00613416	0.0461177
ENSG00000116350	789.817	0.715999	0.170022	4.21121	2.54001e-05	0.000580787
ENSG00000116353	86.9454	-0.54502	0.256664	-2.12347	0.0337143	0.147645
ENSG00000060656	63.4313	-0.88682	0.333497	-2.65916	0.00783361	0.0552695
ENSG00000186056	14.894	0.366838	0.525251	0.698406	0.484923	0.708229
ENSG00000162511	4596.75	-0.156828	0.117726	-1.33214	0.182814	0.413783
ENSG00000162512	180.12	-0.384501	0.185051	-2.07781	0.0377269	0.159506
ENSG00000134644	1133.3	0.0149411	0.0958597	0.155864	0.87614	0.943972
ENSG00000084628	49.4235	-0.801539	0.390671	-2.0517	0.0401991	0.166409
ENSG00000060688	198.133	-0.236672	0.199268	-1.18771	0.234949	0.478954
ENSG00000229447	127.076	-0.145248	0.245681	-0.591204	0.554384	0.758294
ENSG00000121766	372.515	0.328486	0.140908	2.33122	0.0197419	0.104032
ENSG00000168528	172.107	-0.134269	0.262723	-0.511068	0.609303	0.79693
ENSG00000162517	146.175	-0.299776	0.240487	-1.24654	0.212568	0.451439
ENSG00000264078	17.7854	-0.612425	0.6104	-1.00332	0.315708	0.562056
ENSG00000184007	3044.46	0.528463	0.118066	4.476	7.60562e-06	0.000203545
ENSG00000121774	3112.31	-0.0718352	0.0844045	-0.851083	0.394723	0.635566
ENSG00000121775	275.797	-0.0617243	0.148496	-0.415662	0.677657	0.837232
ENSG00000025800	840.615	0.267319	0.171701	1.55689	0.119497	0.321819
ENSG00000084652	701.05	-0.273093	0.130184	-2.09774	0.0359283	0.154256
ENSG00000160050	148.639	0.160351	0.250617	0.639824	0.522287	0.734772
ENSG00000160051	31.3491	0.387226	0.403811	0.958927	0.337595	0.582156
ENSG00000160055	36.5178	0.399683	0.359308	1.11237	0.26598	0.51221
ENSG00000084623	841.988	0.0297263	0.103373	0.287563	0.773681	0.892613
ENSG00000220785	32.7543	-1.06592	0.494617	-2.15504	0.0311587	0.140098
ENSG00000116478	2481.46	-0.21868	0.105722	-2.06845	0.0385974	0.161962
ENSG00000175130	68.2749	0.917864	0.345434	2.65714	0.00788076	0.0555021
ENSG00000225828	28.9225	-0.997864	0.437642	-2.28009	0.0226022	0.114112
ENSG00000160058	156.118	0.041163	0.263782	0.156049	0.875994	0.943921
ENSG00000160062	49.5467	0.117942	0.332114	0.355125	0.722496	0.86281
ENSG00000176261	345.064	0.563372	0.215473	2.61458	0.00893382	0.060392
ENSG00000162521	1031.21	-0.0166001	0.106861	-0.155343	0.876551	0.944007
ENSG00000162520	27.3783	0.135346	0.52328	0.25865	0.795905	0.904522
ENSG00000162522	35.0684	-0.197882	0.401245	-0.49317	0.621893	0.804084
ENSG00000134684	1938.14	-0.642596	0.0919341	-6.98975	2.75377e-12	2.42208e-10
ENSG00000116497	368.301	-0.440344	0.166319	-2.64759	0.00810675	0.0564839
ENSG00000121900	73.4832	0.339727	0.233574	1.45448	0.145814	0.362879
ENSG00000116514	112.91	0.895097	0.267202	3.34989	0.000808429	0.010077
ENSG00000004455	2672.49	-0.0853067	0.0776394	-1.09876	0.271874	0.518668
ENSG00000142920	28.4796	1.03185	0.477261	2.16202	0.0306165	0.138415
ENSG00000116525	14.1492	0.641839	0.633393	1.01334	0.3109	0.557108
ENSG00000134686	231.149	-0.0775644	0.176413	-0.439675	0.660173	0.827316
ENSG00000121903	27.8703	-0.0534912	0.441624	-0.121124	0.903593	0.956454
ENSG00000121904	14.2966	0.14352	0.676802	0.212055	0.832064	0.92441
ENSG00000163866	411.023	0.0176515	0.113474	0.155555	0.876384	0.944007
ENSG00000241014	48.2668	0.0858987	0.312127	0.275205	0.783159	0.89766
ENSG00000163867	288.933	-0.0155543	0.165161	-0.0941768	0.924969	0.966323
ENSG00000197056	50.9123	0.0216462	0.360303	0.0600777	0.952094	0.979432
ENSG00000116560	7280.36	0.178229	0.0986637	1.80643	0.070851	0.235059
ENSG00000146463	640.461	0.512292	0.141459	3.6215	0.000292905	0.00451795
ENSG00000229994	2564.2	0.169511	0.10654	1.59106	0.111597	0.309482
ENSG00000142687	870.234	-0.203381	0.126539	-1.60726	0.107997	0.303829
ENSG00000020129	107.45	0.0688567	0.237917	0.289415	0.772264	0.891897
ENSG00000239636	139.292	-0.600156	0.224236	-2.67645	0.00744064	0.0532164
ENSG00000116819	55.7396	0.0281311	0.288864	0.0973855	0.92242	0.964819
ENSG00000126067	1126.16	0.137488	0.124714	1.10243	0.270276	0.516726
ENSG00000142686	121.307	-0.563963	0.239718	-2.35261	0.018642	0.0999518
ENSG00000092853	896.806	0.202392	0.148621	1.3618	0.173262	0.40044
ENSG00000134698	426.224	0.0271854	0.127489	0.213237	0.831142	0.923714
ENSG00000092847	229.395	0.0220471	0.169611	0.129986	0.896577	0.953459
ENSG00000126070	256.874	0.124258	0.1791	0.693794	0.487811	0.709643
ENSG00000271554	12.5945	-0.587182	0.761423	-0.771163	0.44061	0.672535
ENSG00000232862	11.3377	0.156998	0.898736	0.174688	0.861325	0.937304
ENSG00000116863	1007.1	0.010008	0.112843	0.0886898	0.929328	0.968244
ENSG00000171812	264.953	0.230996	0.206249	1.11999	0.26272	0.50836
ENSG00000054116	1072.14	-0.217269	0.111256	-1.95288	0.0508341	0.192291
ENSG00000116871	810.223	0.0383832	0.089684	0.427983	0.668664	0.831661
ENSG00000054118	3375.2	0.0136708	0.0795241	0.171907	0.863511	0.938111
ENSG00000142694	17.0406	-0.48635	0.592808	-0.820417	0.411979	0.650458
ENSG00000116883	11.5197	-0.925119	0.627313	-1.47473	0.140284	0.354469
ENSG00000196182	660.147	-0.293042	0.121881	-2.40433	0.0162022	0.0910225
ENSG00000181817	288.867	-0.193095	0.167141	-1.15528	0.247975	0.49274
ENSG00000116898	361.323	0.169166	0.149887	1.12862	0.259056	0.504866
ENSG00000119535	618.073	-0.0628496	0.150041	-0.418882	0.675302	0.835773
ENSG00000233621	30.7815	1.52741	0.48805	3.12961	0.00175037	0.0183426
ENSG00000163874	1288.41	2.4428	0.140684	17.3637	1.55395e-67	2.21169e-64
ENSG00000163875	597.914	0.0884018	0.154262	0.573063	0.566602	0.767429
ENSG00000163877	200.498	0.269499	0.146508	1.83948	0.0658445	0.224442
ENSG00000237749	337.836	0.183713	0.300911	0.610522	0.541516	0.748859
ENSG00000134697	1797.06	0.162803	0.110673	1.47103	0.141284	0.355902
ENSG00000169218	50.4115	-0.0298129	0.332304	-0.0897158	0.928513	0.967894
ENSG00000116922	48.8233	0.459179	0.431442	1.06429	0.287197	0.533249
ENSG00000134690	753.84	0.222981	0.156623	1.42369	0.154538	0.376391
ENSG00000185090	22.2045	0.821759	0.480643	1.70971	0.0873197	0.266747
ENSG00000196449	397.408	1.00609	0.182292	5.51907	3.40792e-08	1.6831e-06
ENSG00000197982	381.121	1.18222	0.151008	7.82883	4.92441e-15	5.84065e-13
ENSG00000188786	1051.59	1.63717	0.0908107	18.0284	1.16583e-72	2.02802e-69
ENSG00000204084	462.658	-0.570234	0.126249	-4.51676	6.27932e-06	0.000171569
ENSG00000183431	962.595	0.141474	0.107418	1.31704	0.187824	0.419901
ENSG00000183386	60.8663	-0.418903	0.297934	-1.40603	0.159717	0.383263
ENSG00000183520	674.549	-0.131216	0.117475	-1.11697	0.264009	0.509783
ENSG00000215895	202.774	0.0690272	0.274843	0.251151	0.801697	0.907274
ENSG00000116954	1553.15	0.0437643	0.104982	0.416873	0.676772	0.836781
ENSG00000228436	14.1311	0.61897	0.677996	0.912941	0.361274	0.604672
ENSG00000214114	474.983	-0.198438	0.115778	-1.71396	0.0865369	0.265495
ENSG00000174574	654.63	0.287677	0.135803	2.11833	0.0341468	0.148749
ENSG00000168653	2342.03	0.107208	0.0927284	1.15616	0.247618	0.492405
ENSG00000127603	1171.46	-0.122956	0.10115	-1.21558	0.224145	0.465452
ENSG00000255103	9.2411	1.5178	0.717083	2.11663	0.0342915	0.149296
ENSG00000182109	271.863	-0.0197329	0.250537	-0.0787624	0.937222	0.97154
ENSG00000090621	6288.8	0.625444	0.144018	4.34283	1.40661e-05	0.000347897
ENSG00000163909	153.044	-0.41841	0.223082	-1.87559	0.0607113	0.213687
ENSG00000084072	1963.79	-0.160201	0.128249	-1.24914	0.211614	0.450287
ENSG00000116985	1823.59	-0.183066	0.127474	-1.4361	0.150973	0.370709
ENSG00000198754	96.9352	-0.293094	0.239639	-1.22306	0.221306	0.462357
ENSG00000261798	40.7595	-0.0420244	0.354641	-0.118498	0.905673	0.957214
ENSG00000043514	1033.92	0.435283	0.168849	2.57794	0.00993917	0.0647825
ENSG00000202222	375.752	0.100105	0.207408	0.482647	0.629347	0.808663
ENSG00000116990	635.776	0.115083	0.114256	1.00724	0.313821	0.559715
ENSG00000168389	7264.54	0.137029	0.0875279	1.56554	0.117456	0.319196
ENSG00000228477	91.4567	0.283797	0.233271	1.2166	0.223757	0.464915
ENSG00000131236	70330.5	-0.0230111	0.0690984	-0.333019	0.73912	0.87419
ENSG00000131238	71587.2	-0.125429	0.109757	-1.14279	0.253125	0.498355
ENSG00000226745	16.2282	-0.788211	0.833362	-0.945821	0.34424	0.589023
ENSG00000117000	7822.33	-0.0812646	0.104838	-0.775141	0.438256	0.670315
ENSG00000207508	13.092	-0.0315755	0.610355	-0.051733	0.958741	0.982398
ENSG00000259943	277.465	-0.274595	0.228627	-1.20106	0.229727	0.472389
ENSG00000084073	4872.35	0.201078	0.0875506	2.2967	0.0216357	0.110623
ENSG00000049089	4234.47	0.171188	0.127801	1.33948	0.180414	0.411014
ENSG00000227311	31.5713	-0.0816321	0.46054	-0.177253	0.85931	0.936296
ENSG00000084070	7438.2	-0.162414	0.0878901	-1.84792	0.0646142	0.221891
ENSG00000187801	104.84	0.409659	0.221252	1.85155	0.0640907	0.22116
ENSG00000260920	267.737	0.171454	0.196281	0.873513	0.382383	0.625362
ENSG00000187815	795.784	-0.034256	0.137026	-0.249996	0.802591	0.907574
ENSG00000238287	511.283	-0.189716	0.149284	-1.27084	0.203785	0.440002
ENSG00000164002	2528.94	-0.139262	0.0773064	-1.80143	0.0716344	0.236755
ENSG00000117010	678.096	0.635521	0.146104	4.34978	1.36271e-05	0.000338645
ENSG00000117016	1288.36	-0.326013	0.120282	-2.7104	0.00672015	0.0495625
ENSG00000272145	110.715	0.309913	0.273221	1.13429	0.256672	0.50237
ENSG00000066136	6333.87	0.13725	0.0840181	1.63358	0.102348	0.295012
ENSG00000117013	68.6845	-1.0159	0.275826	-3.68312	0.000230394	0.00371478
ENSG00000179862	6113.45	-0.237754	0.120498	-1.9731	0.0484837	0.186926
ENSG00000171793	3000.31	-0.0480845	0.0820749	-0.58586	0.557969	0.761203
ENSG00000010803	1080.33	-0.179661	0.0850819	-2.11163	0.0347185	0.150527
ENSG00000204060	88.5907	-0.0915873	0.348735	-0.262627	0.792838	0.902805
ENSG00000127124	1899.4	1.24361	0.0853088	14.5777	3.89452e-48	3.20909e-45
ENSG00000198815	1746.04	-0.0336243	0.0799986	-0.420311	0.674259	0.834812
ENSG00000177181	76.4179	-0.0817814	0.360472	-0.226873	0.820522	0.917518
ENSG00000066185	14.6217	-0.656124	0.587138	-1.1175	0.263782	0.509409
ENSG00000127125	4900.3	-0.0206906	0.0941427	-0.219779	0.826043	0.921338
ENSG00000186409	101.269	-0.362855	0.349001	-1.03969	0.298482	0.545884
ENSG00000171960	4460.2	-0.0479358	0.0963139	-0.497704	0.618693	0.802534
ENSG00000234917	46.9753	0.405605	0.343493	1.18082	0.237673	0.481621
ENSG00000065978	29888.2	0.451846	0.119535	3.78004	0.0001568	0.00272158
ENSG00000164007	31.6111	-0.284023	0.538885	-0.527057	0.598154	0.789541
ENSG00000117385	1747.71	-0.0414474	0.101273	-0.409264	0.682346	0.840306
ENSG00000164008	390.135	-0.258757	0.132649	-1.95069	0.0510943	0.192965
ENSG00000177868	214.481	0.895088	0.273238	3.27585	0.00105343	0.0124098
ENSG00000164010	405.491	0.14277	0.157171	0.90837	0.363683	0.607146
ENSG00000164011	153.814	-0.30034	0.187257	-1.60389	0.108738	0.304764
ENSG00000117394	656.765	-0.257448	0.162126	-1.58795	0.112297	0.310484
ENSG00000227533	44.8135	-0.235839	0.410578	-0.574407	0.565693	0.766729
ENSG00000117395	1033.9	0.231784	0.112803	2.05477	0.0399013	0.165653
ENSG00000234694	11.8821	-0.537204	0.710171	-0.756444	0.449383	0.679026
ENSG00000117399	1569.36	-0.290548	0.11638	-2.49655	0.0125407	0.0758419
ENSG00000066322	1033.89	-0.148	0.213473	-0.693297	0.488123	0.709902
ENSG00000159479	2969.39	-0.317043	0.0970224	-3.26773	0.00108413	0.0126949
ENSG00000198198	648.346	-0.276975	0.161369	-1.71641	0.0860877	0.264985
ENSG00000178922	739.183	-0.125596	0.163317	-0.769035	0.441872	0.673542
ENSG00000229348	11.9676	-0.0300883	0.607715	-0.0495106	0.960512	0.983061
ENSG00000142949	931.919	-0.101052	0.113776	-0.888164	0.374452	0.618373
ENSG00000066135	3919.4	-0.554128	0.104822	-5.28635	1.24784e-07	5.50313e-06
ENSG00000236200	72.4539	0.620816	0.340265	1.82451	0.0680755	0.229293
ENSG00000126091	427.573	-0.229752	0.128293	-1.79083	0.07332	0.239745
ENSG00000229444	240.978	-0.556526	0.184807	-3.01138	0.00260059	0.0247903
ENSG00000117407	73.7392	-0.16622	0.271263	-0.612762	0.540034	0.747867
ENSG00000117408	99.4808	-0.288315	0.229821	-1.25452	0.209653	0.447732
ENSG00000132768	317.064	0.202911	0.127725	1.58866	0.112138	0.310182
ENSG00000117410	5759.53	-0.0461989	0.122932	-0.375807	0.70706	0.854111
ENSG00000117411	644.585	-0.388967	0.161467	-2.40896	0.015998	0.0903228
ENSG00000159214	13.5692	0.493016	0.65879	0.748366	0.454239	0.682886
ENSG00000196517	57.7745	-0.914779	0.351887	-2.59964	0.00933214	0.0620399
ENSG00000233514	87.8528	0.0168244	0.246197	0.068337	0.945517	0.975809
ENSG00000178028	171.948	0.00217584	0.207671	0.0104773	0.99164	0.99603
ENSG00000117419	79.7663	-0.272869	0.311481	-0.876038	0.381009	0.623962
ENSG00000187147	3775.43	-0.486948	0.105802	-4.60246	4.17524e-06	0.00012304
ENSG00000126106	118.929	-1.00834	0.250164	-4.03072	5.56071e-05	0.0011425
ENSG00000198520	423.881	-0.311852	0.243118	-1.28272	0.199592	0.435997
ENSG00000199377	237.082	-0.372643	0.332129	-1.12198	0.26187	0.507531
ENSG00000142945	746.125	-0.0958662	0.12332	-0.777379	0.436935	0.669547
ENSG00000142937	41750.1	-0.145284	0.0642635	-2.26075	0.0237745	0.118013
ENSG00000200913	9.07764	-0.428251	0.615597	-0.695667	0.486637	0.708898
ENSG00000234093	32.425	0.138094	0.341254	0.404668	0.685722	0.84203
ENSG00000142959	11.5264	0.369366	0.688001	0.536869	0.591358	0.785267
ENSG00000173846	186.905	0.465367	0.195459	2.3809	0.0172705	0.0947063
ENSG00000222009	68.1651	-0.316523	0.306993	-1.03104	0.302522	0.548942
ENSG00000117425	9.42861	0.343331	0.803225	0.427441	0.669058	0.831661
ENSG00000226499	17.6746	0.079091	0.523603	0.151051	0.879935	0.945588
ENSG00000070785	252.977	0.117705	0.149713	0.786201	0.43175	0.666155
ENSG00000126107	161.199	-0.0223154	0.196819	-0.11338	0.909729	0.959041
ENSG00000126088	619.03	-0.326987	0.130984	-2.49638	0.0125467	0.0758419
ENSG00000186603	34.011	0.0392498	0.492619	0.0796758	0.936495	0.971171
ENSG00000132781	79.7572	-0.680993	0.271192	-2.51111	0.0120352	0.0739203
ENSG00000132773	265.481	0.530478	0.179086	2.96215	0.00305499	0.0280406
ENSG00000070759	19.4832	0.38751	0.576891	0.671721	0.501762	0.719903
ENSG00000236624	22.0069	-0.690985	0.555195	-1.24458	0.213286	0.452245
ENSG00000132763	41.6314	-0.391288	0.371406	-1.05353	0.292096	0.538368
ENSG00000117450	12463.4	0.0525888	0.103263	0.509269	0.610563	0.797712
ENSG00000117448	1007.23	-0.110882	0.108299	-1.02385	0.305907	0.552335
ENSG00000132780	4460.45	-0.261888	0.0726936	-3.60263	0.000315012	0.00476505
ENSG00000159592	2175.7	0.00136573	0.0900059	0.0151738	0.987894	0.994542
ENSG00000225447	81.6921	0.303744	0.330084	0.920203	0.357467	0.601147
ENSG00000159596	290.134	-0.0580355	0.198364	-0.292571	0.76985	0.890347
ENSG00000197429	45.5652	0.336754	0.360441	0.934283	0.350158	0.594324
ENSG00000230896	20.4344	-0.450833	0.656948	-0.686254	0.492553	0.713686
ENSG00000086015	322.428	-0.0322416	0.181176	-0.177958	0.858756	0.936211
ENSG00000232467	18.1198	1.34812	0.505771	2.66548	0.0076879	0.0545364
ENSG00000117461	299.116	-0.1387	0.145984	-0.950103	0.34206	0.58701
ENSG00000085998	103.765	0.0299071	0.213005	0.140406	0.88834	0.949452
ENSG00000085999	199.906	0.226928	0.361256	0.628163	0.529897	0.740324
ENSG00000132128	626.056	0.588927	0.180834	3.25672	0.00112706	0.0131094
ENSG00000173660	9989.66	-0.0387121	0.0683164	-0.56666	0.570945	0.770447
ENSG00000117481	410.014	0.0273519	0.123889	0.220778	0.825265	0.920909
ENSG00000117480	50.7017	0.319511	0.291021	1.09789	0.272251	0.518914
ENSG00000079277	721.54	0.14171	0.115001	1.23225	0.217857	0.458498
ENSG00000142961	779.071	0.820709	0.138395	5.9302	3.0256e-09	1.76749e-07
ENSG00000123472	423.529	-0.20188	0.120282	-1.67839	0.0932716	0.278351
ENSG00000159658	1269.22	0.310234	0.147022	2.11011	0.0348486	0.150898
ENSG00000225506	31.0392	0.109808	0.516788	0.212481	0.831732	0.924107
ENSG00000224805	33.9461	-0.227557	0.421285	-0.540148	0.589095	0.783328
ENSG00000162367	14.9595	-0.436743	0.552328	-0.790731	0.429101	0.663669
ENSG00000123473	1342.66	0.203749	0.197353	1.03241	0.301881	0.548162
ENSG00000162368	1357.08	0.261112	0.152528	1.71189	0.0869166	0.266034
ENSG00000186564	171.082	-0.557377	0.200292	-2.78282	0.00538886	0.0421629
ENSG00000162374	14.201	0.019803	0.694653	0.0285078	0.977257	0.990414
ENSG00000234080	18.6733	0.195809	0.447043	0.43801	0.661379	0.828072
ENSG00000225671	66.251	-0.325584	0.301224	-1.08087	0.279755	0.526152
ENSG00000142700	1967.27	0.0266565	0.102207	0.260809	0.79424	0.903416
ENSG00000185104	730.852	-0.21068	0.119082	-1.7692	0.0768603	0.247138
ENSG00000123080	1487.4	-0.0967632	0.094163	-1.02761	0.304132	0.550618
ENSG00000123091	795.996	0.151208	0.0931495	1.62329	0.104528	0.29819
ENSG00000233406	418.319	-0.33427	0.186549	-1.79186	0.073155	0.239629
ENSG00000085831	36.7704	1.43687	0.354824	4.04952	5.13219e-05	0.00106423
ENSG00000085832	650.13	-0.186042	0.137706	-1.35101	0.176692	0.405793
ENSG00000117859	647.425	0.100926	0.115896	0.870835	0.383844	0.626429
ENSG00000078618	1620.79	0.123445	0.110573	1.11641	0.264245	0.51005
ENSG00000169213	37.6919	-0.503161	0.353218	-1.42451	0.154299	0.376049
ENSG00000117862	1256.97	-0.200771	0.124573	-1.61168	0.107032	0.302337
ENSG00000198841	322.363	0.259479	0.219979	1.17956	0.238174	0.482013
ENSG00000134717	2817.63	-0.199259	0.144457	-1.37936	0.167782	0.393404
ENSG00000157077	75.4127	0.529055	0.347089	1.52426	0.127443	0.334552
ENSG00000154222	267.349	0.69892	0.2351	2.97287	0.00295034	0.0272671
ENSG00000224680	15.2346	0.820169	0.648161	1.26538	0.205736	0.442323
ENSG00000085840	158.148	0.588485	0.185418	3.17382	0.00150447	0.0162553
ENSG00000134748	2077.94	0.0718348	0.0785296	0.914748	0.360324	0.604047
ENSG00000134744	243.213	0.142513	0.176615	0.806912	0.419717	0.657111
ENSG00000116157	307.962	0.206903	0.142692	1.45	0.147059	0.364469
ENSG00000182183	22.9619	-0.292955	0.420426	-0.696805	0.485925	0.708742
ENSG00000162377	68.6197	0.159834	0.298246	0.535915	0.592017	0.785775
ENSG00000233664	70.5548	0.0702651	0.257891	0.27246	0.785268	0.898565
ENSG00000162378	560.921	-0.144938	0.149001	-0.972727	0.330689	0.576212
ENSG00000228929	4841.29	0.0038156	0.114354	0.0333666	0.973382	0.989049
ENSG00000203995	25.6579	0.787597	0.502799	1.56643	0.117249	0.3188
ENSG00000121310	754.054	-0.181823	0.109426	-1.66161	0.0965906	0.283985
ENSG00000230953	26.3197	0.394863	0.539998	0.73123	0.464638	0.691613
ENSG00000116171	813.51	0.454199	0.22983	1.97624	0.0481272	0.18609
ENSG00000157184	412.01	-0.068208	0.153586	-0.444103	0.656968	0.825149
ENSG00000162384	347.147	0.0283413	0.127242	0.222735	0.823742	0.91998
ENSG00000162385	3239.63	-0.10186	0.115299	-0.883441	0.376998	0.619988
ENSG00000270172	1136.39	-0.0335006	0.125012	-0.267978	0.788716	0.900601
ENSG00000157193	1459.63	0.262574	0.126513	2.07547	0.0379426	0.160116
ENSG00000230138	9.71255	0.827181	0.901773	0.917283	0.358994	0.602596
ENSG00000058804	1400.79	0.0303163	0.0856615	0.353908	0.723408	0.863303
ENSG00000058799	579.207	-0.179671	0.102839	-1.74711	0.0806183	0.254519
ENSG00000081870	1095.13	0.244647	0.149405	1.63747	0.101532	0.293442
ENSG00000116212	1357.64	-0.0774969	0.114168	-0.678798	0.497266	0.71637
ENSG00000272091	126.433	-0.162014	0.267971	-0.604596	0.545448	0.751581
ENSG00000116209	2500.87	0.529291	0.273956	1.93203	0.0533558	0.198384
ENSG00000203276	8.88005	1.61503	0.86725	1.86225	0.0625683	0.217489
ENSG00000116205	178.557	-0.0177485	0.186177	-0.0953315	0.924052	0.965816
ENSG00000212670	40.1223	-0.0594702	0.397082	-0.149768	0.880947	0.945961
ENSG00000248835	56.6667	0.0192727	0.276099	0.0698035	0.94435	0.975172
ENSG00000215883	65.9417	-0.342578	0.301327	-1.1369	0.255581	0.501257
ENSG00000116221	1583.82	-0.0824903	0.0933358	-0.883801	0.376803	0.61982
ENSG00000157216	976.624	0.00248978	0.108103	0.0230316	0.981625	0.992722
ENSG00000162390	174.425	-0.143645	0.206354	-0.696112	0.486359	0.708871
ENSG00000184313	14.7028	-0.246068	0.696784	-0.353148	0.723978	0.863666
ENSG00000162396	37.8245	-0.190959	0.375954	-0.507931	0.611502	0.798538
ENSG00000116133	3934.9	-0.0713625	0.110919	-0.643375	0.519981	0.733275
ENSG00000162402	233.697	0.0277501	0.227113	0.122186	0.902752	0.956172
ENSG00000225475	1010.36	-0.315147	0.194311	-1.62187	0.104832	0.298572
ENSG00000162409	30.9242	0.285177	0.596593	0.478009	0.632644	0.810584
ENSG00000223416	786.184	0.089113	0.111827	0.796884	0.425519	0.661193
ENSG00000162600	61.4044	0.461957	0.400896	1.15231	0.249193	0.494273
ENSG00000162601	210.331	0.666672	0.168862	3.94803	7.87978e-05	0.0015344
ENSG00000177606	1029.36	0.911106	0.125567	7.25595	3.98864e-13	3.83105e-11
ENSG00000232453	8.72139	0.379737	0.706878	0.537203	0.591127	0.785148
ENSG00000172456	62.2287	0.357186	0.322613	1.10717	0.268222	0.514871
ENSG00000134716	9.82755	-0.769305	0.893164	-0.861326	0.389058	0.630353
ENSG00000162599	18.7253	-0.227424	0.481843	-0.471988	0.636935	0.813034
ENSG00000162604	1388.57	-0.199098	0.0892234	-2.23145	0.0256514	0.12448
ENSG00000132849	27.4672	0.546727	0.509263	1.07356	0.283018	0.529036
ENSG00000162607	1144.04	-0.048405	0.0830344	-0.58295	0.559927	0.762763
ENSG00000116641	38.7436	0.579092	0.381271	1.51885	0.128801	0.336532
ENSG00000125703	81.307	-0.0841375	0.29184	-0.2883	0.773117	0.89237
ENSG00000088035	86.1902	0.355512	0.264747	1.34283	0.179325	0.409618
ENSG00000142856	193.918	-0.0130847	0.189042	-0.0692155	0.944818	0.975344
ENSG00000079739	87.9064	0.22325	0.237544	0.939829	0.347305	0.591626
ENSG00000162434	629.198	0.179935	0.138475	1.29941	0.193805	0.428379
ENSG00000162433	582.492	-0.196215	0.125917	-1.55829	0.119165	0.321554
ENSG00000116675	16.233	0.405121	0.646719	0.626424	0.531037	0.741254
ENSG00000116678	55.3753	-0.376611	0.292197	-1.28889	0.197435	0.433586
ENSG00000213625	611.546	0.483441	0.208288	2.32103	0.0202854	0.106016
ENSG00000184588	53.7931	1.5843	0.419009	3.78108	0.00015615	0.0027133
ENSG00000118473	33.6107	0.968073	0.422596	2.29078	0.0219762	0.112035
ENSG00000152760	755.7	0.971432	0.229293	4.23664	2.26888e-05	0.000529384
ENSG00000152763	19.4824	1.04444	0.551943	1.8923	0.0584516	0.209048
ENSG00000198160	886.548	0.438214	0.113935	3.84616	0.000119981	0.00218408
ENSG00000116704	265.424	0.119722	0.165696	0.722544	0.46996	0.695829
ENSG00000081985	79.927	0.978496	0.281577	3.47506	0.000510735	0.00705742
ENSG00000142864	8265.63	0.00976494	0.10592	0.092192	0.926545	0.967002
ENSG00000116717	235.068	0.722834	0.239621	3.01657	0.00255656	0.0245254
ENSG00000172380	10.1836	1.15128	0.857303	1.34291	0.179302	0.409618
ENSG00000116729	117.787	-3.6466e-05	0.250825	-0.000145384	0.999884	0.999954
ENSG00000229133	70.9327	1.10149	0.540742	2.037	0.0416498	0.17012
ENSG00000024526	203.363	-0.563056	0.166994	-3.37173	0.000746988	0.0095118
ENSG00000066557	254.232	-0.365455	0.190002	-1.92342	0.0544267	0.200448
ENSG00000116754	5271.56	0.134085	0.12066	1.11126	0.266457	0.512741
ENSG00000118454	148.021	0.428578	0.32374	1.32383	0.185558	0.41728
ENSG00000197568	62.111	-0.393484	0.343939	-1.14405	0.252603	0.497993
ENSG00000116761	56.9828	-1.55418	0.360714	-4.3086	1.64288e-05	0.000397542
ENSG00000132485	1847.88	0.237197	0.125691	1.88714	0.0591415	0.210698
ENSG00000172260	40.6168	0.164612	0.332436	0.495169	0.62048	0.803228
ENSG00000227207	156.21	-0.321017	0.182698	-1.75709	0.0789031	0.251079
ENSG00000162620	9.47643	-0.747848	0.773412	-0.966946	0.333571	0.578654
ENSG00000254685	95.3274	-0.363443	0.239083	-1.52016	0.128472	0.335954
ENSG00000259030	100.215	-1.57102	0.277657	-5.65815	1.53017e-08	8.0661e-07
ENSG00000116783	24.7068	-1.47377	0.494999	-2.97731	0.00290789	0.0270183
ENSG00000116791	74.129	0.00857261	0.325579	0.0263303	0.978994	0.991534
ENSG00000162623	552.663	0.635713	0.183813	3.45847	0.000543246	0.00739571
ENSG00000117054	872.122	-0.22376	0.116149	-1.92649	0.0540431	0.199646
ENSG00000137955	165.895	0.671186	0.330371	2.03161	0.0421927	0.17122
ENSG00000184005	232.01	-0.372017	0.201875	-1.84281	0.0653568	0.22346
ENSG00000142892	376.816	-0.0357418	0.135703	-0.263382	0.792257	0.9028
ENSG00000226084	13025.8	0.0240352	0.0867908	0.276933	0.781832	0.896733
ENSG00000228187	14.4837	1.07465	0.567999	1.89199	0.0584919	0.209123
ENSG00000154027	26.87	-0.911242	0.673192	-1.35361	0.17586	0.404593
ENSG00000036549	420.903	-0.0512781	0.144552	-0.354739	0.722785	0.862889
ENSG00000077254	1059.34	-0.12636	0.116005	-1.08926	0.276038	0.522442
ENSG00000180488	49.7199	0.641904	0.395967	1.6211	0.104995	0.298657
ENSG00000219201	10.8859	1.66392	0.7719	2.15562	0.0311134	0.139934
ENSG00000235613	104.459	-0.0339452	0.232591	-0.145944	0.883966	0.947264
ENSG00000162614	2740.88	0.00914921	0.160729	0.0569233	0.954606	0.980857
ENSG00000162613	3103.92	-0.055839	0.106331	-0.525145	0.599482	0.790326
ENSG00000162616	99.2678	0.745473	0.262437	2.84058	0.00450318	0.0373223
ENSG00000273338	10.7991	-0.720135	0.726828	-0.990792	0.321787	0.568035
ENSG00000122420	18.8497	-0.702535	0.590387	-1.18996	0.234064	0.477922
ENSG00000137959	7092.59	0.251772	0.0989797	2.54368	0.0109692	0.0692476
ENSG00000137965	1614.91	0.584093	0.203473	2.87062	0.00409672	0.0348767
ENSG00000238015	65.6878	-0.0941418	0.381408	-0.246827	0.805042	0.909378
ENSG00000235400	27.351	-0.0461457	0.459505	-0.100425	0.920007	0.963647
ENSG00000117114	340.63	0.231702	0.137855	1.68076	0.0928095	0.277278
ENSG00000137941	24.5166	0.318211	0.477013	0.667093	0.504713	0.722086
ENSG00000271576	10.2596	-0.74591	0.97945	-0.761559	0.446323	0.67693
ENSG00000142875	111.022	-0.408315	0.272366	-1.49914	0.133838	0.34401
ENSG00000226970	101.444	0.776621	0.47483	1.63558	0.101928	0.294154
ENSG00000203943	36.7111	-0.552201	0.458958	-1.20316	0.228913	0.471313
ENSG00000117133	708.41	0.175441	0.125239	1.40085	0.161259	0.385092
ENSG00000174021	1686.51	0.073179	0.10921	0.670079	0.502808	0.720809
ENSG00000122432	52.1414	-0.571806	0.354355	-1.61365	0.106603	0.301531
ENSG00000117151	206.517	0.236503	0.195189	1.21166	0.225641	0.466539
ENSG00000117155	195.065	-0.0558802	0.176116	-0.317293	0.751022	0.880922
ENSG00000171517	59.6576	-0.319893	0.321428	-0.995224	0.319627	0.56624
ENSG00000153898	5027.11	0.633156	0.0803031	7.88458	3.15603e-15	3.8303e-13
ENSG00000162643	164.449	0.73645	0.245527	2.99947	0.00270453	0.0255381
ENSG00000055732	268.093	0.112797	0.204274	0.552186	0.580821	0.778094
ENSG00000097096	11.1311	-0.145704	0.641637	-0.227082	0.82036	0.917518
ENSG00000162642	496.91	0.00846828	0.111716	0.075802	0.939577	0.972756
ENSG00000142867	83.4287	0.806935	0.365138	2.20995	0.0271089	0.128572
ENSG00000153904	66.3771	-0.712763	0.288575	-2.46994	0.0135136	0.0800793
ENSG00000142871	14.6727	0.732854	0.746058	0.982303	0.325951	0.571704
ENSG00000117174	233.878	0.35719	0.162454	2.19871	0.0278984	0.130855
ENSG00000171502	19.049	0.656695	0.513516	1.27882	0.20096	0.437583
ENSG00000122417	156.884	-0.0211326	0.202584	-0.104315	0.916919	0.961634
ENSG00000097033	1090.59	0.0711489	0.0962054	0.739552	0.459572	0.687197
ENSG00000230721	3070.66	-0.0939418	0.19002	-0.494379	0.621039	0.803751
ENSG00000183291	1518.78	0.197998	0.174569	1.13421	0.256706	0.502373
ENSG00000153936	352.831	-0.0258363	0.150244	-0.171962	0.863468	0.938111
ENSG00000143013	1330.48	-0.780737	0.0987772	-7.90402	2.70047e-15	3.32902e-13
ENSG00000065243	255.437	0.433003	0.191178	2.26493	0.0235171	0.117107
ENSG00000137947	566.782	0.39774	0.23958	1.66016	0.0968828	0.284577
ENSG00000137944	97.6985	0.108434	0.263229	0.411939	0.680384	0.839448
ENSG00000213516	591.562	0.183197	0.124347	1.47328	0.140677	0.354893
ENSG00000117226	144.845	0.870745	0.274424	3.17299	0.00150876	0.0162904
ENSG00000117228	133.293	1.87961	0.237228	7.92324	2.31395e-15	2.87517e-13
ENSG00000234518	29.3565	0.455981	0.656485	0.694579	0.487319	0.709388
ENSG00000162645	129.037	2.26737	0.296474	7.6478	2.04446e-14	2.25409e-12
ENSG00000213512	14.7977	1.06494	0.774409	1.37517	0.169078	0.394852
ENSG00000162654	396.639	0.485444	0.166776	2.91075	0.00360563	0.0315362
ENSG00000154451	200.196	1.29183	0.219999	5.87197	4.30639e-09	2.44278e-07
ENSG00000225492	168.636	1.13095	0.249637	4.53037	5.88815e-06	0.000163159
ENSG00000197147	140.224	0.552827	0.205284	2.69298	0.0070816	0.0514173
ENSG00000171488	469.05	0.160935	0.211926	0.759394	0.447617	0.677746
ENSG00000272931	374.16	-0.44509	0.152578	-2.91714	0.0035326	0.0310885
ENSG00000171492	1025.21	-0.405757	0.137413	-2.95283	0.00314875	0.0286277
ENSG00000162664	343.809	0.178376	0.184658	0.96598	0.334054	0.578977
ENSG00000233593	22.5117	0.807825	0.539209	1.49817	0.13409	0.344375
ENSG00000122482	693.805	0.455713	0.126076	3.6146	0.000300809	0.00459721
ENSG00000232393	12.0319	0.150936	0.567401	0.266012	0.79023	0.901474
ENSG00000097046	133.331	0.446801	0.323025	1.38318	0.166611	0.391896
ENSG00000203914	23.0427	-0.0394024	0.473313	-0.0832483	0.933654	0.970253
ENSG00000069702	248.786	0.296584	0.168484	1.76031	0.0783555	0.250049
ENSG00000230667	11.9374	-0.0926644	0.690092	-0.134278	0.893183	0.951635
ENSG00000069712	17.3007	0.0574236	0.547613	0.104862	0.916486	0.96138
ENSG00000174842	108.848	0.433243	0.244285	1.77351	0.0761441	0.245543
ENSG00000122484	328.61	-0.0465531	0.160635	-0.289807	0.771964	0.891766
ENSG00000162676	3192.36	-1.0327	0.0964694	-10.705	9.64453e-27	2.60336e-24
ENSG00000067208	390.647	-0.157001	0.145851	-1.07644	0.281728	0.528174
ENSG00000122406	20742	-0.0464368	0.0673691	-0.68929	0.490641	0.711907
ENSG00000229052	20.1518	-0.78877	0.59317	-1.32975	0.183599	0.414601
ENSG00000143033	827.48	0.215524	0.0986412	2.18493	0.0288941	0.133757
ENSG00000117500	1032.36	0.383521	0.128934	2.97455	0.00293423	0.0271748
ENSG00000122483	551.951	0.276244	0.146901	1.88047	0.0600436	0.212727
ENSG00000223745	411.315	-0.177339	0.132492	-1.33849	0.180738	0.411223
ENSG00000229567	118.187	-0.323029	0.213935	-1.50994	0.13106	0.339939
ENSG00000117505	1481.9	-0.331021	0.102511	-3.22912	0.00124171	0.0140871
ENSG00000137942	35.3706	0.57178	0.436419	1.31016	0.190141	0.42351
ENSG00000137936	66.444	0.826707	0.373746	2.21195	0.0269703	0.128148
ENSG00000067334	1144.81	0.835616	0.107568	7.76827	7.95631e-15	9.14028e-13
ENSG00000023909	2382.1	1.46261	0.143149	10.2174	1.65754e-24	4.11911e-22
ENSG00000232918	35.3717	0.306176	0.491055	0.623506	0.532952	0.742457
ENSG00000117528	295.683	0.0849035	0.174043	0.487831	0.62567	0.806611
ENSG00000117525	276.072	1.50065	0.262948	5.707	1.14984e-08	6.16503e-07
ENSG00000117519	99.7593	0.365613	0.373997	0.977583	0.328281	0.573947
ENSG00000172339	42.8691	0.259174	0.429462	0.603485	0.546186	0.75181
ENSG00000152078	32.307	-0.114089	0.444119	-0.256888	0.797265	0.905475
ENSG00000228502	1559.97	1.8195	1.09905	1.65552	0.0978198	0.28647
ENSG00000137970	9301.54	-0.0559179	0.0702998	-0.79542	0.426369	0.661466
ENSG00000117569	178.614	0.749712	0.179605	4.17423	2.98994e-05	0.000665868
ENSG00000188641	119.976	0.186208	0.224443	0.829647	0.406738	0.646421
ENSG00000228057	747.994	0.112799	0.184974	0.609809	0.541988	0.749062
ENSG00000162627	124.877	0.320356	0.245857	1.30302	0.192568	0.426932
ENSG00000227034	29.9438	0.339275	0.327398	1.03628	0.300072	0.54697
ENSG00000162688	296.25	-0.0465907	0.153107	-0.304303	0.760897	0.885696
ENSG00000117620	207.401	0.185902	0.172048	1.08053	0.279908	0.526333
ENSG00000261254	9.77693	0.0826882	0.749804	0.11028	0.912187	0.95993
ENSG00000156875	378.28	0.033108	0.180366	0.18356	0.854359	0.934524
ENSG00000156876	399.556	0.0551311	0.144172	0.382399	0.702165	0.851584
ENSG00000122435	166.601	0.219259	0.184426	1.18887	0.234491	0.478478
ENSG00000137992	233.477	-0.012188	0.153715	-0.0792895	0.936802	0.971425
ENSG00000224616	12.8103	-0.672621	0.731299	-0.919762	0.357697	0.601421
ENSG00000137996	931.149	-0.160095	0.103464	-1.54736	0.121778	0.325683
ENSG00000079335	41.0694	0.837324	0.406113	2.0618	0.0392266	0.163899
ENSG00000162692	9.65826	5.50892	1.61747	3.4059	0.000659471	0.0085867
ENSG00000162694	73.6689	-0.418078	0.30308	-1.37943	0.167762	0.393404
ENSG00000162695	489.615	0.499895	0.152333	3.2816	0.0010322	0.0122333
ENSG00000117543	213.456	-0.0549279	0.155507	-0.353217	0.723925	0.863666
ENSG00000233184	37.0008	-0.0730818	0.39348	-0.185732	0.852655	0.933834
ENSG00000225938	13.2143	-0.0614094	0.72478	-0.0847283	0.932477	0.970028
ENSG00000228399	1872.55	-0.033297	0.204038	-0.16319	0.870369	0.941395
ENSG00000183298	4247.05	-0.219269	0.111146	-1.9728	0.0485186	0.186964
ENSG00000185946	250.45	-0.148894	0.191006	-0.779525	0.435671	0.668908
ENSG00000240038	59.1927	0.0105864	0.382251	0.0276948	0.977906	0.990752
ENSG00000243480	11.7361	0.35487	0.715761	0.495794	0.62004	0.803228
ENSG00000237763	46.414	0.76016	0.441407	1.72213	0.0850462	0.26289
ENSG00000174876	47.1384	0.674539	0.418665	1.61117	0.107143	0.302513
ENSG00000227408	10.7111	0.294039	0.66167	0.444389	0.656761	0.825023
ENSG00000187733	34.4715	0.573293	0.528742	1.08426	0.278251	0.524353
ENSG00000232952	37.9164	-0.428462	0.509695	-0.840625	0.400558	0.641324
ENSG00000198890	225.64	-0.0469787	0.17081	-0.275036	0.783289	0.897703
ENSG00000224550	22.6161	0.699105	0.727645	0.960778	0.336664	0.58119
ENSG00000134215	589.114	0.541487	0.139715	3.87565	0.00010634	0.00198704
ENSG00000085491	898.958	0.303886	0.142029	2.1396	0.0323873	0.143846
ENSG00000238122	91.3917	0.215213	0.27004	0.796967	0.42547	0.661193
ENSG00000241361	23.9127	-0.589359	0.51256	-1.14983	0.250212	0.495362
ENSG00000224698	91.6042	0.221084	0.268912	0.822142	0.410996	0.649533
ENSG00000162636	38.2321	0.829477	0.399161	2.07805	0.0377046	0.159455
ENSG00000162639	268.683	-0.290047	0.151801	-1.9107	0.0560432	0.204287
ENSG00000134186	3575.02	0.31377	0.142866	2.19626	0.0280731	0.131317
ENSG00000116266	158.114	0.928746	0.269323	3.44845	0.000563818	0.00761769
ENSG00000121957	379.569	0.241538	0.259288	0.931542	0.351573	0.595632
ENSG00000121940	143.904	-0.292686	0.196036	-1.49302	0.135432	0.346572
ENSG00000085433	74.4792	-0.622144	0.255314	-2.43678	0.0148188	0.0857868
ENSG00000244716	8659.45	0.0435577	0.10152	0.429053	0.667885	0.831192
ENSG00000228665	1967.79	-0.537794	0.118299	-4.54605	5.46623e-06	0.000153093
ENSG00000197780	630.326	0.793617	0.208045	3.81465	0.000136377	0.00242077
ENSG00000273382	60.7044	0.651355	0.425698	1.53009	0.125995	0.332532
ENSG00000215717	702.05	0.0600673	0.112433	0.534251	0.593168	0.786803
ENSG00000270066	10.2228	0.181774	0.755898	0.240474	0.809963	0.912024
ENSG00000116299	19.9993	-0.0347416	0.523172	-0.0664057	0.947055	0.976816
ENSG00000031698	1315.68	-0.515857	0.147525	-3.49674	0.000470986	0.00661917
ENSG00000143126	48.5758	-0.370419	0.388838	-0.952629	0.340778	0.585579
ENSG00000134222	265.202	-0.817793	0.178459	-4.58253	4.59379e-06	0.00013294
ENSG00000134243	18.1021	-0.105417	0.587565	-0.179413	0.857614	0.935782
ENSG00000143106	940.481	0.270841	0.162856	1.66306	0.0962996	0.283503
ENSG00000162650	21.2889	0.361045	0.452112	0.798574	0.424537	0.660626
ENSG00000174151	149.694	-0.265006	0.244252	-1.08497	0.277936	0.524262
ENSG00000065135	1534.13	-0.00755682	0.0893088	-0.0846145	0.932568	0.970028
ENSG00000116337	408.817	-0.272421	0.157023	-1.73491	0.0827564	0.258352
ENSG00000235045	213.924	-0.350253	0.191851	-1.82565	0.0679025	0.228952
ENSG00000168765	135.447	-0.328412	0.199784	-1.64383	0.100211	0.291023
ENSG00000213366	244.24	-0.191473	0.169192	-1.13169	0.257767	0.503317
ENSG00000134184	232.962	-0.182189	0.174774	-1.04243	0.297215	0.544552
ENSG00000134202	776.044	-0.117585	0.113554	-1.03549	0.300439	0.547108
ENSG00000198758	32.6911	-0.0744006	0.387775	-0.191866	0.847848	0.931371
ENSG00000184371	237.175	1.22319	0.33874	3.61101	0.000305002	0.00463623
ENSG00000168710	4240.51	-0.334677	0.0917528	-3.6476	0.000264701	0.00415898
ENSG00000143093	1547.74	-0.048727	0.0899308	-0.541828	0.587937	0.782516
ENSG00000258634	61.0497	-0.332486	0.318164	-1.04502	0.296016	0.543309
ENSG00000186150	13.0753	-1.7093	0.616737	-2.77152	0.00557961	0.0432662
ENSG00000116396	17.2142	0.735352	0.70415	1.04431	0.296342	0.543545
ENSG00000162775	892.567	0.0885425	0.129098	0.685855	0.492804	0.713712
ENSG00000168679	8.8111	0.521229	0.805715	0.646914	0.517688	0.731491
ENSG00000273373	152.694	-0.582716	0.195934	-2.97404	0.0029391	0.0271953
ENSG00000134248	1393.35	-0.107701	0.0960645	-1.12113	0.262232	0.507808
ENSG00000143119	178.029	0.0758248	0.244457	0.310176	0.756427	0.88382
ENSG00000261654	20.9028	1.37068	0.554138	2.47354	0.0133783	0.0796389
ENSG00000121931	1467.62	0.0285779	0.0993582	0.287625	0.773634	0.892613
ENSG00000156171	548.047	-0.0656926	0.171825	-0.382322	0.702222	0.851588
ENSG00000134255	375.473	0.196772	0.156071	1.26079	0.207386	0.444163
ENSG00000272982	31.9616	-0.403865	0.363223	-1.11189	0.266185	0.51238
ENSG00000273221	45.9551	-0.0498515	0.356528	-0.139825	0.888798	0.949567
ENSG00000162777	310.005	-0.565817	0.150421	-3.76156	0.000168856	0.00288289
ENSG00000085465	13.447	0.0692277	0.621282	0.111427	0.911278	0.959634
ENSG00000116455	211.103	0.305367	0.165845	1.84128	0.0655805	0.223947
ENSG00000116459	5298.94	0.0883912	0.167319	0.528281	0.597304	0.789357
ENSG00000143110	174.744	-0.244387	0.222473	-1.0985	0.271986	0.518681
ENSG00000121933	21.8032	-0.536167	0.518886	-1.0333	0.301462	0.547749
ENSG00000116473	1422.72	0.103587	0.140506	0.737241	0.460976	0.688165
ENSG00000197852	37.4456	0.110124	0.349238	0.315327	0.752513	0.881639
ENSG00000064703	295.47	0.352459	0.167795	2.10053	0.0356823	0.153555
ENSG00000143079	208.898	0.175782	0.191158	0.919563	0.357801	0.601465
ENSG00000134245	10.5499	0.481752	0.769425	0.626119	0.531237	0.741328
ENSG00000007341	142.057	0.131949	0.248559	0.530856	0.595518	0.788318
ENSG00000116489	5032.59	0.0114523	0.07242	0.158137	0.874349	0.943324
ENSG00000155363	1199.22	-0.172691	0.121077	-1.42629	0.153786	0.375202
ENSG00000155366	839.208	-0.0469871	0.148534	-0.31634	0.751745	0.881201
ENSG00000155380	1260.25	-0.267814	0.0856331	-3.12746	0.00176325	0.0184405
ENSG00000226419	19.0968	0.159143	0.542659	0.293265	0.769319	0.890007
ENSG00000198799	176.801	0.491524	0.21154	2.32356	0.0201493	0.105504
ENSG00000081026	87.7448	0.0739228	0.22078	0.334825	0.737757	0.873304
ENSG00000232499	87.7309	1.45348	0.274566	5.29373	1.19848e-07	5.30518e-06
ENSG00000116793	235.154	1.13148	0.183249	6.17454	6.63547e-10	4.29276e-08
ENSG00000081019	406.524	0.120113	0.127988	0.938476	0.348	0.592523
ENSG00000134242	42.2838	-0.82	0.37083	-2.21125	0.0270183	0.128263
ENSG00000188761	11.8849	-1.8722	0.610788	-3.06522	0.00217513	0.021863
ENSG00000134262	250.312	-0.432368	0.142368	-3.03697	0.00238971	0.0233541
ENSG00000118655	124.675	-0.658235	0.201719	-3.26313	0.00110188	0.0128487
ENSG00000235527	257.105	0.432393	0.285764	1.51311	0.130252	0.338876
ENSG00000163349	1113.25	-0.371425	0.0980782	-3.78703	0.000152461	0.00266398
ENSG00000116774	93.8923	0.145927	0.300951	0.484887	0.627757	0.807685
ENSG00000197323	1272.71	0.142125	0.150757	0.942745	0.345811	0.590221
ENSG00000225650	99.552	-0.617394	0.321712	-1.91909	0.0549732	0.201524
ENSG00000116752	388.775	0.159132	0.188441	0.844467	0.398408	0.639313
ENSG00000213281	1340.96	0.747411	0.433329	1.72481	0.0845615	0.261839
ENSG00000009307	12375.7	0.282301	0.0674254	4.18687	2.82834e-05	0.000638047
ENSG00000052723	457.326	0.137071	0.164099	0.835296	0.403551	0.64443
ENSG00000134198	17.4434	0.284961	0.650752	0.437894	0.661463	0.828072
ENSG00000173218	239.797	-0.214385	0.165368	-1.29641	0.194835	0.42976
ENSG00000177551	75.5236	-0.563055	0.771029	-0.730264	0.465229	0.691965
ENSG00000163393	520.917	0.0535717	0.354647	0.151057	0.879931	0.945588
ENSG00000173212	18.992	-0.286248	0.556485	-0.514386	0.606982	0.794957
ENSG00000163399	2554.28	-0.0366516	0.0766155	-0.478384	0.632377	0.810476
ENSG00000212385	35.5903	-0.295135	0.461301	-0.639789	0.52231	0.734772
ENSG00000116815	292.498	0.279712	0.152742	1.83127	0.0670601	0.227053
ENSG00000177173	18.4251	-0.271768	0.572021	-0.475102	0.634714	0.811721
ENSG00000143061	39.0577	-0.53483	0.432709	-1.236	0.216457	0.456937
ENSG00000134247	93.2862	-0.077676	0.245072	-0.316952	0.75128	0.880922
ENSG00000134256	8.65877	0.0776159	0.853533	0.090935	0.927544	0.967399
ENSG00000116830	511.42	0.0499426	0.133123	0.375161	0.707541	0.854199
ENSG00000134253	49.5754	-1.2079	0.393499	-3.06963	0.00214321	0.0216199
ENSG00000198162	2148.64	0.144889	0.130911	1.10677	0.268392	0.514935
ENSG00000183508	15.2011	0.477519	0.625293	0.763672	0.445063	0.675949
ENSG00000228217	68.7061	0.174966	0.357078	0.489993	0.624139	0.8053
ENSG00000196505	260.143	-0.0571682	0.167663	-0.340971	0.733125	0.8695
ENSG00000065183	371.68	0.287934	0.151391	1.90193	0.0571806	0.206505
ENSG00000226126	11.6039	0.694029	0.632864	1.09665	0.272795	0.519257
ENSG00000092607	100.163	-0.3911	0.304037	-1.28636	0.198319	0.434735
ENSG00000116874	159.024	0.122969	0.197135	0.623781	0.532771	0.742286
ENSG00000223575	15.1379	-0.710252	0.592785	-1.19816	0.230855	0.473877
ENSG00000236804	12.9448	-1.0376	0.833101	-1.24547	0.21296	0.451733
ENSG00000231365	42.5562	-0.670946	0.37464	-1.79091	0.073308	0.239745
ENSG00000260941	46.1097	1.70949	0.45187	3.78315	0.000154859	0.00269851
ENSG00000143067	348.249	0.809163	0.147907	5.47077	4.48082e-08	2.15189e-06
ENSG00000092621	2664.98	-0.60426	0.100908	-5.98825	2.12113e-09	1.26268e-07
ENSG00000261662	22.974	0.343819	0.531121	0.647346	0.517408	0.73136
ENSG00000134250	634.412	0.735834	0.123459	5.96015	2.5201e-09	1.48326e-07
ENSG00000273406	86.0002	-0.446593	0.365856	-1.22068	0.222207	0.462985
ENSG00000273131	204.04	0.808974	0.2021	4.00285	6.25851e-05	0.00126593
ENSG00000236933	433.942	0.228538	0.272121	0.83984	0.400998	0.641737
ENSG00000188610	2044.17	-0.496627	0.0841309	-5.90302	3.56897e-09	2.03926e-07
ENSG00000233029	12.4338	0.781751	0.710753	1.09989	0.27138	0.518099
ENSG00000198019	3352.14	-0.255046	0.100228	-2.54466	0.0109384	0.0692115
ENSG00000171943	30.0763	0.0766069	0.54501	0.14056	0.888217	0.949452
ENSG00000269996	1125.89	0.229962	0.210662	1.09162	0.275001	0.52149
ENSG00000227082	61.5749	0.374	0.373543	1.00123	0.316718	0.56315
ENSG00000233432	12.0358	0.230653	0.655048	0.352115	0.724752	0.86402
ENSG00000231752	33.2895	-0.0438036	0.443213	-0.0988319	0.921272	0.964391
ENSG00000234978	10.6015	2.35379	0.749822	3.13913	0.00169451	0.0178648
ENSG00000225278	10.2198	0.738979	0.746265	0.990237	0.322058	0.568193
ENSG00000242569	14.335	1.02551	0.561959	1.82488	0.0680187	0.229257
ENSG00000185044	30.6745	-0.581006	0.447399	-1.29863	0.194071	0.428725
ENSG00000223804	9.65614	-0.464765	0.731416	-0.635431	0.525147	0.736874
ENSG00000236334	26.4148	1.31165	0.535904	2.44754	0.0143834	0.0840798
ENSG00000215784	1957.02	-0.515701	0.0840016	-6.13918	8.29464e-10	5.25753e-08
ENSG00000196369	438.347	0.240762	0.267437	0.900257	0.367984	0.611458
ENSG00000235398	1101.45	-0.0297748	0.102057	-0.291746	0.770481	0.890824
ENSG00000231360	61.1874	0.0996233	0.326161	0.305442	0.760029	0.885344
ENSG00000236943	1409.74	0.0337754	0.0945107	0.357371	0.720814	0.861784
ENSG00000225241	209.583	0.0796879	0.256351	0.310855	0.755911	0.883608
ENSG00000168614	1686.62	0.941411	0.129132	7.29029	3.09292e-13	3.00763e-11
ENSG00000178104	237.892	0.627088	0.193624	3.2387	0.00120078	0.0137222
ENSG00000268172	155.671	-0.787938	0.70002	-1.12559	0.260338	0.505999
ENSG00000272755	40.5013	-0.124987	0.3838	-0.325657	0.744684	0.877369
ENSG00000223380	1006.87	0.719912	0.0970817	7.41553	1.21141e-13	1.20801e-11
ENSG00000272709	34.4705	-0.267313	0.445276	-0.600331	0.548286	0.753542
ENSG00000213240	301.039	0.417916	0.224954	1.85779	0.0631992	0.218904
ENSG00000163386	1383.3	0.673701	0.0876231	7.68863	1.48721e-14	1.66313e-12
ENSG00000117289	9477.35	-0.0566271	0.181323	-0.3123	0.754812	0.882879
ENSG00000121851	822.495	-0.528166	0.139981	-3.77313	0.000161214	0.00277359
ENSG00000152022	286.403	0.595289	0.444629	1.33884	0.180622	0.411199
ENSG00000131795	3933.79	-0.126331	0.0859943	-1.46906	0.141816	0.356688
ENSG00000131779	252.791	-0.656375	0.163259	-4.02044	5.80887e-05	0.00118571
ENSG00000143127	10.702	0.171907	0.736452	0.233426	0.815431	0.915072
ENSG00000198483	198.839	-0.719725	0.226444	-3.17839	0.00148098	0.0161127
ENSG00000131788	312.544	0.226859	0.163151	1.39049	0.164381	0.389301
ENSG00000186364	60.106	0.0143634	0.365475	0.0393007	0.968651	0.986788
ENSG00000186141	228.724	-0.258488	0.172682	-1.4969	0.134418	0.344782
ENSG00000121848	565.202	-0.0598213	0.108658	-0.550545	0.581946	0.77848
ENSG00000117262	501.537	0.0301785	0.140061	0.215466	0.829404	0.922851
ENSG00000196644	382.567	-0.0212477	0.13982	-0.151965	0.879215	0.945121
ENSG00000234245	27.4989	0.359966	0.517732	0.695276	0.486882	0.709042
ENSG00000152042	13.5295	1.28465	0.677812	1.89528	0.0580552	0.208418
ENSG00000232637	17.4618	0.441305	0.788167	0.559913	0.575539	0.774243
ENSG00000186275	1366.63	0.881664	0.124189	7.09935	1.25343e-12	1.14759e-10
ENSG00000230832	9.1472	0.87031	0.720078	1.20863	0.226804	0.468398
ENSG00000131791	308.638	0.702631	0.156807	4.48087	7.43377e-06	0.000199971
ENSG00000131781	49.2642	0.827162	0.34339	2.40882	0.0160044	0.0903262
ENSG00000271721	9.28734	-0.532891	0.764387	-0.697148	0.48571	0.708693
ENSG00000180867	310.294	0.549279	0.210309	2.61177	0.00900747	0.0607064
ENSG00000226015	664.237	-0.320528	0.143035	-2.24091	0.0250322	0.122508
ENSG00000131778	1550.96	-0.0450952	0.0854524	-0.527724	0.597691	0.789392
ENSG00000116128	29.8976	-0.156817	0.461271	-0.339967	0.733882	0.87023
ENSG00000162836	36.6401	-0.920973	0.37911	-2.4293	0.015128	0.0869469
ENSG00000188092	385.515	-0.00786232	0.141211	-0.0556776	0.955599	0.981059
ENSG00000273059	12.5564	-0.181425	0.693327	-0.261674	0.793573	0.90292
ENSG00000229952	27.4965	0.359897	0.51261	0.702088	0.482625	0.706826
ENSG00000203836	705.99	1.33907	0.22367	5.98683	2.13972e-09	1.26892e-07
ENSG00000234283	14.9084	-0.274892	0.646665	-0.425092	0.670769	0.832797
ENSG00000231196	27.5261	-0.940151	0.452025	-2.07986	0.037538	0.159094
ENSG00000238107	10.3489	-4.67794	1.18052	-3.96261	7.41363e-05	0.0014655
ENSG00000215863	10.4063	-0.292105	0.690918	-0.422778	0.672457	0.833702
ENSG00000122497	61.8379	1.28482	0.505338	2.54249	0.0110066	0.0694458
ENSG00000236140	34.1643	0.278704	0.461136	0.604385	0.545587	0.751581
ENSG00000203832	860.854	0.510785	0.117569	4.34455	1.39564e-05	0.000345729
ENSG00000243452	1444.46	0.751159	0.118391	6.34476	2.22777e-10	1.53648e-08
ENSG00000237253	42.5573	0.156371	0.433307	0.360877	0.718191	0.860311
ENSG00000203827	1444.55	0.767711	0.116123	6.61122	3.81174e-11	2.92533e-09
ENSG00000237343	42.1093	0.221025	0.433701	0.509625	0.610314	0.797586
ENSG00000232527	57.2682	-0.026414	0.314612	-0.0839576	0.93309	0.970089
ENSG00000232721	126.482	0.208453	0.280335	0.743585	0.457128	0.685223
ENSG00000223779	16.8343	1.63074	0.678587	2.40315	0.0162547	0.0911473
ENSG00000235999	50.9173	-0.280097	0.333647	-0.839501	0.401188	0.64177
ENSG00000233430	17.6405	-0.852473	0.485858	-1.75457	0.0793322	0.251704
ENSG00000253193	2310.42	-0.0853789	0.11466	-0.74463	0.456496	0.684962
ENSG00000234571	17.7242	0.67299	0.656093	1.02575	0.305007	0.55148
ENSG00000203817	1956.78	-0.510022	0.0845069	-6.03527	1.58694e-09	9.66734e-08
ENSG00000269501	1276.36	0.0494824	0.100377	0.492967	0.622036	0.80413
ENSG00000233368	131.415	-0.10027	0.240524	-0.41688	0.676767	0.836781
ENSG00000234232	18.4777	-0.747783	0.487232	-1.53476	0.124843	0.330607
ENSG00000223759	59.6787	-0.618829	0.266133	-2.32526	0.0200581	0.105097
ENSG00000150337	3972.43	-0.235649	0.0978112	-2.40923	0.0159864	0.0903221
ENSG00000233030	10.5134	1.7633	0.799108	2.20658	0.0273435	0.129411
ENSG00000264207	26.4034	1.37732	0.514798	2.67545	0.0074628	0.0533505
ENSG00000183941	223.37	-0.802024	0.187877	-4.26887	1.96465e-05	0.000464631
ENSG00000183558	344.543	0.158724	0.139878	1.13473	0.256489	0.502118
ENSG00000261716	36.299	0.794509	0.450493	1.76364	0.0777923	0.24891
ENSG00000272993	37.9572	0.735798	0.546705	1.34588	0.178343	0.408393
ENSG00000203812	341.658	0.145939	0.140491	1.03878	0.298909	0.545889
ENSG00000182217	217.51	-0.840247	0.183612	-4.5762	4.73501e-06	0.00013503
ENSG00000184678	43.5265	0.263508	0.491729	0.53588	0.592041	0.785775
ENSG00000184260	138.601	0.00907551	0.197026	0.0460625	0.96326	0.98413
ENSG00000178096	108.955	0.29451	0.260646	1.12992	0.258509	0.504196
ENSG00000159164	83.7416	-0.695038	0.253299	-2.74394	0.00607058	0.0458029
ENSG00000143368	751.714	0.244958	0.148978	1.64425	0.100125	0.290954
ENSG00000014914	183.01	-0.336386	0.173806	-1.93541	0.0529405	0.197436
ENSG00000163113	274.009	0.340495	0.160213	2.12526	0.0335647	0.147113
ENSG00000136631	125.965	0.183986	0.25758	0.714289	0.475048	0.700434
ENSG00000023902	2162.77	0.753489	0.162034	4.6502	3.31613e-06	0.000100835
ENSG00000143401	2094.63	0.17081	0.132775	1.28647	0.198281	0.434713
ENSG00000117362	6567.13	0.0520014	0.133909	0.388335	0.697768	0.849343
ENSG00000118292	2076.98	-0.041642	0.0883938	-0.471096	0.637572	0.813382
ENSG00000159208	126.655	-0.222563	0.237386	-0.937556	0.348472	0.593009
ENSG00000187145	1722.16	-0.125656	0.0648782	-1.9368	0.0527699	0.196847
ENSG00000117360	2294.88	0.07342	0.134013	0.547857	0.58379	0.779808
ENSG00000163125	604.419	-0.0392519	0.129476	-0.30316	0.761768	0.88597
ENSG00000143374	129.028	0.23482	0.178898	1.31259	0.18932	0.422282
ENSG00000143369	124.868	0.287896	0.247169	1.16477	0.244111	0.488924
ENSG00000143382	53.0144	-0.44405	0.350299	-1.26763	0.204929	0.441317
ENSG00000143384	6526.69	0.245897	0.0904029	2.72001	0.00652796	0.0485288
ENSG00000143420	3018.24	0.270873	0.175804	1.54077	0.123372	0.328155
ENSG00000143457	524.298	-0.223723	0.14035	-1.59404	0.110927	0.308303
ENSG00000163131	1198.28	0.189028	0.0835067	2.26363	0.0235969	0.11743
ENSG00000143387	38.9812	-0.282209	0.448998	-0.62853	0.529657	0.740186
ENSG00000143437	877.275	0.17053	0.185854	0.917548	0.358856	0.602596
ENSG00000224800	9.62915	0.387743	0.634102	0.611484	0.540879	0.748489
ENSG00000143379	657.133	-0.17062	0.129585	-1.31667	0.18795	0.420124
ENSG00000143418	883.185	1.10504	0.48298	2.28796	0.0221397	0.112506
ENSG00000143409	40.8173	0.00418843	0.348414	0.0120214	0.990409	0.995418
ENSG00000143363	510.545	0.108538	0.129596	0.837509	0.402306	0.643099
ENSG00000197622	4073.1	0.215366	0.152786	1.4096	0.158659	0.381791
ENSG00000213190	15.9022	-0.0861553	0.700395	-0.12301	0.902099	0.956172
ENSG00000143458	339.078	0.62697	0.235909	2.65768	0.00786811	0.0554379
ENSG00000143434	8.7274	-0.580562	0.922225	-0.629523	0.529007	0.73994
ENSG00000163154	104.001	-0.315901	0.28634	-1.10324	0.269925	0.516555
ENSG00000163156	1157.09	-0.141285	0.123893	-1.14038	0.254128	0.499827
ENSG00000163159	976.518	-0.164852	0.103725	-1.58932	0.111988	0.309964
ENSG00000143398	371.416	-0.346925	0.161619	-2.14657	0.0318279	0.141844
ENSG00000159352	4460.5	-0.149592	0.117251	-1.27582	0.202018	0.438244
ENSG00000143373	604.523	-0.346023	0.138387	-2.5004	0.0124053	0.0753071
ENSG00000143393	459.912	0.166918	0.128744	1.29651	0.194799	0.42976
ENSG00000143390	385.484	1.05648	0.277482	3.80739	0.000140442	0.00248729
ENSG00000237976	14.2154	0.139819	0.664963	0.210266	0.83346	0.924993
ENSG00000159377	2478.59	-0.0275502	0.0783252	-0.351742	0.725032	0.864122
ENSG00000143442	910.701	0.238087	0.116977	2.03533	0.0418178	0.170439
ENSG00000143375	13.6497	1.61606	0.696783	2.31932	0.0203777	0.106309
ENSG00000143367	60.0628	-0.680255	0.306932	-2.21631	0.0266706	0.127197
ENSG00000223861	9.28757	1.56602	0.830165	1.8864	0.0592416	0.210888
ENSG00000143376	433.116	0.219508	0.170548	1.28707	0.198068	0.43443
ENSG00000143436	563.937	0.0403138	0.128576	0.31354	0.753871	0.882601
ENSG00000143450	11.1621	-1.11277	0.643878	-1.72823	0.0839464	0.260581
ENSG00000182134	13.0229	-0.360928	0.611854	-0.589892	0.555263	0.758951
ENSG00000159445	102.277	-0.218717	0.289366	-0.755848	0.44974	0.679127
ENSG00000197747	677.864	0.278869	0.175962	1.58483	0.113005	0.31181
ENSG00000163191	3141.97	-0.351167	0.121515	-2.88992	0.00385345	0.0332937
ENSG00000159450	135.219	-0.193603	0.212197	-0.912374	0.361572	0.605042
ENSG00000163220	82.1385	0.663611	0.33599	1.97509	0.0482574	0.186406
ENSG00000143546	32.9363	1.19747	0.395199	3.03005	0.00244516	0.0237322
ENSG00000197956	8826.58	0.0235081	0.11458	0.205167	0.837442	0.927817
ENSG00000196154	9233.22	-0.00791165	0.129742	-0.06098	0.951375	0.979208
ENSG00000196754	20.8368	-0.657484	0.533497	-1.2324	0.217798	0.458436
ENSG00000189171	134.62	-0.362848	0.21826	-1.66246	0.0964202	0.283698
ENSG00000160679	1439.09	-0.133514	0.119027	-1.12171	0.261984	0.507565
ENSG00000143553	480.232	-0.238808	0.136944	-1.74384	0.0811869	0.25567
ENSG00000143621	1050.25	0.285295	0.120349	2.37055	0.0177614	0.0965194
ENSG00000143624	133.818	-0.217966	0.242157	-0.900099	0.368067	0.611532
ENSG00000143554	458.12	-0.559353	0.168303	-3.32349	0.000888979	0.0108479
ENSG00000143614	731.985	-0.33636	0.107543	-3.12767	0.00176199	0.0184405
ENSG00000198837	1979.99	-0.246352	0.120378	-2.0465	0.0407074	0.167626
ENSG00000160741	25.478	2.28975	0.785541	2.91487	0.00355836	0.0312449
ENSG00000143570	1973.01	0.0374847	0.114384	0.327709	0.743131	0.87658
ENSG00000143578	133.242	-0.695089	0.208768	-3.32948	0.000870079	0.0106653
ENSG00000143543	4677.47	-0.197748	0.0723327	-2.73387	0.00625948	0.046822
ENSG00000143545	3338.82	-0.0720228	0.112433	-0.640586	0.521792	0.73444
ENSG00000177954	11983.8	-0.112649	0.0779852	-1.4445	0.148599	0.366463
ENSG00000231416	25.0249	1.59299	0.745327	2.13731	0.032573	0.144466
ENSG00000143549	15189.8	-0.102074	0.0694939	-1.46882	0.141881	0.356775
ENSG00000143612	5720.71	0.0847949	0.101662	0.834085	0.404233	0.644923
ENSG00000143569	1194.06	0.111965	0.104022	1.07636	0.281766	0.528174
ENSG00000143575	2774.71	-0.621202	0.13446	-4.61998	3.83768e-06	0.000114662
ENSG00000143515	277.718	2.8369e-05	0.206906	0.000137111	0.999891	0.999954
ENSG00000226855	215.299	-0.678938	0.151975	-4.46742	7.91675e-06	0.000210076
ENSG00000228013	9.12995	0.537375	0.698831	0.768963	0.441915	0.673542
ENSG00000160712	5793.57	-0.033992	0.0806336	-0.421561	0.673345	0.834496
ENSG00000169291	16.3389	-0.271227	0.583134	-0.46512	0.641846	0.81624
ENSG00000160714	1798.41	0.0808476	0.0968901	0.834426	0.404041	0.644897
ENSG00000160710	8345.65	0.10051	0.0596675	1.68449	0.0920865	0.276083
ENSG00000163344	328.851	-0.35245	0.153614	-2.2944	0.0217678	0.111117
ENSG00000163346	407.767	-0.323231	0.156007	-2.07191	0.0382741	0.161081
ENSG00000163348	785.879	-0.393838	0.136713	-2.88077	0.00396701	0.0340298
ENSG00000160691	1062.22	-0.24799	0.127566	-1.94401	0.0518937	0.194878
ENSG00000173207	6680.3	-0.268925	0.0807344	-3.33099	0.00086539	0.010641
ENSG00000160688	263.448	-0.296092	0.210516	-1.40651	0.159573	0.383188
ENSG00000160685	343.079	-0.0133654	0.205929	-0.0649027	0.948251	0.977567
ENSG00000143537	1483.42	-0.205863	0.213535	-0.964072	0.33501	0.57974
ENSG00000243364	32.0483	-1.28877	0.385713	-3.34126	0.000833987	0.0103217
ENSG00000143590	20.1764	0.233337	0.531586	0.438944	0.660702	0.827715
ENSG00000169241	281.767	0.0765674	0.169832	0.450841	0.652104	0.822531
ENSG00000179085	673.099	-0.186443	0.15321	-1.21692	0.223636	0.464815
ENSG00000163463	27.3191	0.866072	0.520053	1.66535	0.0958426	0.282689
ENSG00000163462	17.7855	-0.809556	0.556995	-1.45343	0.146103	0.363263
ENSG00000185499	387.424	0.290873	0.179271	1.62253	0.104691	0.298386
ENSG00000169231	41.6227	-0.300445	0.39175	-0.766933	0.443122	0.674802
ENSG00000173171	521.047	-0.268378	0.147847	-1.81525	0.0694862	0.232303
ENSG00000160766	431.736	-0.105777	0.138101	-0.765945	0.443709	0.675063
ENSG00000236675	122.761	-0.10281	0.248167	-0.414276	0.678672	0.837957
ENSG00000177628	498.096	-0.0944778	0.134467	-0.702611	0.482298	0.706515
ENSG00000160767	498.245	-0.230797	0.106918	-2.15863	0.0308788	0.139279
ENSG00000116521	728.349	-0.148498	0.115013	-1.29114	0.196654	0.432419
ENSG00000176444	420.896	-0.0772917	0.134799	-0.573387	0.566383	0.767332
ENSG00000143630	30.0356	-0.151014	0.353053	-0.427738	0.668842	0.831661
ENSG00000160752	3077.2	-0.0355185	0.111985	-0.317171	0.751114	0.880922
ENSG00000225855	20.211	0.288329	0.591161	0.487734	0.625739	0.806633
ENSG00000160753	419.575	-0.284586	0.223299	-1.27446	0.202499	0.43862
ENSG00000116539	1142.71	0.701622	0.135386	5.18238	2.1907e-07	9.12169e-06
ENSG00000235919	96.6503	-0.23593	0.255274	-0.924222	0.355371	0.598568
ENSG00000125459	573.47	-0.169553	0.133404	-1.27097	0.203738	0.439962
ENSG00000203761	272.494	-0.205464	0.191466	-1.07311	0.28322	0.529288
ENSG00000163374	1076.14	-0.108433	0.113479	-0.955528	0.339311	0.58402
ENSG00000132676	1577.48	0.122873	0.103008	1.19284	0.23293	0.476575
ENSG00000116580	641.366	0.206494	0.119637	1.726	0.0843475	0.261494
ENSG00000132718	12.1294	-1.10043	0.721915	-1.52433	0.127427	0.334552
ENSG00000143622	1962.12	0.796485	0.114292	6.96889	3.19457e-12	2.77857e-10
ENSG00000132680	783.721	0.3334	0.198546	1.6792	0.0931128	0.277936
ENSG00000116584	943.293	0.00542375	0.182885	0.0296566	0.976341	0.990128
ENSG00000273002	15.0872	-0.385801	0.587085	-0.657147	0.511086	0.726999
ENSG00000163479	4227.13	-0.0547719	0.0784762	-0.697943	0.485213	0.708301
ENSG00000160803	164.893	-0.239201	0.218885	-1.09281	0.274475	0.520868
ENSG00000116586	1462.5	-0.2926	0.144494	-2.025	0.0428674	0.172838
ENSG00000254726	59.3265	-0.378543	0.294004	-1.28755	0.197904	0.434313
ENSG00000160789	3671.29	0.0879967	0.141386	0.622386	0.533688	0.742777
ENSG00000196189	520.317	0.262145	0.133423	1.96476	0.049442	0.189105
ENSG00000160785	1255.67	0.477238	0.14365	3.32223	0.000893024	0.0108888
ENSG00000160783	178.876	-0.104339	0.209006	-0.499218	0.617626	0.802351
ENSG00000160781	165.292	-0.346178	0.233927	-1.47986	0.138912	0.352423
ENSG00000198952	403.539	0.155489	0.176293	0.881993	0.377781	0.620818
ENSG00000163472	69.2215	-0.95106	0.301294	-3.15659	0.00159627	0.0170512
ENSG00000198715	435.742	-0.1412	0.140879	-1.00228	0.31621	0.562502
ENSG00000163468	2453.03	0.111199	0.0839709	1.32426	0.185417	0.417141
ENSG00000116604	3351.61	-0.347779	0.145014	-2.39824	0.0164741	0.0918187
ENSG00000183856	144.732	-0.199199	0.230247	-0.865154	0.386954	0.628715
ENSG00000163382	880.184	-0.296222	0.115727	-2.55966	0.0104775	0.0672004
ENSG00000160818	958.497	0.415217	0.164821	2.5192	0.0117621	0.0727567
ENSG00000272068	52.4243	-0.240816	0.327689	-0.73489	0.462406	0.689536
ENSG00000272405	129.943	-0.465979	0.30222	-1.54186	0.123109	0.327843
ENSG00000143320	11.8526	1.25515	0.714844	1.75583	0.0791175	0.251403
ENSG00000143319	924.685	0.908124	0.200198	4.53614	5.7293e-06	0.000159605
ENSG00000143303	179.401	-0.022442	0.183885	-0.122044	0.902864	0.956172
ENSG00000143314	664.044	-0.244014	0.147263	-1.657	0.0975205	0.285914
ENSG00000143321	5068.32	0.380316	0.0988962	3.84561	0.000120253	0.00218408
ENSG00000143294	268.526	0.177951	0.190287	0.935172	0.3497	0.593914
ENSG00000027869	65.2286	-0.00690952	0.328672	-0.0210226	0.983228	0.993041
ENSG00000132694	264.455	0.209033	0.23097	0.905025	0.365452	0.608543
ENSG00000266160	26.054	0.250738	0.64304	0.389927	0.696591	0.848505
ENSG00000237842	19.9419	0.720088	0.532813	1.35148	0.176541	0.405505
ENSG00000117036	135.157	0.460341	0.263785	1.74514	0.0809612	0.2553
ENSG00000073754	8.88713	0.129784	0.78714	0.164881	0.869038	0.940556
ENSG00000158473	74.5353	0.0946649	0.272822	0.346984	0.728604	0.866861
ENSG00000203758	33.8733	-0.819578	0.672921	-1.21794	0.223246	0.464595
ENSG00000231434	330.578	0.352614	0.249417	1.41375	0.157435	0.379959
ENSG00000163554	67.5396	0.927579	0.372266	2.49171	0.0127129	0.0765683
ENSG00000163563	1007.93	0.306154	0.118279	2.58841	0.0096421	0.0635498
ENSG00000163564	29.2477	0.0718168	0.502871	0.142813	0.886438	0.948588
ENSG00000163565	3291.55	0.299172	0.16476	1.81581	0.0694001	0.232239
ENSG00000163568	43.2719	0.168555	0.375461	0.448929	0.653483	0.82346
ENSG00000158716	545.724	-0.272696	0.122249	-2.23065	0.0257042	0.124551
ENSG00000158714	49.6108	2.64402	0.502612	5.26057	1.43607e-07	6.21484e-06
ENSG00000188004	31.5966	-0.334311	0.442764	-0.755054	0.450217	0.67938
ENSG00000158710	9990.05	0.00906776	0.249585	0.0363313	0.971018	0.987737
ENSG00000085552	13.2461	-0.432142	0.584829	-0.73892	0.459956	0.687387
ENSG00000224259	125.627	0.199671	0.271881	0.734404	0.462703	0.689768
ENSG00000260766	29.1476	0.156591	0.558948	0.280153	0.77936	0.895732
ENSG00000143315	826.76	-0.281699	0.16899	-1.66695	0.0955242	0.282068
ENSG00000162729	129.969	-0.126674	0.230056	-0.550624	0.581891	0.77848
ENSG00000227741	12.8253	-0.825398	0.692776	-1.19144	0.233483	0.47702
ENSG00000162734	3124.33	0.0897485	0.12521	0.716783	0.473508	0.698946
ENSG00000132716	852.123	-0.389423	0.113688	-3.42536	0.000613994	0.00812569
ENSG00000224261	23.7929	-0.209876	0.440494	-0.476457	0.633749	0.811083
ENSG00000162735	447.877	-0.275603	0.119797	-2.30058	0.0214156	0.109857
ENSG00000122218	1353.84	-0.215984	0.10453	-2.06623	0.0388065	0.162622
ENSG00000162736	1050.27	0.241259	0.416297	0.579534	0.562229	0.764351
ENSG00000171786	20.2114	0.583346	0.494201	1.18038	0.237848	0.481827
ENSG00000066294	154.076	0.186881	0.22284	0.838634	0.401675	0.642417
ENSG00000117090	18.2454	0.81865	0.590638	1.38604	0.165734	0.391185
ENSG00000228863	10.7273	-0.876875	0.674965	-1.29914	0.193895	0.428458
ENSG00000026751	187.841	3.60244	0.295421	12.1943	3.3343e-34	1.45005e-31
ENSG00000122223	119.9	-0.445719	0.250091	-1.78222	0.074713	0.242276
ENSG00000213080	81.2045	0.499351	0.337841	1.47807	0.13939	0.353168
ENSG00000158769	1226.59	0.221379	0.0856739	2.58397	0.00976692	0.064033
ENSG00000186517	1512.71	-0.313746	0.162278	-1.93339	0.0531883	0.198046
ENSG00000143256	1485.25	0.313923	0.186559	1.6827	0.0924336	0.276704
ENSG00000158793	220.483	-0.28927	0.182436	-1.5856	0.11283	0.311382
ENSG00000158796	681.085	-0.0151213	0.109379	-0.138246	0.890046	0.949867
ENSG00000143222	2826.53	-0.136416	0.152949	-0.891902	0.372445	0.616867
ENSG00000143258	86.5713	-0.0882675	0.232632	-0.37943	0.704369	0.85279
ENSG00000143224	74.7605	-1.15153	0.311012	-3.70251	0.000213475	0.00348504
ENSG00000158850	1446.42	-0.590834	0.120635	-4.89771	9.69619e-07	3.44928e-05
ENSG00000158859	120.441	-1.1062	0.301254	-3.67199	0.000240673	0.00386063
ENSG00000158864	6244.88	-0.217775	0.273151	-0.79727	0.425294	0.661193
ENSG00000158869	4924.81	0.0222986	0.114864	0.19413	0.846074	0.931211
ENSG00000158882	653.587	-0.124523	0.129549	-0.961203	0.33645	0.580949
ENSG00000158887	43.1162	-0.388919	0.357443	-1.08806	0.276569	0.52318
ENSG00000143252	1553.86	0.432946	0.323259	1.33932	0.180468	0.411028
ENSG00000235477	19.1635	0.590051	0.462747	1.2751	0.202272	0.438525
ENSG00000273075	23.963	-1.0323	0.511798	-2.017	0.0436951	0.174914
ENSG00000143226	528.528	-0.0478683	0.117658	-0.406844	0.684122	0.841039
ENSG00000173110	122.382	-0.253445	0.269664	-0.939856	0.347292	0.591626
ENSG00000244682	66.5767	-0.098035	0.290554	-0.337408	0.73581	0.871839
ENSG00000225217	13.1348	1.00028	0.573792	1.74327	0.0812861	0.255854
ENSG00000213075	211.15	-0.198897	0.152127	-1.30745	0.191061	0.424834
ENSG00000081721	288.149	0.256541	0.152292	1.68454	0.0920776	0.276083
ENSG00000118217	768.797	0.202978	0.148403	1.36775	0.17139	0.398067
ENSG00000229808	12.6447	-0.0726679	0.688371	-0.105565	0.915927	0.9612
ENSG00000198929	18.5659	-0.951858	0.651627	-1.46074	0.144087	0.360106
ENSG00000239887	50.69	-0.196941	0.394317	-0.499448	0.617464	0.802351
ENSG00000152332	1013.63	-0.00385722	0.116246	-0.0331816	0.97353	0.989135
ENSG00000117143	283.794	0.0840859	0.18832	0.446505	0.655233	0.824686
ENSG00000162733	41.4462	1.13474	0.383203	2.96121	0.00306431	0.0280883
ENSG00000132196	136.907	0.00380156	0.182988	0.0207749	0.983425	0.993041
ENSG00000143248	29.9678	0.0664587	0.418496	0.158804	0.873824	0.943195
ENSG00000232995	15.4343	-0.395134	0.605767	-0.652287	0.514216	0.729026
ENSG00000143228	794.427	-0.156256	0.128087	-1.21992	0.222497	0.463466
ENSG00000185630	19.6063	0.687348	0.483004	1.42307	0.154716	0.376592
ENSG00000252359	8.89378	-0.129252	1.01637	-0.12717	0.898806	0.954358
ENSG00000143198	5013.46	0.39964	0.322466	1.23932	0.215225	0.455203
ENSG00000143149	864.717	-0.308448	0.122536	-2.51719	0.0118294	0.0730003
ENSG00000215838	8.90115	-0.618861	0.777253	-0.796215	0.425907	0.661216
ENSG00000143183	2682.67	0.195523	0.0912277	2.14324	0.0320941	0.142786
ENSG00000143179	533.542	-0.244354	0.114649	-2.13133	0.0330622	0.145862
ENSG00000232341	982.336	0.519268	0.21147	2.45552	0.0140681	0.0825836
ENSG00000143157	411.458	-0.115997	0.114609	-1.01211	0.311485	0.557582
ENSG00000152382	151.92	-0.150742	0.196728	-0.766246	0.44353	0.674952
ENSG00000225171	19.9515	-0.109933	0.56725	-0.1938	0.846333	0.931211
ENSG00000143194	13.6641	0.820322	0.739386	1.10946	0.26723	0.513798
ENSG00000143167	37.5302	1.1273	0.61503	1.83292	0.066814	0.226622
ENSG00000198842	10.8257	-0.592332	0.694026	-0.853472	0.393398	0.634233
ENSG00000143190	1379.88	-0.220963	0.0938794	-2.35369	0.0185879	0.0996958
ENSG00000143162	1014.58	0.576967	0.222013	2.5988	0.00935502	0.0620865
ENSG00000198771	714.65	-0.165078	0.107444	-1.53641	0.124438	0.330147
ENSG00000197965	20.6765	1.55722	0.630022	2.47169	0.0134475	0.0799294
ENSG00000143158	475.996	0.000831896	0.144033	0.00577574	0.995392	0.997888
ENSG00000143164	736.043	-0.0345097	0.175723	-0.196388	0.844307	0.930681
ENSG00000224837	109.52	0.110011	0.291468	0.377438	0.705848	0.853472
ENSG00000143155	1040.37	0.223495	0.0965378	2.31511	0.020607	0.107184
ENSG00000237049	15.6739	0.38326	0.61949	0.61867	0.536134	0.744651
ENSG00000213064	736.297	0.212768	0.0930095	2.28759	0.0221613	0.112539
ENSG00000143178	92.8448	-0.701307	0.303497	-2.31076	0.0208464	0.107855
ENSG00000228697	43.2695	-1.45145	0.628217	-2.31042	0.0208648	0.107879
ENSG00000143153	142.588	0.393044	0.237865	1.65238	0.0984564	0.287635
ENSG00000143156	185.248	-0.198948	0.203936	-0.975538	0.329293	0.574804
ENSG00000117475	399.25	0.4888	0.126678	3.85859	0.000114045	0.00210057
ENSG00000000460	116.904	-0.0348307	0.233189	-0.149367	0.881264	0.946086
ENSG00000171806	74.5964	0.0278975	0.273243	0.102098	0.918679	0.962578
ENSG00000000457	127.282	0.0736443	0.249073	0.295673	0.76748	0.888857
ENSG00000075945	112.134	0.17726	0.259537	0.682985	0.494616	0.714562
ENSG00000235378	17.4444	-0.303336	0.650461	-0.46634	0.640972	0.815726
ENSG00000203260	21.7479	-0.708241	0.598399	-1.18356	0.236588	0.480854
ENSG00000120370	136.707	0.134191	0.213406	0.628805	0.529477	0.740186
ENSG00000271811	13.1944	0.811026	0.668451	1.21329	0.225019	0.466035
ENSG00000076258	18.0533	-0.181225	0.578738	-0.313138	0.754176	0.882653
ENSG00000117523	7242.18	0.16476	0.102446	1.60826	0.107778	0.303547
ENSG00000233328	68.0012	1.63442	1.0706	1.52663	0.126852	0.334047
ENSG00000230364	673.03	-0.377282	0.12817	-2.94361	0.00324414	0.0292534
ENSG00000117533	199.844	-0.123861	0.158931	-0.779342	0.435778	0.668943
ENSG00000010165	333.529	-0.366503	0.153033	-2.39493	0.0166237	0.0921931
ENSG00000197959	13.7157	-0.135211	0.616684	-0.219255	0.826452	0.921642
ENSG00000135845	396.833	-0.244643	0.112065	-2.18303	0.0290334	0.134164
ENSG00000094975	1015.19	0.0935989	0.109336	0.856069	0.39196	0.632827
ENSG00000203739	49.3951	-0.386058	0.390007	-0.989874	0.322236	0.56825
ENSG00000117592	2547.96	-0.11103	0.0790873	-1.4039	0.16035	0.384093
ENSG00000162753	23.7871	0.150312	0.622034	0.241646	0.809055	0.911657
ENSG00000183831	162.803	0.299934	0.186652	1.60692	0.108073	0.303877
ENSG00000076321	487.279	0.479666	0.182944	2.62193	0.00874332	0.0596674
ENSG00000225591	46.8248	-0.442145	0.329209	-1.34305	0.179255	0.409599
ENSG00000120334	225.225	0.169942	0.230703	0.736625	0.461351	0.688289
ENSG00000252357	12.5196	-0.173907	0.975661	-0.178245	0.85853	0.936144
ENSG00000117593	185.548	-0.218451	0.176439	-1.23812	0.215673	0.455802
ENSG00000270084	9.03661	0.778872	0.846855	0.919723	0.357718	0.601421
ENSG00000234741	3627.8	-0.29964	0.09142	-3.27762	0.00104688	0.0123511
ENSG00000185278	171.646	0.152543	0.19294	0.790623	0.429164	0.663669
ENSG00000135870	756.695	0.364973	0.104007	3.50914	0.000449557	0.00635222
ENSG00000152061	430.399	0.0410921	0.128251	0.320405	0.748661	0.879323
ENSG00000223525	69.2871	-0.793647	0.44013	-1.80321	0.0713551	0.236081
ENSG00000116161	4323.05	0.109097	0.110852	0.984168	0.325033	0.570917
ENSG00000120333	514.766	0.318847	0.177735	1.79395	0.0728217	0.239058
ENSG00000206659	55.4367	0.0136756	0.341241	0.0400762	0.968032	0.986366
ENSG00000120332	341.376	-0.291635	0.149469	-1.95114	0.0510406	0.192863
ENSG00000235750	187.971	-0.358749	0.210383	-1.70522	0.088154	0.268197
ENSG00000227740	42.7553	-0.1097	0.417646	-0.262662	0.792811	0.902805
ENSG00000143207	596.412	0.265833	0.179407	1.48173	0.138412	0.351553
ENSG00000116183	122.416	-0.127651	0.207371	-0.615571	0.538178	0.746299
ENSG00000242193	246.555	-0.358758	0.175077	-2.04915	0.0404478	0.167183
ENSG00000075391	396.668	-0.2065	0.135538	-1.52356	0.127619	0.334843
ENSG00000116191	115.38	-0.446704	0.274502	-1.62732	0.103668	0.296714
ENSG00000116199	609.397	0.0570028	0.17147	0.332436	0.73956	0.874447
ENSG00000186283	1148.01	-0.266765	0.170978	-1.56022	0.118707	0.321091
ENSG00000143322	569.933	0.301518	0.12055	2.50119	0.0123777	0.075198
ENSG00000057252	315.564	0.0427059	0.137823	0.309861	0.756667	0.88382
ENSG00000236539	8.83725	0.046315	0.782294	0.0592041	0.95279	0.97989
ENSG00000169905	1752.14	-0.019507	0.10571	-0.184533	0.853596	0.934262
ENSG00000143337	586.76	0.273539	0.135426	2.01985	0.0433992	0.174265
ENSG00000264916	16.8315	1.51969	0.61811	2.4586	0.013948	0.0821558
ENSG00000260360	46.186	0.942556	0.372137	2.53282	0.011315	0.0708026
ENSG00000135837	2626.36	0.187727	0.0729712	2.57262	0.0100932	0.0654133
ENSG00000116260	10528.6	-0.108542	0.0784729	-1.38318	0.166609	0.391896
ENSG00000230124	27.9478	-0.651705	0.563213	-1.15712	0.247223	0.492023
ENSG00000135847	207.057	-0.56401	0.163584	-3.44783	0.000565117	0.00762631
ENSG00000143324	314.99	-0.102485	0.205602	-0.498465	0.618157	0.802351
ENSG00000135835	74.867	-0.420603	0.283104	-1.48568	0.137363	0.350083
ENSG00000135823	516.552	-0.107878	0.136248	-0.791778	0.42849	0.66302
ENSG00000153029	832.247	-0.339728	0.0985886	-3.44591	0.000569142	0.00766823
ENSG00000162783	2243.52	0.355717	0.0993504	3.58043	0.000343028	0.00510551
ENSG00000272198	38.98	1.18352	0.346829	3.41241	0.000643911	0.0084079
ENSG00000198216	26.4652	0.515774	0.478916	1.07696	0.281498	0.528036
ENSG00000135821	1263.98	-0.0901502	0.166108	-0.542719	0.587323	0.782098
ENSG00000135828	261.593	0.0465821	0.207772	0.224198	0.822603	0.919117
ENSG00000143333	677.719	1.36503	0.202595	6.73773	1.60883e-11	1.29834e-09
ENSG00000261504	17.4696	-0.180211	0.755648	-0.238486	0.811504	0.912972
ENSG00000264809	10.1383	-1.57457	0.893527	-1.76219	0.0780367	0.249437
ENSG00000135838	88.7161	0.107696	0.310194	0.34719	0.728448	0.866783
ENSG00000135829	1150.47	0.623021	0.190715	3.26677	0.00108783	0.0127193
ENSG00000224040	58.1359	0.208047	0.392892	0.529528	0.596439	0.788832
ENSG00000135862	404.488	0.34478	0.191537	1.80007	0.0718496	0.237116
ENSG00000157064	12.4301	0.276927	0.625239	0.442914	0.657828	0.825783
ENSG00000116698	1393.41	0.478952	0.123447	3.87983	0.000104531	0.00196227
ENSG00000116701	412.04	-0.0641694	0.140066	-0.458135	0.646855	0.819284
ENSG00000162704	5535.66	0.175823	0.0837085	2.10042	0.0356915	0.153555
ENSG00000143344	112.723	2.28715	0.355736	6.42934	1.28158e-10	9.16184e-09
ENSG00000198756	57.2199	-0.672487	0.382028	-1.76031	0.0783558	0.250049
ENSG00000198860	862.143	-0.147511	0.181749	-0.811618	0.417011	0.654968
ENSG00000116667	657.271	0.777116	0.124498	6.24198	4.32065e-10	2.89077e-08
ENSG00000116406	1205.09	-0.0169937	0.139582	-0.121748	0.903099	0.956172
ENSG00000135842	2748.02	-0.216948	0.079095	-2.74287	0.00609044	0.0458899
ENSG00000121481	132.018	0.299234	0.230022	1.30089	0.193295	0.427856
ENSG00000121486	1178.21	-0.0922253	0.107781	-0.855676	0.392177	0.632941
ENSG00000116668	72.0216	0.436245	0.343994	1.26818	0.204735	0.441202
ENSG00000213051	217.532	-0.180353	0.188619	-0.95618	0.338981	0.583774
ENSG00000116679	1478.5	0.106892	0.0861292	1.24107	0.214581	0.454087
ENSG00000047410	2595.5	0.237679	0.144111	1.64928	0.09909	0.288946
ENSG00000157181	365.293	0.386004	0.16264	2.37337	0.0176267	0.096054
ENSG00000073756	60.0967	0.34901	0.323646	1.07837	0.280868	0.527377
ENSG00000116711	35.4296	0.486786	0.40602	1.19892	0.230558	0.473454
ENSG00000226196	10.844	0.56437	0.689374	0.818671	0.412974	0.65106
ENSG00000232212	10.8665	1.23594	0.853049	1.44884	0.147381	0.364912
ENSG00000150681	58.7954	-0.957143	0.397595	-2.40733	0.0160695	0.0905629
ENSG00000236792	48.2205	-0.068553	0.502583	-0.136401	0.891504	0.950635
ENSG00000231767	1704.4	0.0532951	0.15463	0.344662	0.730348	0.867899
ENSG00000116741	346.918	-0.0408196	0.172375	-0.236807	0.812807	0.913731
ENSG00000116750	1593.87	0.0158908	0.0851231	0.18668	0.851911	0.933412
ENSG00000238754	18.2964	1.16704	0.636951	1.83223	0.0669165	0.226794
ENSG00000116747	1027.67	-0.150853	0.120572	-1.25115	0.210879	0.449249
ENSG00000272579	24.1606	-0.555032	0.470294	-1.18018	0.237928	0.481827
ENSG00000023572	769.407	-0.65812	0.122873	-5.3561	8.50374e-08	3.84782e-06
ENSG00000134371	830.235	0.21446	0.106347	2.01661	0.0437365	0.174991
ENSG00000066279	487.193	-0.333233	0.151295	-2.20254	0.0276273	0.130242
ENSG00000177888	213.938	0.33087	0.185585	1.78285	0.074611	0.242145
ENSG00000134376	13.4229	-1.01092	0.781982	-1.29276	0.196093	0.431548
ENSG00000213047	227.736	0.00966844	0.1872	0.0516476	0.95881	0.982403
ENSG00000203724	17.6846	0.57143	0.759256	0.752619	0.451679	0.680212
ENSG00000151414	156.255	0.276711	0.314886	0.878765	0.379529	0.622384
ENSG00000081237	3651.51	0.403964	0.11807	3.42138	0.000623043	0.00819725
ENSG00000227747	79.5029	-0.286739	0.264638	-1.08352	0.27858	0.524668
ENSG00000162702	885.948	0.123552	0.117098	1.05512	0.291369	0.537871
ENSG00000118193	422.997	0.013606	0.166377	0.081778	0.934823	0.970659
ENSG00000118197	140.936	0.638466	0.285034	2.23997	0.0250931	0.122691
ENSG00000118200	305.764	0.156284	0.145061	1.07737	0.281315	0.527902
ENSG00000231333	18.5174	-0.627263	0.49503	-1.26712	0.205111	0.441563
ENSG00000163362	1240.52	0.437927	0.178933	2.44744	0.0143874	0.0840798
ENSG00000116852	346.364	-1.09939	0.17209	-6.38845	1.67574e-10	1.17122e-08
ENSG00000229191	14.2107	-0.483031	0.673239	-0.717473	0.473082	0.698668
ENSG00000116857	740.485	-0.831279	0.123368	-6.7382	1.60356e-11	1.29834e-09
ENSG00000224818	8.82749	0.192839	0.692338	0.278533	0.780604	0.896371
ENSG00000174307	105.658	-0.0641421	0.211464	-0.303323	0.761643	0.88597
ENSG00000159176	117.682	0.214266	0.244001	0.878133	0.379871	0.622691
ENSG00000224536	10.511	-0.479589	0.800025	-0.599467	0.548861	0.753704
ENSG00000223396	19.8127	-1.02327	0.566634	-1.80587	0.0709389	0.235089
ENSG00000134369	74.8117	0.166007	0.305405	0.543563	0.586742	0.782063
ENSG00000198700	1110.23	-0.183305	0.105505	-1.7374	0.082317	0.257782
ENSG00000198892	113.08	-0.215109	0.304628	-0.706138	0.480103	0.704431
ENSG00000223774	30.0654	0.662737	0.471329	1.4061	0.159693	0.383263
ENSG00000134375	1592.1	0.256782	0.103909	2.47122	0.0134652	0.0799586
ENSG00000176393	1847.18	-0.238833	0.119755	-1.99435	0.0461142	0.181125
ENSG00000163435	32.2085	0.416324	0.515752	0.807216	0.419542	0.657018
ENSG00000143862	6021.31	-0.306207	0.127482	-2.40196	0.0163074	0.0912794
ENSG00000143851	1166.94	0.255156	0.129699	1.96729	0.0491501	0.188371
ENSG00000077152	679.93	0.195483	0.193879	1.00827	0.313324	0.559148
ENSG00000077157	444.713	-0.222674	0.124024	-1.79541	0.0725878	0.238596
ENSG00000232626	9.15845	-0.453835	0.842852	-0.538452	0.590265	0.784372
ENSG00000236439	7309.96	-0.185987	0.0762251	-2.43998	0.0146882	0.0852574
ENSG00000226862	14.8185	0.241799	0.671198	0.36025	0.71866	0.860589
ENSG00000117139	635.706	0.150896	0.124423	1.21276	0.22522	0.466162
ENSG00000235449	762.066	-0.122129	0.16975	-0.719467	0.471853	0.697513
ENSG00000184774	63.6853	-0.156381	0.491291	-0.318306	0.750253	0.880243
ENSG00000214796	38.2506	0.366606	0.351296	1.04358	0.296679	0.543889
ENSG00000183155	204.079	-0.109096	0.166664	-0.654588	0.512733	0.728049
ENSG00000117153	902.925	0.0429323	0.127815	0.335893	0.736952	0.872681
ENSG00000159346	410.36	0.363455	0.176243	2.06224	0.0391851	0.163799
ENSG00000159348	274.829	-0.213967	0.17348	-1.23338	0.217432	0.457974
ENSG00000163444	1565.69	0.134339	0.0697487	1.92604	0.0540992	0.199759
ENSG00000143847	185.186	-0.824324	0.246401	-3.34545	0.000821484	0.0101992
ENSG00000163485	42.1541	-0.548933	0.352885	-1.55556	0.119813	0.322411
ENSG00000133055	379.093	-0.217737	0.161414	-1.34893	0.177358	0.406906
ENSG00000133048	17828	0.0528067	0.0904577	0.583772	0.559374	0.762256
ENSG00000231507	38.8509	0.79312	0.324146	2.4468	0.0144132	0.0841991
ENSG00000159388	821.131	1.65619	0.204895	8.08312	6.313e-16	8.23636e-14
ENSG00000058668	948.592	-0.22174	0.0979267	-2.26435	0.0235527	0.117247
ENSG00000236035	291.344	-0.0246374	0.17394	-0.141643	0.887362	0.949013
ENSG00000058673	1875.5	0.00224716	0.110063	0.020417	0.983711	0.993099
ENSG00000257315	316.472	0.476454	0.236142	2.01766	0.0436271	0.174776
ENSG00000182004	2590.1	0.280415	0.154621	1.81357	0.0697447	0.23277
ENSG00000232917	146.063	0.756096	0.274735	2.75209	0.00592163	0.045092
ENSG00000143842	36.0519	-1.10128	0.355188	-3.10056	0.00193157	0.0198952
ENSG00000219133	1632.69	0.00592681	0.110357	0.053706	0.957169	0.98168
ENSG00000158615	984.855	0.205432	0.158652	1.29486	0.195367	0.430314
ENSG00000133056	20.7951	-2.01086	0.597197	-3.36717	0.000759435	0.0096195
ENSG00000198625	2072.22	-0.181256	0.0998199	-1.81583	0.0693959	0.232239
ENSG00000174529	35.9219	-0.501413	0.393279	-1.27496	0.202325	0.438525
ENSG00000117222	451.162	-0.0272222	0.162214	-0.167817	0.866727	0.93945
ENSG00000133059	720.879	-0.304159	0.136624	-2.22624	0.0259979	0.125469
ENSG00000133069	29.0986	0.380413	0.474143	0.802317	0.42237	0.659136
ENSG00000235363	830.661	0.382898	0.330082	1.16001	0.246045	0.491024
ENSG00000117266	142.539	-0.306738	0.212722	-1.44197	0.149311	0.367548
ENSG00000158711	342.857	0.632223	0.166227	3.80337	0.000142741	0.00251899
ENSG00000158715	163.64	0.119856	0.210266	0.570021	0.568663	0.768958
ENSG00000069275	20177	0.0728307	0.116108	0.627264	0.530486	0.740816
ENSG00000201944	17.0528	1.19334	0.688329	1.73367	0.0829761	0.258754
ENSG00000117280	1205.88	-0.00873668	0.0976437	-0.0894751	0.928704	0.967965
ENSG00000133065	260.179	-0.117671	0.174509	-0.674296	0.500123	0.718738
ENSG00000229874	433.797	0.228546	0.2718	0.840859	0.400427	0.641273
ENSG00000196550	2099.91	-0.481247	0.0813181	-5.91808	3.2572e-09	1.88172e-07
ENSG00000196533	51.5532	0.751497	0.37221	2.01902	0.0434856	0.174502
ENSG00000163486	2048.37	-0.18993	0.0784654	-2.42056	0.0154965	0.0884597
ENSG00000143466	778.972	1.05584	0.15965	6.61351	3.7532e-11	2.89459e-09
ENSG00000261000	17.4084	0.0754418	0.671521	0.112345	0.91055	0.959454
ENSG00000136653	2359.55	0.077269	0.145604	0.53068	0.595641	0.788318
ENSG00000234981	9.03839	1.55447	0.917394	1.69444	0.0901808	0.27245
ENSG00000143486	280.746	-0.136931	0.204444	-0.669773	0.503002	0.720824
ENSG00000162889	4828.83	-0.143231	0.112174	-1.27686	0.201651	0.438141
ENSG00000224114	69.1526	1.93691	0.982156	1.9721	0.0485986	0.187026
ENSG00000162894	9.29139	1.01028	0.776012	1.30189	0.192955	0.427406
ENSG00000226945	204.374	-0.218517	0.285429	-0.765573	0.44393	0.675063
ENSG00000180667	245.025	0.200383	0.155331	1.29004	0.197037	0.433018
ENSG00000123836	75.0155	-1.17178	0.292963	-3.99975	6.34082e-05	0.00128093
ENSG00000196352	257.065	0.132786	0.174536	0.760796	0.446779	0.677394
ENSG00000117335	808.702	0.179555	0.159539	1.12546	0.260394	0.505999
ENSG00000203709	45.7624	-0.179652	0.380722	-0.47187	0.63702	0.813075
ENSG00000076356	15.3308	1.21151	0.778038	1.55713	0.11944	0.321748
ENSG00000227887	27.7163	1.29126	0.548296	2.35503	0.018521	0.0995388
ENSG00000224260	10.9214	-0.0170329	0.876096	-0.0194419	0.984489	0.993121
ENSG00000196878	43.8029	0.848414	0.332519	2.55147	0.0107268	0.0682681
ENSG00000227591	48.7915	0.0273	0.374752	0.0728482	0.941927	0.974023
ENSG00000123689	660.663	0.178682	0.363316	0.49181	0.622854	0.804434
ENSG00000117594	46.9342	1.02399	0.362504	2.82476	0.00473163	0.0385023
ENSG00000009790	1484.45	-0.426202	0.0886567	-4.80733	1.52958e-06	5.13886e-05
ENSG00000162757	72.366	-0.28148	0.305896	-0.920181	0.357478	0.601147
ENSG00000117597	158.193	0.0124534	0.195904	0.063569	0.949313	0.977921
ENSG00000228110	70.3957	0.58166	0.304125	1.91257	0.055803	0.203601
ENSG00000054392	27.3346	-0.669168	0.486443	-1.37564	0.168934	0.394634
ENSG00000224668	10.8546	0.984017	1.16209	0.846768	0.397124	0.637876
ENSG00000234004	1290.9	-0.145932	0.120397	-1.21209	0.22548	0.46639
ENSG00000226986	29.3386	-0.0883644	0.36872	-0.239652	0.8106	0.912289
ENSG00000117625	833.915	0.00938583	0.107731	0.0871226	0.930574	0.969069
ENSG00000082512	15.491	-1.481	0.598318	-2.47527	0.0133134	0.0794035
ENSG00000153363	236.444	-0.0182024	0.177329	-0.102648	0.918242	0.9624
ENSG00000170385	1060.98	0.925489	0.118362	7.81913	5.3188e-15	6.21426e-13
ENSG00000117650	138.899	-0.414866	0.228183	-1.81813	0.0690449	0.231371
ENSG00000123684	434.565	0.589421	0.277167	2.1266	0.0334537	0.146865
ENSG00000143493	406.173	-0.0525898	0.137384	-0.382795	0.701872	0.851568
ENSG00000143476	462.53	-0.328561	0.153662	-2.13821	0.0324997	0.144222
ENSG00000220749	2483.04	0.197543	0.154042	1.2824	0.199702	0.436098
ENSG00000226251	38.3669	-0.347036	0.386786	-0.897231	0.369596	0.613615
ENSG00000066027	998.854	-0.372513	0.0968915	-3.84464	0.000120729	0.00219019
ENSG00000065600	468.11	0.0924788	0.129354	0.714927	0.474654	0.700065
ENSG00000117691	841.455	-0.21033	0.09523	-2.20865	0.0271991	0.128805
ENSG00000162772	203.932	0.435084	0.204618	2.12633	0.0334758	0.146865
ENSG00000123685	141.734	-0.958809	0.203039	-4.72229	2.33207e-06	7.36108e-05
ENSG00000117697	676.332	-0.39876	0.0866649	-4.60117	4.20115e-06	0.000123402
ENSG00000203705	119.525	-0.342237	0.217556	-1.5731	0.115696	0.316722
ENSG00000198468	34.2244	0.111548	0.432729	0.257778	0.796578	0.904958
ENSG00000162769	323.184	0.678238	0.135734	4.9968	5.82897e-07	2.199e-05
ENSG00000174606	373.736	-0.245737	0.146807	-1.67388	0.0941538	0.279763
ENSG00000136643	201.42	0.222913	0.19912	1.11949	0.26293	0.508515
ENSG00000143499	87.4958	0.100106	0.240453	0.416322	0.677174	0.83694
ENSG00000152104	182.091	-0.00627134	0.240878	-0.0260353	0.979229	0.991644
ENSG00000117724	1989.65	-0.216028	0.108723	-1.98695	0.0469277	0.182943
ENSG00000250536	99.0991	0.0985533	0.239429	0.411618	0.68062	0.839567
ENSG00000136636	774.392	0.669589	0.178849	3.74388	0.000181201	0.00303735
ENSG00000092978	585.604	-0.0787831	0.125065	-0.629938	0.528735	0.73969
ENSG00000067533	624.345	0.395046	0.140409	2.81355	0.00489977	0.0394198
ENSG00000092969	20.9149	-0.638325	0.62123	-1.02752	0.304176	0.550618
ENSG00000143353	383.453	-0.0892957	0.166821	-0.53528	0.592456	0.786259
ENSG00000215817	122.026	0.16336	0.256692	0.636404	0.524513	0.736482
ENSG00000136628	3261.87	-0.331429	0.102529	-3.23254	0.00122693	0.0139497
ENSG00000162813	138.189	0.0292155	0.335544	0.0870693	0.930616	0.969069
ENSG00000067704	651.702	0.928324	0.444746	2.08731	0.0368597	0.157241
ENSG00000232134	590.788	-0.226455	0.150122	-1.50847	0.131434	0.340477
ENSG00000118873	2071.09	-0.385308	0.100539	-3.83244	0.000126879	0.00228062
ENSG00000218283	435.064	0.31492	0.168136	1.87301	0.0610668	0.214268
ENSG00000233012	41.2629	-0.446135	0.430895	-1.03537	0.300496	0.547108
ENSG00000162817	27.5496	0.0608913	0.430201	0.141542	0.887442	0.94903
ENSG00000117791	31.3802	0.573692	0.459988	1.24719	0.212328	0.45119
ENSG00000186205	63.9853	-0.749957	0.372928	-2.011	0.0443256	0.176446
ENSG00000272823	13.8002	0.725401	0.601329	1.20633	0.22769	0.469663
ENSG00000136630	1016.26	-1.10632	0.114736	-9.64232	5.29789e-22	1.09136e-19
ENSG00000143507	118.923	0.677117	0.263211	2.57252	0.010096	0.0654133
ENSG00000143498	41.194	-0.0605516	0.410382	-0.147549	0.882698	0.946756
ENSG00000154305	1032.8	-0.28368	0.125173	-2.26629	0.0234335	0.116839
ENSG00000272750	32.9546	-0.232987	0.481623	-0.483755	0.62856	0.808075
ENSG00000186063	658.832	0.133886	0.1609	0.832111	0.405346	0.645474
ENSG00000162819	1084.95	-0.0701187	0.100511	-0.69762	0.485415	0.70846
ENSG00000197520	251.581	5.11632	0.353277	14.4825	1.56406e-47	1.22435e-44
ENSG00000228106	30.1076	1.13282	0.447301	2.53257	0.0113228	0.0708232
ENSG00000154309	48.0308	0.513603	0.4348	1.18124	0.237507	0.481611
ENSG00000187554	9.59611	-0.57288	0.70836	-0.808741	0.418664	0.65631
ENSG00000162909	1911.36	-0.228617	0.076691	-2.98102	0.00287291	0.0267728
ENSG00000143514	690.01	0.0557017	0.105446	0.528248	0.597327	0.789357
ENSG00000272645	150.679	-0.0799332	0.195184	-0.409528	0.682152	0.840306
ENSG00000143756	416.713	0.114661	0.132404	0.865997	0.386492	0.628275
ENSG00000143753	881.229	0.0615621	0.107163	0.574473	0.565648	0.766729
ENSG00000143748	217.545	0.00843459	0.170703	0.049411	0.960592	0.983061
ENSG00000143771	2725.06	-0.160892	0.0910338	-1.76739	0.0771631	0.247605
ENSG00000162923	1397.28	0.246762	0.168936	1.46068	0.144102	0.360106
ENSG00000143786	21.5606	0.0875309	0.490672	0.17839	0.858417	0.936085
ENSG00000185842	214.118	0.118801	0.229698	0.517204	0.605014	0.793308
ENSG00000143815	2027.25	-0.0844855	0.122062	-0.692154	0.48884	0.71048
ENSG00000154380	86.6385	-0.229184	0.365015	-0.627876	0.530085	0.740454
ENSG00000143742	2175.73	0.187018	0.133455	1.40135	0.161108	0.385084
ENSG00000143819	89.2137	0.0299252	0.271118	0.110377	0.91211	0.95993
ENSG00000242861	603.325	-0.426707	0.115769	-3.68584	0.000227946	0.00368289
ENSG00000196187	325.314	0.248667	0.181738	1.36827	0.171226	0.397942
ENSG00000243709	24.8701	0.947014	0.579826	1.63327	0.102412	0.295051
ENSG00000143811	5074.16	0.0656983	0.198433	0.331085	0.74058	0.874938
ENSG00000143751	293.582	0.393188	0.17715	2.21952	0.0264512	0.126719
ENSG00000163041	18404.5	0.0896378	0.0574363	1.56065	0.118607	0.320986
ENSG00000182827	2491	0.247414	0.090023	2.74835	0.00598967	0.0453892
ENSG00000185155	12.1968	-0.324868	0.766057	-0.424079	0.671508	0.833186
ENSG00000183814	227.672	0.0445193	0.241441	0.18439	0.853708	0.934262
ENSG00000143799	3502.64	0.672083	0.183533	3.66193	0.000250325	0.00398471
ENSG00000229965	981.272	-0.353479	0.125619	-2.81389	0.00489454	0.0393979
ENSG00000143772	113.745	-0.451442	0.219609	-2.05566	0.0398152	0.165432
ENSG00000143801	490.73	-0.728172	0.136962	-5.31661	1.05721e-07	4.75622e-06
ENSG00000163050	462.749	-0.484617	0.135022	-3.58916	0.000331741	0.00497009
ENSG00000143776	41.1422	-0.662505	0.356744	-1.85709	0.0632985	0.219151
ENSG00000234277	1707.62	-0.241119	0.298215	-0.808539	0.41878	0.65631
ENSG00000232864	594.001	0.0456127	0.25228	0.180802	0.856523	0.935128
ENSG00000224834	12.4679	1.73184	1.56496	1.10663	0.268453	0.514935
ENSG00000181450	136.227	-0.0603206	0.219634	-0.274642	0.783591	0.897892
ENSG00000225934	11.0653	-0.66509	0.666298	-0.998186	0.318189	0.564675
ENSG00000143740	192.027	0.00589084	0.169933	0.0346658	0.972346	0.988317
ENSG00000081692	420.69	0.151372	0.19521	0.775435	0.438083	0.670297
ENSG00000143816	85.201	-0.649735	0.22737	-2.85761	0.00426838	0.0359472
ENSG00000143761	14168.4	-0.0559115	0.0738466	-0.75713	0.448972	0.678819
ENSG00000143793	460.756	-0.0990582	0.160875	-0.615747	0.538061	0.746299
ENSG00000162910	627.442	-0.337755	0.161214	-2.09507	0.036165	0.154996
ENSG00000143774	1466.75	-0.00488285	0.119172	-0.0409733	0.967317	0.985894
ENSG00000198835	49.1967	-0.0599455	0.392547	-0.152709	0.878628	0.944831
ENSG00000181873	132.208	0.301262	0.221062	1.36279	0.172948	0.400129
ENSG00000154358	53.9264	0.0812189	0.34344	0.236487	0.813055	0.913731
ENSG00000269890	12.4475	-0.373792	0.670079	-0.557832	0.576959	0.775554
ENSG00000154370	6821.14	-0.321225	0.129577	-2.47903	0.013174	0.0787219
ENSG00000168159	4986.17	-0.725416	0.135167	-5.36682	8.0136e-08	3.66845e-06
ENSG00000183929	122.426	-0.0651326	0.221576	-0.293951	0.768795	0.889598
ENSG00000206878	21.1188	0.0708961	0.57877	0.122494	0.902508	0.956172
ENSG00000234975	199.83	2.16723	0.664174	3.26305	0.00110219	0.0128487
ENSG00000116574	367.11	-0.0837712	0.153641	-0.545241	0.585587	0.781249
ENSG00000168118	692.037	-0.0508478	0.110084	-0.4619	0.644153	0.817912
ENSG00000154429	824.635	-0.307236	0.0913273	-3.36412	0.000767869	0.00967157
ENSG00000226920	15.7839	0.171183	0.600389	0.28512	0.775552	0.893651
ENSG00000069248	795.926	-0.23816	0.100481	-2.37019	0.0177787	0.09658
ENSG00000135776	195.995	0.381153	0.273387	1.39419	0.163261	0.388157
ENSG00000229367	47.8708	-0.0112118	0.321049	-0.0349223	0.972142	0.98826
ENSG00000135801	419.552	0.472687	0.184184	2.56638	0.0102766	0.066319
ENSG00000135763	137.068	0.447865	0.265286	1.68823	0.0913664	0.274608
ENSG00000225984	523.379	0.155201	0.210184	0.738405	0.460268	0.687658
ENSG00000143641	351.267	0.352887	0.254453	1.38685	0.165488	0.390754
ENSG00000177614	18.4915	0.961545	0.559412	1.71885	0.085642	0.264126
ENSG00000135775	296.195	-0.303266	0.202552	-1.49722	0.134335	0.344779
ENSG00000135744	10930.9	-0.212974	0.0825442	-2.58012	0.00987667	0.0645095
ENSG00000119280	126.917	-0.0353908	0.203774	-0.173677	0.862119	0.937771
ENSG00000143643	71.7812	0.318977	0.360528	0.88475	0.376291	0.619563
ENSG00000173409	362.901	-0.394818	0.147635	-2.67429	0.00748883	0.0534877
ENSG00000182118	266.896	0.14544	0.221138	0.657688	0.510739	0.726722
ENSG00000143633	692.514	0.167918	0.126757	1.32473	0.185261	0.416911
ENSG00000116906	1043.06	-0.14026	0.125124	-1.12097	0.262299	0.507808
ENSG00000116903	564.251	-0.183513	0.101624	-1.8058	0.0709502	0.235089
ENSG00000010072	334.36	0.183713	0.124798	1.47208	0.140999	0.355529
ENSG00000135766	622.122	-0.28338	0.1354	-2.09292	0.0363567	0.155562
ENSG00000233461	161.922	0.207593	0.199952	1.03822	0.29917	0.546025
ENSG00000116918	1309	-0.511643	0.109436	-4.67527	2.9357e-06	9.00238e-05
ENSG00000162946	283.627	-0.702387	0.160134	-4.38624	1.15329e-05	0.000292167
ENSG00000116991	113.886	-0.31091	0.232035	-1.33993	0.180269	0.410839
ENSG00000212916	180.512	0.285243	0.237029	1.20341	0.228818	0.471179
ENSG00000135778	517.198	-0.237645	0.121538	-1.95531	0.050546	0.191942
ENSG00000135749	140.417	-1.02636	0.200322	-5.12355	2.99837e-07	1.21298e-05
ENSG00000231940	2175.57	0.108812	0.130656	0.832817	0.404948	0.645456
ENSG00000143674	163.327	-0.181473	0.179174	-1.01284	0.311139	0.557246
ENSG00000235605	164.951	1.01946	0.481199	2.11859	0.0341251	0.148732
ENSG00000273367	8.75287	-1.34381	0.840065	-1.59965	0.109677	0.306296
ENSG00000231663	32.0172	-0.835342	0.40816	-2.04661	0.0406968	0.167626
ENSG00000168275	559.266	0.356603	0.195211	1.82675	0.0677372	0.228765
ENSG00000059588	263.535	0.294029	0.242264	1.21367	0.224874	0.466035
ENSG00000168264	5168	-0.193125	0.0873436	-2.2111	0.0270289	0.12827
ENSG00000238005	517.921	-0.3938	0.161402	-2.43987	0.0146924	0.0852574
ENSG00000258082	19.8153	-1.9197	0.590025	-3.25359	0.00113958	0.0132256
ENSG00000173726	3837.29	-0.0280248	0.0949084	-0.295283	0.767778	0.888946
ENSG00000188739	30.2558	-0.378429	0.385388	-0.981944	0.326127	0.571828
ENSG00000054267	3109.93	0.382251	0.129193	2.95877	0.00308874	0.0282296
ENSG00000152904	787.483	-0.12275	0.116133	-1.05698	0.290519	0.537111
ENSG00000116957	1003.85	-0.147061	0.0952841	-1.5434	0.122734	0.327124
ENSG00000162885	305.428	0.418158	0.18707	2.2353	0.0253974	0.123715
ENSG00000168243	188.379	-0.0373695	0.162529	-0.229924	0.81815	0.916234
ENSG00000143669	7726.11	0.101484	0.0645408	1.5724	0.115858	0.316999
ENSG00000116962	1068.77	0.480385	0.119013	4.0364	5.42783e-05	0.00111666
ENSG00000077585	94.929	0.636442	0.293062	2.1717	0.0298785	0.136617
ENSG00000086619	229.538	0.239877	0.210767	1.13812	0.255072	0.500677
ENSG00000237922	17.2002	0.172755	0.63627	0.271513	0.785997	0.898873
ENSG00000186197	18.1595	0.274168	0.476648	0.575201	0.565156	0.766465
ENSG00000116977	1969.56	-0.237443	0.065578	-3.62078	0.00029372	0.00452607
ENSG00000273058	50.4751	0.290658	0.396597	0.732881	0.463631	0.690638
ENSG00000119285	524.902	-0.0956792	0.121217	-0.789324	0.429923	0.664515
ENSG00000116984	303.845	0.0877745	0.181663	0.483171	0.628974	0.808342
ENSG00000226498	9.34725	0.546362	0.798786	0.683991	0.493981	0.713974
ENSG00000237991	663.811	0.339092	0.225629	1.50287	0.132872	0.342408
ENSG00000198626	16.3722	-0.697451	0.641389	-1.08741	0.276857	0.523193
ENSG00000270188	103.267	0.00641753	0.277916	0.0230916	0.981577	0.992722
ENSG00000227854	133.343	0.288962	0.337515	0.856148	0.391916	0.632827
ENSG00000133019	8.97414	-0.0191105	0.977473	-0.0195509	0.984402	0.993121
ENSG00000228818	52.1902	-0.281151	0.357895	-0.785569	0.43212	0.666397
ENSG00000238085	17.3272	0.317711	0.60635	0.523973	0.600297	0.790796
ENSG00000091483	674.602	0.151135	0.129741	1.1649	0.244059	0.488924
ENSG00000117009	151.771	0.56654	0.221227	2.5609	0.0104402	0.0670474
ENSG00000054277	175.529	-0.186632	0.191058	-0.976835	0.328651	0.574195
ENSG00000203668	105.934	0.173768	0.299799	0.579614	0.562175	0.764351
ENSG00000229022	50.0388	0.692863	0.335808	2.06327	0.0390867	0.163527
ENSG00000174371	98.0901	0.254199	0.248142	1.02441	0.305643	0.552112
ENSG00000230199	160.914	0.552906	0.378784	1.45969	0.144376	0.36056
ENSG00000143702	814.2	0.282964	0.121855	2.32214	0.0202253	0.105796
ENSG00000054282	1636.81	-0.443478	0.0943959	-4.69806	2.62643e-06	8.24035e-05
ENSG00000224727	25.9145	-0.302672	0.591934	-0.511328	0.609122	0.796826
ENSG00000117020	97.3204	-0.286021	0.265624	-1.07679	0.281575	0.52807
ENSG00000179456	1093.22	-0.448183	0.157277	-2.84965	0.00437676	0.0365844
ENSG00000035687	453.575	0.0794623	0.1534	0.518008	0.604453	0.792859
ENSG00000121644	289.634	0.61676	0.222834	2.7678	0.00564369	0.0436765
ENSG00000203667	1798.83	0.181012	0.106093	1.70616	0.0879783	0.267922
ENSG00000188206	2326.52	-0.0224369	0.174538	-0.128551	0.897713	0.95399
ENSG00000153187	12185.9	0.107118	0.101594	1.05436	0.291717	0.538067
ENSG00000201758	15.4655	-0.538922	0.795205	-0.677714	0.497953	0.716672
ENSG00000203666	547.778	-0.257509	0.117976	-2.18272	0.0290561	0.134173
ENSG00000162849	22.3062	-0.348312	0.528032	-0.659642	0.509484	0.725596
ENSG00000185420	2255.68	-0.10781	0.0816264	-1.32078	0.186576	0.418361
ENSG00000162851	114.025	0.628535	0.32301	1.94587	0.0516706	0.194261
ENSG00000162852	179.036	0.132465	0.27765	0.477093	0.633296	0.8109
ENSG00000143653	1055.08	-0.0424778	0.144793	-0.293369	0.76924	0.889981
ENSG00000227953	22.1945	-0.911844	0.529521	-1.72202	0.0850663	0.26289
ENSG00000153207	1220.98	0.124381	0.0892518	1.3936	0.163439	0.388345
ENSG00000135747	588.075	-0.142814	0.211262	-0.676002	0.499039	0.717773
ENSG00000197472	272.133	0.701754	0.306273	2.29127	0.0219479	0.111927
ENSG00000188295	69.8161	1.21075	0.268038	4.5171	6.26935e-06	0.000171569
ENSG00000196418	132.725	-0.0129476	0.214141	-0.0604629	0.951787	0.979402
ENSG00000259865	1129.06	0.619386	0.14644	4.22964	2.34067e-05	0.000542094
ENSG00000227671	166.69	0.707705	0.281998	2.50961	0.0120866	0.0740906
ENSG00000162714	180.52	0.0427176	0.210356	0.203073	0.839078	0.928391
ENSG00000162711	524.055	-0.363017	0.137228	-2.64536	0.00816034	0.0566866
ENSG00000235749	16.9955	-0.153417	0.745965	-0.205663	0.837054	0.927651
ENSG00000162722	32.2315	0.754533	0.443478	1.7014	0.0888677	0.269739
ENSG00000238243	9.27309	-1.50472	0.880712	-1.70852	0.0875393	0.267157
ENSG00000175137	1998.42	-0.399214	0.21957	-1.81817	0.0690387	0.231371
ENSG00000171161	475.15	-0.184676	0.139195	-1.32674	0.184593	0.416005
ENSG00000171163	405.473	-0.0470736	0.223166	-0.210936	0.832938	0.924856
ENSG00000185220	52.1122	0.263681	0.368898	0.71478	0.474745	0.700133
ENSG00000233084	35.2537	0.428925	0.414784	1.03409	0.301093	0.547556
ENSG00000035115	116.271	0.253711	0.247628	1.02456	0.305569	0.552105
ENSG00000143727	810.236	0.223652	0.109928	2.03453	0.0418979	0.170564
ENSG00000228643	19.0633	0.0860839	0.718862	0.11975	0.904681	0.956947
ENSG00000151353	378.339	0.30985	0.144431	2.14531	0.0319277	0.142243
ENSG00000186487	12.2947	-0.405581	0.68024	-0.596233	0.55102	0.755581
ENSG00000238722	17.8778	0.354963	0.502681	0.70614	0.480101	0.704431
ENSG00000032389	293.868	0.175663	0.136886	1.28328	0.199395	0.435875
ENSG00000171853	238.374	-0.132137	0.168933	-0.782187	0.434105	0.667756
ENSG00000182551	942.893	0.272668	0.10229	2.66564	0.00768413	0.0545343
ENSG00000242282	8.63385	-0.994034	0.939364	-1.0582	0.289965	0.536306
ENSG00000171865	601.961	0.0588901	0.155669	0.378303	0.705205	0.853249
ENSG00000234171	41.8074	-0.640734	0.325874	-1.9662	0.0492753	0.188758
ENSG00000171863	14527.1	0.0474835	0.0768806	0.617627	0.536821	0.745276
ENSG00000118004	15.0745	-0.773958	0.659151	-1.17417	0.240326	0.484462
ENSG00000188765	12.7347	1.66809	0.665817	2.50533	0.0122337	0.0746125
ENSG00000205837	82.7983	0.0419	0.342485	0.122341	0.902629	0.956172
ENSG00000225964	205.214	0.0608722	0.187038	0.325454	0.744837	0.877369
ENSG00000134326	4502.34	0.135191	0.080805	1.67306	0.0943162	0.280033
ENSG00000134321	1063.36	0.407295	0.106596	3.82091	0.000132961	0.00237088
ENSG00000151692	78.3005	-0.413351	0.244278	-1.69213	0.0906203	0.273147
ENSG00000236008	8.78782	0.574604	0.82171	0.699278	0.484378	0.708014
ENSG00000225642	44.6581	-0.255493	0.436755	-0.584981	0.55856	0.761677
ENSG00000235092	35.3498	-0.415934	0.483039	-0.861077	0.389196	0.630445
ENSG00000115738	1174.52	-0.251926	0.11903	-2.11649	0.0343034	0.149306
ENSG00000260837	22.2787	-0.271787	0.538285	-0.504912	0.61362	0.799637
ENSG00000134313	1379.22	-0.120855	0.0910968	-1.32666	0.18462	0.416005
ENSG00000143797	238.823	-0.190401	0.148351	-1.28345	0.199335	0.435875
ENSG00000151693	231.873	0.813621	0.256321	3.17422	0.00150238	0.0162552
ENSG00000119185	596.839	0.0728029	0.128093	0.56836	0.569791	0.769302
ENSG00000119203	700.477	-0.485262	0.139665	-3.47448	0.00051185	0.00706661
ENSG00000134330	524.994	0.0375189	0.139307	0.269326	0.787679	0.900007
ENSG00000151694	3686.66	0.397719	0.0932347	4.26578	1.99203e-05	0.000470395
ENSG00000134308	3273.93	-0.0396316	0.0624295	-0.634822	0.525545	0.737135
ENSG00000207086	9.64734	-0.86198	1.00678	-0.856176	0.391901	0.632827
ENSG00000115750	130.943	0.820789	0.274853	2.98628	0.00282395	0.0264266
ENSG00000269973	194.765	0.0863881	0.204302	0.422846	0.672408	0.833702
ENSG00000134317	40.5483	0.0739909	0.367313	0.201438	0.840356	0.929142
ENSG00000260077	116.605	-0.734039	0.235739	-3.11378	0.00184707	0.0191002
ENSG00000172059	357.975	-0.11671	0.131037	-0.890668	0.373107	0.617567
ENSG00000171848	512.211	0.0935403	0.139039	0.672764	0.501098	0.71928
ENSG00000163009	33.3502	0.302734	0.470096	0.643983	0.519587	0.732892
ENSG00000115756	5151.45	-0.340888	0.118125	-2.88583	0.00390377	0.0335995
ENSG00000115758	760.552	0.307921	0.13935	2.2097	0.0271263	0.128616
ENSG00000115761	217.98	0.33119	0.190851	1.73534	0.082681	0.258322
ENSG00000243819	47.2572	0.300237	0.409323	0.733498	0.463255	0.690209
ENSG00000143882	74.0563	0.176341	0.243028	0.725599	0.468085	0.694114
ENSG00000272275	11.6841	-0.0571906	0.581905	-0.0982818	0.921709	0.96459
ENSG00000143870	12258.1	0.192183	0.0849914	2.2612	0.0237469	0.117988
ENSG00000226080	120.938	-0.269024	0.294182	-0.91448	0.360465	0.604047
ENSG00000162976	261.767	-0.255754	0.209281	-1.22206	0.221684	0.462572
ENSG00000134318	599.241	0.481171	0.155939	3.08564	0.00203113	0.0207027
ENSG00000169016	521.487	0.117228	0.126466	0.92695	0.353953	0.597388
ENSG00000196208	16.7131	-0.244126	0.494781	-0.493402	0.621728	0.804084
ENSG00000239899	36.695	0.179653	0.428761	0.419006	0.675212	0.835728
ENSG00000134324	438.341	-0.0446797	0.150059	-0.297748	0.765896	0.888344
ENSG00000071575	71.0891	-0.376843	0.325982	-1.15602	0.247672	0.492451
ENSG00000162981	44.0679	-0.67789	0.664904	-1.01953	0.307951	0.553927
ENSG00000151779	163.611	-0.42664	0.20749	-2.0562	0.0397637	0.165305
ENSG00000079785	829.83	-0.0154804	0.145205	-0.10661	0.915098	0.960884
ENSG00000197872	198.622	-0.362145	0.168949	-2.14352	0.0320715	0.142726
ENSG00000236348	73.3754	0.0421553	0.333358	0.126456	0.899371	0.954751
ENSG00000163032	11.1927	0.804546	0.774256	1.03912	0.298748	0.545884
ENSG00000163029	468.99	0.232266	0.168407	1.37919	0.167836	0.393404
ENSG00000178295	101.516	0.424282	0.225116	1.88473	0.0594662	0.211448
ENSG00000170745	15.3626	-0.626721	0.755955	-0.829045	0.407079	0.646502
ENSG00000240857	342.988	0.200521	0.145437	1.37874	0.167974	0.393407
ENSG00000228784	14.3911	0.228375	0.766334	0.29801	0.765695	0.888243
ENSG00000183891	49.1722	-0.334812	0.459347	-0.728886	0.466071	0.69256
ENSG00000068697	3159.27	-0.0634987	0.0700866	-0.906004	0.364934	0.608197
ENSG00000055917	1047.29	-0.177231	0.0995504	-1.78032	0.075024	0.243135
ENSG00000143878	201.466	-0.767084	0.195403	-3.92566	8.64925e-05	0.00166355
ENSG00000118960	214.064	-0.421405	0.166366	-2.533	0.011309	0.0708026
ENSG00000143869	10.4537	-0.0594955	0.739223	-0.0804839	0.935852	0.970976
ENSG00000118961	336.074	0.102901	0.1366	0.753299	0.45127	0.680005
ENSG00000119771	21.4355	0.180659	0.526778	0.342951	0.731636	0.868554
ENSG00000119778	486.139	0.346291	0.123364	2.80706	0.00499952	0.0399146
ENSG00000173960	155.359	0.768764	0.212691	3.61446	0.00030098	0.00459721
ENSG00000205639	373.601	0.22989	0.189058	1.21597	0.223995	0.465225
ENSG00000163026	129.503	-0.243367	0.2603	-0.934948	0.349815	0.594003
ENSG00000119782	18.1311	0.407014	0.644319	0.631696	0.527586	0.738677
ENSG00000115128	1234.08	0.255471	0.166743	1.53212	0.125492	0.331595
ENSG00000219626	166.046	-0.325693	0.203699	-1.5989	0.109843	0.306598
ENSG00000115129	52.9281	-0.269708	0.376228	-0.716874	0.473452	0.698946
ENSG00000198399	891.322	0.373861	0.147863	2.52843	0.0114574	0.0714442
ENSG00000233747	1262.59	-0.204171	0.131665	-1.55069	0.120976	0.324401
ENSG00000084676	168.505	0.419394	0.205624	2.03962	0.0413886	0.169584
ENSG00000184924	427.302	-0.318523	0.145667	-2.18665	0.0287677	0.133409
ENSG00000138092	203.006	0.321866	0.214778	1.4986	0.133978	0.344256
ENSG00000138031	209.764	-0.0514746	0.25625	-0.200876	0.840795	0.929297
ENSG00000271936	63.469	-0.0681719	0.340916	-0.199966	0.841507	0.929637
ENSG00000115137	37.6628	0.780482	0.439681	1.77511	0.0758801	0.244944
ENSG00000224165	14.492	-1.06852	0.586799	-1.82093	0.0686176	0.230482
ENSG00000084710	10.5772	-1.85525	0.965783	-1.92098	0.0547337	0.201153
ENSG00000261452	11.7729	0.411895	0.735428	0.560074	0.575429	0.774161
ENSG00000115138	87.6081	-0.351828	0.272487	-1.29118	0.196643	0.432419
ENSG00000272048	103.584	0.0380884	0.24798	0.153595	0.877929	0.944763
ENSG00000119772	278.345	-0.034432	0.132226	-0.260402	0.794554	0.90366
ENSG00000138101	45.6588	0.153968	0.321904	0.478305	0.632433	0.810476
ENSG00000143970	842.119	0.326089	0.124109	2.62745	0.00860287	0.0589438
ENSG00000187536	12.3702	-0.121765	0.654213	-0.186124	0.852347	0.933805
ENSG00000218682	29.7381	0.162219	0.508296	0.319143	0.749618	0.879775
ENSG00000084731	42.2474	-0.468472	0.362754	-1.29143	0.196554	0.43232
ENSG00000268412	239.027	0.828839	0.656842	1.26185	0.207001	0.443789
ENSG00000084733	1358.54	0.270318	0.125646	2.15143	0.0314423	0.140812
ENSG00000199872	11.2003	1.45158	0.716979	2.02457	0.0429113	0.172926
ENSG00000214465	23.9557	0.36876	0.428854	0.859872	0.38986	0.630998
ENSG00000157833	200.436	-0.386977	0.216041	-1.79122	0.0732583	0.239693
ENSG00000084754	2023.51	-0.180656	0.109992	-1.64244	0.100498	0.291724
ENSG00000138029	1308.38	0.0763402	0.172759	0.441888	0.65857	0.826234
ENSG00000138018	358.204	0.690701	0.244365	2.82651	0.00470585	0.0383921
ENSG00000115155	129.635	-0.161731	0.336841	-0.480139	0.631129	0.809648
ENSG00000171303	128.152	-0.694806	0.838152	-0.828974	0.407119	0.646502
ENSG00000213699	242.335	0.110188	0.166432	0.662058	0.507934	0.724629
ENSG00000115163	167.427	0.430949	0.331474	1.3001	0.193567	0.428167
ENSG00000119777	306.036	0.35253	0.144462	2.4403	0.014675	0.0852512
ENSG00000084693	105.268	-0.563891	0.234196	-2.40777	0.0160503	0.0904873
ENSG00000228474	800.475	0.545458	0.187084	2.91558	0.00355026	0.0312088
ENSG00000138030	9.7782	-1.76706	0.868653	-2.03426	0.0419257	0.170579
ENSG00000138028	85.5983	-0.934375	0.280651	-3.32931	0.000870611	0.0106653
ENSG00000138073	1524.16	-0.225237	0.129118	-1.74442	0.0810853	0.255633
ENSG00000138074	253.349	-0.0738055	0.243321	-0.303326	0.761642	0.88597
ENSG00000138085	705.589	0.00477193	0.124723	0.0382602	0.96948	0.987045
ENSG00000084774	170.676	-0.477229	0.168922	-2.82515	0.00472589	0.0384978
ENSG00000115194	82.6103	0.634133	0.347354	1.82561	0.0679089	0.228952
ENSG00000163794	143.899	-0.763672	0.271733	-2.81037	0.00494839	0.0396276
ENSG00000115204	256.275	0.0577473	0.203389	0.283925	0.776468	0.893917
ENSG00000115207	372.331	-0.0812111	0.152207	-0.533556	0.593649	0.787106
ENSG00000234945	14.7936	0.460433	0.667376	0.689915	0.490248	0.711507
ENSG00000234072	29.9471	-0.174022	0.403772	-0.430992	0.666474	0.830163
ENSG00000115211	312.041	-0.331969	0.158452	-2.09507	0.0361647	0.154996
ENSG00000115234	366.689	-0.442228	0.138783	-3.18646	0.00144024	0.0157681
ENSG00000163795	133.894	-0.160547	0.199886	-0.803191	0.421864	0.658955
ENSG00000115241	1625.35	-0.138074	0.116491	-1.18527	0.23591	0.480162
ENSG00000213453	96.2951	1.78647	0.74286	2.40486	0.0161788	0.0909498
ENSG00000115216	404.433	0.0713903	0.207012	0.344861	0.730199	0.867899
ENSG00000157992	23.809	-0.395813	0.603174	-0.656218	0.511684	0.727142
ENSG00000138002	36.7347	-0.475026	0.335006	-1.41796	0.156202	0.378383
ENSG00000243943	293.285	-0.386008	0.195926	-1.97017	0.0488192	0.187608
ENSG00000176714	18.1059	0.169322	0.558484	0.303182	0.761751	0.88597
ENSG00000198522	405.597	-0.346552	0.11821	-2.93166	0.00337151	0.0301224
ENSG00000119760	301.318	-0.0764885	0.125116	-0.611341	0.540974	0.748489
ENSG00000163798	1015.88	-0.0482825	0.120312	-0.401312	0.688191	0.843714
ENSG00000243147	1140.22	0.706784	0.393449	1.79638	0.0724344	0.238192
ENSG00000171174	32.7967	-0.264491	0.440156	-0.600903	0.547904	0.753182
ENSG00000158019	172.118	-0.326963	0.239713	-1.36397	0.172576	0.399824
ENSG00000270528	15.5112	-0.759152	0.569692	-1.33257	0.182674	0.413706
ENSG00000075426	912.265	-1.23893	0.113991	-10.8687	1.62569e-27	4.54498e-25
ENSG00000270640	19.2451	-0.579587	0.593111	-0.977198	0.328471	0.574042
ENSG00000163803	61.9524	-0.311464	0.279425	-1.11466	0.264995	0.511032
ENSG00000213639	695.288	-0.0493011	0.138387	-0.356256	0.721648	0.862401
ENSG00000171103	82.473	-0.0994225	0.269639	-0.368724	0.712334	0.857539
ENSG00000163811	1372.23	0.25034	0.119024	2.10328	0.0354415	0.152815
ENSG00000115295	25.9756	0.309778	0.551087	0.562122	0.574033	0.772814
ENSG00000119801	361.715	-0.225282	0.140439	-1.60413	0.108686	0.304725
ENSG00000172954	301.45	-0.251142	0.140008	-1.79377	0.0728505	0.239058
ENSG00000162959	92.9485	-0.80851	0.276216	-2.92709	0.00342148	0.030405
ENSG00000162961	168.049	0.470516	0.206854	2.27463	0.0229284	0.115349
ENSG00000021574	251.166	-0.227258	0.154481	-1.47111	0.141261	0.355902
ENSG00000152683	174.076	-0.199231	0.187145	-1.06458	0.287067	0.533206
ENSG00000229816	19.7792	-0.460773	0.573429	-0.803539	0.421663	0.658904
ENSG00000091106	57.9118	-1.80489	0.325223	-5.54969	2.86183e-08	1.44067e-06
ENSG00000119820	990.524	-0.304978	0.0861417	-3.54043	0.000399483	0.00579102
ENSG00000272754	42.5405	-0.872854	0.440192	-1.9829	0.0473791	0.184198
ENSG00000115760	575.212	0.293998	0.126312	2.32754	0.0199364	0.104704
ENSG00000018699	72.4622	0.532717	0.35914	1.48331	0.137991	0.350941
ENSG00000152689	22.4556	-0.265553	0.589612	-0.450386	0.652432	0.822687
ENSG00000119812	779.592	0.277906	0.165051	1.68376	0.092228	0.276454
ENSG00000228262	10.2118	-0.327864	0.801074	-0.409281	0.682334	0.840306
ENSG00000260025	9.49267	2.98552	0.940286	3.17512	0.00149775	0.0162333
ENSG00000150938	108.65	3.25979	0.366041	8.90553	5.31319e-19	8.84929e-17
ENSG00000171055	935.771	0.200925	0.13463	1.49242	0.135589	0.346768
ENSG00000205221	137.37	-0.0720975	0.274726	-0.262434	0.792987	0.902844
ENSG00000268688	13.4782	0.129735	0.668212	0.194152	0.846057	0.931211
ENSG00000115808	547.012	-0.36938	0.105003	-3.51781	0.000435131	0.0061931
ENSG00000008869	227.7	0.488596	0.170958	2.85799	0.0042633	0.0359237
ENSG00000152133	348.917	0.164792	0.166806	0.987923	0.32319	0.569162
ENSG00000055332	3347.61	0.585133	0.115888	5.04914	4.43805e-07	1.71985e-05
ENSG00000218739	722.839	-0.0336269	0.122355	-0.274831	0.783446	0.897792
ENSG00000115816	990.945	0.60541	0.156229	3.87514	0.000106562	0.00198848
ENSG00000272054	16.8777	0.369513	0.60374	0.612041	0.540511	0.748209
ENSG00000003509	124.441	0.168306	0.220359	0.763778	0.444999	0.675949
ENSG00000115825	374.191	0.355598	0.140154	2.5372	0.0111744	0.0702598
ENSG00000115828	133.026	0.629098	0.252097	2.49546	0.0125793	0.0759796
ENSG00000163171	1850.1	-0.0726895	0.113205	-0.642103	0.520806	0.733709
ENSG00000237803	83.2175	-0.992667	0.264678	-3.75047	0.000176501	0.00298339
ENSG00000115841	21.6139	-0.0859939	0.516459	-0.166507	0.867758	0.939856
ENSG00000138061	433.791	-0.148015	0.184253	-0.803325	0.421787	0.658955
ENSG00000232973	47.2827	-0.186489	0.458785	-0.406484	0.684387	0.841231
ENSG00000119787	362.325	0.115016	0.144679	0.794974	0.426629	0.661644
ENSG00000213553	1924.77	-0.161703	0.0759733	-2.12842	0.0333023	0.146538
ENSG00000143889	199.026	-0.276721	0.217121	-1.2745	0.202485	0.43862
ENSG00000143891	283.337	-0.867884	0.176939	-4.90498	9.34387e-07	3.35522e-05
ENSG00000115875	3024.53	0.438355	0.079693	5.50055	3.78617e-08	1.84088e-06
ENSG00000152147	153.059	-0.0771347	0.20765	-0.371465	0.710291	0.856002
ENSG00000163214	81.5909	0.123203	0.281858	0.437111	0.662031	0.828145
ENSG00000188010	80.5473	0.113553	0.300362	0.378053	0.705392	0.853381
ENSG00000115904	353.389	0.0997667	0.141202	0.706553	0.479844	0.7044
ENSG00000011566	53.4553	0.298553	0.37342	0.79951	0.423995	0.660328
ENSG00000231312	18.9001	1.04821	0.606819	1.72738	0.0840993	0.260857
ENSG00000138050	168.199	0.637371	0.181333	3.51492	0.000439879	0.00623799
ENSG00000183023	188.206	0.270218	0.211286	1.27892	0.200925	0.437583
ENSG00000236533	10.6748	0.312594	0.638677	0.489439	0.624531	0.805562
ENSG00000234362	18.7106	0.0851858	0.52092	0.16353	0.870101	0.941287
ENSG00000162878	63.9169	0.383417	0.308589	1.24249	0.214057	0.453427
ENSG00000143924	1319.88	0.132476	0.178353	0.742773	0.457619	0.685397
ENSG00000115944	1600.67	0.00506758	0.130136	0.0389407	0.968938	0.986903
ENSG00000057935	89.7577	-0.211059	0.231774	-0.910621	0.362495	0.606248
ENSG00000200550	71.0403	-0.181604	0.314161	-0.578062	0.563222	0.765036
ENSG00000162881	55.7828	-0.283065	0.340793	-0.830608	0.406195	0.645893
ENSG00000162882	42.1899	-0.845866	0.405738	-2.08476	0.0370911	0.157852
ENSG00000115970	366.932	-0.0346795	0.158857	-0.218306	0.827191	0.922072
ENSG00000152518	3164.78	-0.0655178	0.107555	-0.609158	0.54242	0.749378
ENSG00000152527	9.46244	-0.328864	0.691122	-0.475841	0.634187	0.811312
ENSG00000138036	111.275	0.669385	0.278982	2.39938	0.0164227	0.0916627
ENSG00000138095	1702.54	-0.0156939	0.0851443	-0.184322	0.853761	0.934262
ENSG00000138032	621.384	0.00428734	0.15039	0.0285081	0.977257	0.990414
ENSG00000226972	115.013	-0.297779	0.229459	-1.29775	0.194375	0.429153
ENSG00000138078	458.357	-0.30738	0.105165	-2.92284	0.00346851	0.0306431
ENSG00000143919	59.3898	0.077215	0.305755	0.252538	0.800625	0.906661
ENSG00000236502	12.9881	-0.79877	0.65862	-1.21279	0.225209	0.466162
ENSG00000138083	149.884	-0.362751	0.218112	-1.66314	0.0962843	0.283503
ENSG00000231848	73.437	0.101764	0.300682	0.338443	0.735029	0.871261
ENSG00000170577	67.0535	-0.238204	0.281059	-0.847524	0.396703	0.637396
ENSG00000068784	115.651	0.18223	0.240041	0.759162	0.447756	0.677819
ENSG00000171132	103.989	-0.497374	0.24926	-1.9954	0.0459991	0.180809
ENSG00000116016	70.3815	-0.835131	0.346356	-2.41119	0.0159005	0.0899671
ENSG00000250565	64.0283	-0.284338	0.286214	-0.993443	0.320494	0.566903
ENSG00000119729	912.13	0.0232736	0.082314	0.282742	0.777375	0.894173
ENSG00000151665	165.697	0.0963116	0.264871	0.363617	0.716144	0.85968
ENSG00000119878	117.324	-0.0536851	0.275525	-0.194847	0.845513	0.931211
ENSG00000171150	134.859	-0.0261658	0.253359	-0.103276	0.917744	0.961985
ENSG00000222005	9.69242	-0.10991	0.760589	-0.144506	0.885101	0.94795
ENSG00000180398	1505.81	0.0749602	0.271217	0.276384	0.782253	0.89697
ENSG00000068724	456.385	-0.548204	0.138714	-3.95206	7.74823e-05	0.00151255
ENSG00000143933	3261.91	0.438111	0.339974	1.28866	0.197516	0.433705
ENSG00000236824	5697.16	-0.08316	0.279524	-0.297506	0.76608	0.888432
ENSG00000095002	308.256	-0.717445	0.178388	-4.02183	5.7748e-05	0.00118029
ENSG00000230979	2631.81	0.123934	0.125975	0.983798	0.325215	0.570931
ENSG00000116062	970.191	-0.412704	0.110482	-3.7355	0.000187342	0.00312356
ENSG00000138081	643.359	0.170788	0.134869	1.26633	0.205395	0.442016
ENSG00000170802	135.17	0.588264	0.298937	1.96785	0.0490853	0.188334
ENSG00000162869	195.407	-0.14894	0.180643	-0.824499	0.409656	0.648469
ENSG00000115239	111.147	-0.597307	0.236377	-2.52693	0.0115064	0.0715997
ENSG00000143942	33.1101	-0.266755	0.417795	-0.638483	0.523159	0.735439
ENSG00000068912	442.606	-0.0998966	0.139358	-0.716832	0.473478	0.698946
ENSG00000068878	1436.69	-0.0338765	0.111171	-0.304725	0.760576	0.885644
ENSG00000170634	75.9196	0.353688	0.263688	1.34131	0.179819	0.410386
ENSG00000233266	10.5851	0.111568	0.762162	0.146383	0.883619	0.947164
ENSG00000272156	34.8859	-0.801145	0.314046	-2.55104	0.0107401	0.0683246
ENSG00000115306	521.288	-0.793242	0.157387	-5.04007	4.65367e-07	1.79896e-05
ENSG00000214595	48.1519	-0.493703	0.592439	-0.83334	0.404653	0.645292
ENSG00000115310	4505.21	-0.10973	0.0805524	-1.36222	0.173129	0.400252
ENSG00000162994	86.2782	-0.0738068	0.245378	-0.300788	0.763576	0.886587
ENSG00000143947	109354	-0.145045	0.114393	-1.26795	0.204815	0.441252
ENSG00000085760	507.493	-0.0892216	0.136292	-0.654638	0.512701	0.728049
ENSG00000162997	10.1014	-0.958396	0.871353	-1.09989	0.271378	0.518099
ENSG00000115355	916.586	0.411676	0.141268	2.91414	0.00356666	0.0312827
ENSG00000240401	9.73662	-0.0438983	0.630176	-0.0696603	0.944464	0.975172
ENSG00000163001	101.064	0.44417	0.31414	1.41392	0.157384	0.379956
ENSG00000138041	1213.7	0.0342867	0.113727	0.301484	0.763046	0.886532
ENSG00000138035	863.893	0.880548	0.147678	5.96262	2.48222e-09	1.46648e-07
ENSG00000271115	136.277	-0.48271	0.328961	-1.46738	0.142273	0.357131
ENSG00000028116	204.005	0.38723	0.178371	2.17092	0.0299371	0.136766
ENSG00000115392	480.916	-0.19183	0.200223	-0.958083	0.338021	0.582505
ENSG00000233426	366.249	-0.0862141	0.134515	-0.640924	0.521572	0.734196
ENSG00000231043	154.851	0.281617	0.210052	1.3407	0.180018	0.41054
ENSG00000119866	379.315	0.337669	0.151922	2.22264	0.0262398	0.126167
ENSG00000115421	180.698	-0.0489764	0.163493	-0.299563	0.76451	0.887263
ENSG00000162924	276.372	0.957171	0.190403	5.02708	4.97994e-07	1.91562e-05
ENSG00000237522	10.3833	1.14868	0.690031	1.66468	0.0959761	0.282967
ENSG00000232713	486.864	0.126221	0.218049	0.578864	0.562681	0.764567
ENSG00000162927	25.1187	-0.501459	0.471201	-1.06422	0.287231	0.533249
ENSG00000162928	105.554	0.0713324	0.238841	0.29866	0.765199	0.887799
ENSG00000162929	98.5596	-0.0407008	0.232442	-0.175101	0.861	0.93714
ENSG00000212978	171.58	-0.718876	0.215883	-3.32994	0.000868651	0.0106653
ENSG00000173209	337.718	0.0320414	0.208868	0.153405	0.878079	0.944763
ENSG00000115464	980.727	0.362245	0.0935259	3.8732	0.000107415	0.00199488
ENSG00000082898	1069.2	0.0994021	0.0957638	1.03799	0.299274	0.546151
ENSG00000170264	26.9171	0.191616	0.494202	0.387728	0.698218	0.849581
ENSG00000115484	3441.07	0.310462	0.125938	2.46519	0.0136939	0.0809026
ENSG00000173163	472.474	-0.380895	0.142512	-2.67272	0.00752401	0.0536761
ENSG00000170340	1250.97	-0.40885	0.0865749	-4.7225	2.32961e-06	7.36108e-05
ENSG00000186889	9.2557	0.157347	0.662624	0.237461	0.812299	0.913406
ENSG00000115504	268.969	0.0837089	0.192071	0.435823	0.662965	0.828413
ENSG00000231609	121.757	-0.254591	0.246036	-1.03477	0.300776	0.547326
ENSG00000115507	1257.45	-0.353015	0.0989972	-3.56591	0.000362602	0.00536504
ENSG00000143951	60.4047	-0.445415	0.358888	-1.2411	0.21457	0.454087
ENSG00000014641	4138.22	-0.16447	0.126884	-1.29622	0.194898	0.429824
ENSG00000228305	147.062	-0.116498	0.205337	-0.567354	0.570474	0.769943
ENSG00000169764	852.24	0.512986	0.124089	4.13402	3.56475e-05	0.000775135
ENSG00000143952	180.106	0.392291	0.237995	1.64832	0.0992875	0.289307
ENSG00000197329	229.664	1.46531	0.212442	6.89745	5.29447e-12	4.48055e-10
ENSG00000225889	30.9677	-0.568415	0.416023	-1.36631	0.171843	0.398869
ENSG00000119862	37.5556	-0.572852	0.340833	-1.68074	0.0928127	0.277278
ENSG00000260101	82.1197	0.0122998	0.291803	0.0421512	0.966378	0.985579
ENSG00000119844	767.625	0.243235	0.1182	2.05783	0.0396069	0.165004
ENSG00000179833	539.933	-0.268574	0.115677	-2.32175	0.0202462	0.10587
ENSG00000115902	802.868	-0.599688	0.108768	-5.51346	3.51843e-08	1.73222e-06
ENSG00000011523	43.3968	-0.514127	0.365961	-1.40487	0.160061	0.383812
ENSG00000138069	2833.25	0.307371	0.155529	1.9763	0.0481213	0.18609
ENSG00000172974	652.767	0.280427	0.214856	1.30518	0.19183	0.426059
ENSG00000138071	5346.58	0.150848	0.087207	1.72977	0.083671	0.260118
ENSG00000198369	140.547	0.289587	0.273658	1.05821	0.28996	0.536306
ENSG00000251900	13.6495	-0.0682582	0.702543	-0.0971588	0.9226	0.964943
ENSG00000143971	37.2153	-0.483389	0.375335	-1.28789	0.197784	0.434172
ENSG00000197223	786.961	-0.325013	0.118461	-2.74363	0.00607636	0.0458244
ENSG00000243667	294.896	-0.134594	0.161854	-0.831578	0.405647	0.645802
ENSG00000115946	245.834	0.328227	0.184983	1.77437	0.0760025	0.245186
ENSG00000221823	1834.41	-0.363562	0.123795	-2.9368	0.0033162	0.0297195
ENSG00000119865	50.2189	-0.295925	0.330293	-0.895945	0.370282	0.614446
ENSG00000115956	2202.15	0.798898	0.129164	6.18516	6.20411e-10	4.03036e-08
ENSG00000204923	60.211	-0.604385	0.354914	-1.7029	0.0885859	0.269174
ENSG00000169621	27.5005	0.107596	0.51111	0.210514	0.833267	0.924993
ENSG00000163219	185.931	-0.222919	0.182302	-1.22281	0.221403	0.462366
ENSG00000169604	26.4836	-1.33804	0.407685	-3.28205	0.00103055	0.0122229
ENSG00000198380	1490.39	-0.422186	0.0931688	-4.53141	5.8592e-06	0.000162645
ENSG00000169599	710.738	-0.106338	0.138881	-0.765682	0.443865	0.675063
ENSG00000188971	804.56	-0.511185	0.10056	-5.08338	3.70767e-07	1.45848e-05
ENSG00000115977	389.122	-0.535911	0.170756	-3.13846	0.00169835	0.0178813
ENSG00000232228	22.7736	0.00691294	0.39081	0.0176887	0.985887	0.993812
ENSG00000196975	1150.1	0.187353	0.217696	0.860616	0.389449	0.630595
ENSG00000087338	474.054	-0.389534	0.134357	-2.89925	0.00374059	0.0324626
ENSG00000124380	742.068	0.223186	0.0990988	2.25216	0.0243123	0.119934
ENSG00000059728	238.144	0.0529653	0.196461	0.269597	0.78747	0.89985
ENSG00000179818	119.836	-0.488805	0.216752	-2.25514	0.0241246	0.119297
ENSG00000169564	7675.93	-0.0913409	0.102687	-0.889511	0.373728	0.617867
ENSG00000225392	32.4069	0.533976	0.494315	1.08023	0.280038	0.526375
ENSG00000115998	36.6066	0.264778	0.333565	0.793783	0.427322	0.662002
ENSG00000116001	449.599	0.0858393	0.107825	0.796102	0.425973	0.661216
ENSG00000231414	911.294	0.464372	0.41063	1.13088	0.258107	0.50373
ENSG00000116005	312.191	0.182015	0.215188	0.84584	0.397642	0.638447
ENSG00000143977	10956.8	0.0165972	0.118506	0.140054	0.888617	0.949496
[truncated: 13,657 more rows]

## Sheet: WT_Unstim_vs_WT_LPS
	baseMean	log2FoldChange	lfcSE	stat	pvalue	padj
ENSG00000227232	600.594	0.0370155	0.166295	0.222589	0.823855	0.92457
ENSG00000237683	51.5899	0.0670357	0.27202	0.246437	0.805344	0.915004
ENSG00000237094	170.941	0.202325	0.184818	1.09473	0.273635	0.541278
ENSG00000225972	56803.3	0.676518	0.236759	2.85741	0.00427113	0.0313146
ENSG00000225630	7573.92	0.5188	0.191373	2.71093	0.00670941	0.0443839
ENSG00000237973	13770	0.352417	0.11385	3.09544	0.00196519	0.0171251
ENSG00000229344	14341.5	0.306425	0.128288	2.38858	0.0169138	0.0890352
ENSG00000240409	207.465	1.42317	0.31373	4.5363	5.72509e-06	0.00011105
ENSG00000248527	6724.11	0.568982	0.181753	3.13053	0.00174491	0.0155715
ENSG00000198744	936.018	-0.0484815	0.334033	-0.14514	0.8846	0.952804
ENSG00000237491	37.563	-0.197495	0.382119	-0.516841	0.605267	0.810651
ENSG00000225880	14.8253	0.120153	0.625303	0.192152	0.847623	0.935788
ENSG00000228794	61.6423	-0.0545574	0.276119	-0.197587	0.843369	0.933615
ENSG00000188976	256.027	0.394764	0.158845	2.48522	0.0129472	0.0723887
ENSG00000187961	138.346	-0.43236	0.233248	-1.85365	0.0637893	0.224954
ENSG00000188290	33.2485	0.56337	0.386589	1.45728	0.145038	0.374965
ENSG00000187608	4916.04	0.348198	0.143699	2.42312	0.015388	0.083231
ENSG00000188157	47.7695	1.01577	0.356904	2.84606	0.00442635	0.0321635
ENSG00000217801	7.79215	-0.350968	0.95149	-0.368862	0.712231	0.87135
ENSG00000131591	46.1013	0.296529	0.342352	0.866154	0.386406	0.655517
ENSG00000078808	2587.36	0.147234	0.138668	1.06177	0.288338	0.556383
ENSG00000176022	923.877	0.353648	0.109715	3.22334	0.00126703	0.0120309
ENSG00000160087	1644.61	0.239188	0.127978	1.86898	0.0616261	0.219643
ENSG00000162572	25.0295	-0.675781	0.563171	-1.19996	0.230156	0.493045
ENSG00000131584	80.7961	0.159924	0.265594	0.602138	0.547083	0.771229
ENSG00000169972	76.4088	0.0319195	0.27356	0.116682	0.907112	0.962663
ENSG00000127054	449.169	0.0224163	0.130533	0.171729	0.863651	0.943337
ENSG00000224051	99.5866	-0.414707	0.239404	-1.73225	0.0832298	0.26628
ENSG00000107404	371.448	-0.167911	0.147146	-1.14112	0.25382	0.520578
ENSG00000175756	1620.37	0.214117	0.124117	1.72513	0.0845049	0.269139
ENSG00000221978	1275.98	-0.0354307	0.102222	-0.346607	0.728887	0.878758
ENSG00000224870	308.598	0.144441	0.169937	0.849966	0.395344	0.66282
ENSG00000242485	2575.54	0.194833	0.109467	1.77983	0.0751034	0.249931
ENSG00000215915	49.4845	-0.687709	0.552359	-1.24504	0.213117	0.47294
ENSG00000160072	110.282	1.47923	0.26556	5.57021	2.54431e-08	7.86085e-07
ENSG00000197785	259.438	0.347922	0.205639	1.6919	0.0906641	0.281715
ENSG00000160075	959.431	-0.227918	0.129061	-1.76597	0.0774001	0.254667
ENSG00000215014	14.4984	0.748113	0.624127	1.19865	0.230662	0.493102
ENSG00000228594	77.706	0.270839	0.260528	1.03958	0.298537	0.568283
ENSG00000272106	15.799	0.508399	0.552394	0.920355	0.357387	0.630004
ENSG00000197530	134.918	0.063581	0.249912	0.254413	0.799176	0.912845
ENSG00000248333	533.18	0.0299965	0.129033	0.232471	0.816172	0.92057
ENSG00000272004	16.9333	0.0185004	0.539046	0.0343206	0.972622	0.989349
ENSG00000189339	501.795	-0.443994	0.130854	-3.39305	0.000691182	0.00729318
ENSG00000227775	26.5029	-0.835993	0.503614	-1.65999	0.0969168	0.292454
ENSG00000215790	19.7299	-0.213349	0.631432	-0.337881	0.735453	0.882035
ENSG00000008130	1146.81	-0.0265793	0.136739	-0.19438	0.845878	0.934862
ENSG00000078369	2826.71	0.0556041	0.0774147	0.718263	0.472595	0.719564
ENSG00000142609	9.02818	-0.0874205	0.659824	-0.132491	0.894596	0.957429
ENSG00000067606	101.761	-0.510819	0.302231	-1.69016	0.0909973	0.282192
ENSG00000271806	34.7795	-0.673771	0.379924	-1.77344	0.0761563	0.252223
ENSG00000162585	260.299	-0.33236	0.203404	-1.63399	0.10226	0.302699
ENSG00000203301	8.62206	0.328689	0.655742	0.501247	0.616197	0.817038
ENSG00000157933	840.147	-0.865815	0.136601	-6.33828	2.32348e-10	9.57144e-09
ENSG00000116151	13.0983	0.364957	0.646881	0.56418	0.572632	0.788832
ENSG00000272420	14.2277	0.64565	0.630333	1.0243	0.305693	0.576638
ENSG00000157916	1116.56	0.119595	0.104948	1.13956	0.254469	0.521037
ENSG00000157911	70.5222	0.322967	0.341946	0.944497	0.344916	0.61697
ENSG00000157881	17.5672	-0.404172	0.643359	-0.628222	0.529859	0.759838
ENSG00000272449	22.5939	-0.547331	0.535802	-1.02152	0.30701	0.57772
ENSG00000238164	9.28893	-0.593653	0.798398	-0.743555	0.457146	0.709622
ENSG00000157873	249.56	-0.2523	0.172938	-1.45891	0.144591	0.374102
ENSG00000157870	20.7499	0.413486	0.480557	0.860432	0.389551	0.658193
ENSG00000215912	6.83565	0.11255	0.953844	0.117996	0.90607	0.962343
ENSG00000130762	58.3478	0.301063	0.362737	0.829977	0.406552	0.672362
ENSG00000158109	728.619	-0.515082	0.157179	-3.27704	0.00104902	0.0102288
ENSG00000116213	426.985	-0.573746	0.226778	-2.52999	0.0114064	0.0658507
ENSG00000078900	86.4627	-0.72621	0.235826	-3.07944	0.00207392	0.017825
ENSG00000227372	81.6936	-0.294912	0.277339	-1.06336	0.287617	0.555451
ENSG00000235169	36.8202	-0.677166	0.408622	-1.6572	0.0974799	0.293518
ENSG00000130764	1722.24	-0.107925	0.130335	-0.828057	0.407638	0.673193
ENSG00000266075	9.97113	-0.653905	0.71919	-0.909224	0.363232	0.635841
ENSG00000272153	8.81216	-0.788763	0.797865	-0.988592	0.322863	0.592982
ENSG00000116198	265.59	-0.0586355	0.160205	-0.366003	0.714363	0.872089
ENSG00000169598	241.206	-0.418102	0.249586	-1.67518	0.093898	0.287223
ENSG00000198912	441.785	-0.353621	0.386898	-0.913991	0.360722	0.632961
ENSG00000236423	8.76343	0.14184	0.895497	0.158392	0.874148	0.94772
ENSG00000196581	29.8479	-0.968802	0.441034	-2.19666	0.0280447	0.128874
ENSG00000131697	189.74	-0.130731	0.236998	-0.551613	0.581214	0.794415
ENSG00000069424	1591.41	-0.413478	0.0842948	-4.90514	9.33611e-07	2.20087e-05
ENSG00000116254	8.15602	0.984144	0.926615	1.06208	0.288197	0.556317
ENSG00000116251	12351.7	0.0456157	0.0747368	0.610351	0.541629	0.767783
ENSG00000158286	15.2099	-1.04784	0.624788	-1.67712	0.0935197	0.286549
ENSG00000116237	714.392	-0.172645	0.150451	-1.14751	0.251169	0.51832
ENSG00000158292	26.6926	0.628291	0.445027	1.4118	0.158008	0.396002
ENSG00000097021	109.539	0.232818	0.229972	1.01237	0.31136	0.581944
ENSG00000187017	23.4992	0.390719	0.456173	0.856515	0.391713	0.659784
ENSG00000215788	120.72	0.190636	0.22934	0.831235	0.405841	0.671721
ENSG00000171680	24.4134	-0.381657	0.416461	-0.916429	0.359442	0.631919
ENSG00000162408	509.429	0.17855	0.137104	1.3023	0.192813	0.446462
ENSG00000229519	25.4283	0.613355	0.50948	1.20388	0.228635	0.49127
ENSG00000204859	60.9272	0.277494	0.318073	0.872423	0.382977	0.652907
ENSG00000162413	311.841	-0.65509	0.16117	-4.06459	4.81173e-05	0.000741206
ENSG00000116273	314.852	-0.378156	0.161012	-2.34862	0.0188434	0.0966034
ENSG00000041988	472.216	0.208393	0.145403	1.43321	0.151799	0.386196
ENSG00000007923	468.321	0.476831	0.156504	3.04676	0.00231322	0.0195217
ENSG00000237436	13.775	-0.0751502	0.58491	-0.128482	0.897768	0.958649
ENSG00000171735	453.118	0.0131267	0.190804	0.0687968	0.945151	0.978057
ENSG00000049245	312.938	0.0862673	0.143781	0.599991	0.548512	0.772205
ENSG00000269925	8.90936	2.11537	0.862836	2.45165	0.0142204	0.0780805
ENSG00000049246	26.8279	-0.517731	0.50083	-1.03375	0.301255	0.571157
ENSG00000049247	96.3796	0.324914	0.275886	1.17771	0.238913	0.503092
ENSG00000049249	13.4364	3.93493	0.828476	4.7496	2.03819e-06	4.49312e-05
ENSG00000116288	2712.02	0.0935961	0.10196	0.917966	0.358637	0.631143
ENSG00000116285	10.2009	-1.02918	0.921454	-1.11691	0.264034	0.530572
ENSG00000162426	7.0768	-1.28527	1.06957	-1.20167	0.22949	0.492588
ENSG00000142599	586.565	-0.428946	0.136766	-3.13636	0.00171057	0.0153744
ENSG00000221083	9.09985	0.642779	0.798214	0.805272	0.420663	0.683527
ENSG00000074800	8557.89	0.096533	0.101285	0.953079	0.34055	0.613178
ENSG00000232208	14.5256	0.179554	0.701641	0.255906	0.798023	0.912245
ENSG00000142583	874.313	-0.0142832	0.144342	-0.0989539	0.921175	0.968992
ENSG00000180758	70.1735	-0.520558	0.323052	-1.61137	0.107098	0.311277
ENSG00000049239	455.458	-0.00370049	0.131612	-0.0281166	0.977569	0.991172
ENSG00000171621	62.0075	-0.227842	0.280749	-0.811551	0.41705	0.680655
ENSG00000171612	335.573	-0.00678314	0.143754	-0.0471857	0.962365	0.984839
ENSG00000231181	15.5285	-0.021229	0.527766	-0.0402243	0.967914	0.987318
ENSG00000188807	123.768	0.218871	0.199772	1.09561	0.273252	0.5409
ENSG00000171608	5662.29	-0.0381383	0.108817	-0.35048	0.725979	0.877387
ENSG00000179840	16.1075	0.36103	0.499377	0.72296	0.469705	0.7171
ENSG00000171603	2191.89	-0.287303	0.114732	-2.50412	0.0122758	0.0697095
ENSG00000178585	597.704	-0.229661	0.11924	-1.92605	0.0540983	0.200478
ENSG00000162441	197.778	0.0716828	0.213261	0.336127	0.736775	0.882217
ENSG00000228150	10.1075	0.933517	0.845018	1.10473	0.269276	0.536761
ENSG00000173614	107.637	0.114954	0.230076	0.499633	0.617333	0.817941
ENSG00000130939	167.962	-0.0698173	0.219653	-0.317853	0.750597	0.889716
ENSG00000054523	319.523	-0.472846	0.155363	-3.0435	0.00233843	0.0196937
ENSG00000142657	1934.66	0.485483	0.12371	3.92438	8.69551e-05	0.00124321
ENSG00000175279	315.099	0.211471	0.195597	1.08115	0.279628	0.54728
ENSG00000160049	294.117	0.428886	0.186104	2.30456	0.0211914	0.10498
ENSG00000142655	201.795	-0.215523	0.175949	-1.22491	0.220607	0.481736
ENSG00000130940	171.244	0.0457322	0.168789	0.270943	0.786435	0.906477
ENSG00000175262	30.6797	-1.04293	0.400137	-2.60644	0.00914899	0.0561926
ENSG00000120948	3919.15	0.0388371	0.0707862	0.548654	0.583243	0.795555
ENSG00000271895	106.192	-0.832879	0.248121	-3.35674	0.000788675	0.00808652
ENSG00000116649	1122.95	0.666924	0.147075	4.53459	5.77163e-06	0.00011182
ENSG00000171824	615.258	-0.2326	0.105665	-2.2013	0.0277151	0.128006
ENSG00000230337	7.73673	-1.01706	0.891688	-1.14061	0.254034	0.520611
ENSG00000198793	503.856	-0.100821	0.130532	-0.772389	0.439884	0.696789
ENSG00000120942	164.415	0.218996	0.23619	0.927203	0.353821	0.626493
ENSG00000132879	77.7525	0.0372081	0.281127	0.132353	0.894705	0.957429
ENSG00000116663	61.9091	0.340415	0.339758	1.00194	0.316375	0.586994
ENSG00000116670	386.866	0.579859	0.146836	3.94902	7.84702e-05	0.00113282
ENSG00000162490	10.6573	0.274408	0.744164	0.368747	0.712317	0.87135
ENSG00000177674	246.853	0.110093	0.168827	0.652106	0.514333	0.749068
ENSG00000215910	8.78199	-0.965412	0.817839	-1.18044	0.237824	0.501762
ENSG00000177000	413.783	0.0058398	0.203949	0.0286337	0.977157	0.991131
ENSG00000011021	359.443	-0.38869	0.180999	-2.14747	0.0317557	0.139706
ENSG00000116685	2242.35	-0.340693	0.0789096	-4.31751	1.57802e-05	0.000277694
ENSG00000083444	567.237	-0.135775	0.124905	-1.08703	0.277024	0.544273
ENSG00000116688	1096.63	-0.0479022	0.115201	-0.415812	0.677548	0.85289
ENSG00000116691	483.122	0.486827	0.238276	2.04313	0.04104	0.166954
ENSG00000028137	1420.74	-0.477264	0.143284	-3.3309	0.000865659	0.00873855
ENSG00000048707	357.163	-0.256723	0.123879	-2.07237	0.0382308	0.158652
ENSG00000162496	64.4589	-0.818341	0.298917	-2.73769	0.00618723	0.0416731
ENSG00000179172	9.29393	1.23953	0.810287	1.52974	0.12608	0.343813
ENSG00000162493	60.7944	0.648949	0.336044	1.93114	0.0534654	0.19881
ENSG00000116731	387.983	-0.0321101	0.14341	-0.223904	0.822832	0.923995
ENSG00000189337	29.4004	-0.0159202	0.486577	-0.0327187	0.973899	0.989734
ENSG00000171729	664.433	-0.0860772	0.151957	-0.566458	0.571083	0.78771
ENSG00000142634	696.849	0.373276	0.122873	3.03789	0.00238237	0.019971
ENSG00000132906	59.6004	-0.578991	0.342181	-1.69206	0.0906344	0.281676
ENSG00000116138	485.519	-0.106342	0.132585	-0.80207	0.422512	0.684453
ENSG00000272510	11.0141	0.60311	0.686886	0.878035	0.379925	0.650137
ENSG00000116771	63.9701	-0.190166	0.295031	-0.644563	0.519211	0.752662
ENSG00000235084	33.1372	-1.70075	1.15232	-1.47593	0.139962	0.366486
ENSG00000197312	320.613	0.0208315	0.152717	0.136406	0.8915	0.95615
ENSG00000116786	1526.11	0.139168	0.267612	0.520035	0.60304	0.809262
ENSG00000162461	12.5203	0.846564	0.54077	1.56548	0.117471	0.328809
ENSG00000162458	7.88949	1.49284	0.812108	1.83822	0.0660296	0.230651
ENSG00000224321	142.922	0.299736	0.326448	0.918173	0.358528	0.631129
ENSG00000233954	365.685	-0.37041	0.301955	-1.22671	0.219933	0.480869
ENSG00000178715	21.5751	-0.143192	0.544427	-0.263013	0.79254	0.909448
ENSG00000179743	289.903	-0.107465	0.182611	-0.588492	0.556202	0.777625
ENSG00000065526	1164.65	0.155531	0.112286	1.38513	0.166013	0.407366
ENSG00000116809	166.385	0.33415	0.208704	1.60107	0.109361	0.31525
ENSG00000173641	152.589	0.350558	0.256666	1.36581	0.171997	0.415796
ENSG00000186510	11.4789	-0.847982	0.688808	-1.23109	0.218291	0.478771
ENSG00000184908	13.4183	-1.11929	0.623232	-1.79594	0.0725045	0.24459
ENSG00000142627	16.7203	-0.230936	0.656441	-0.3518	0.724988	0.877225
ENSG00000142632	247.368	0.25613	0.178152	1.4377	0.150518	0.384047
ENSG00000237276	9.78714	-0.39026	0.776455	-0.502617	0.615234	0.816405
ENSG00000204377	7.9538	0.311223	1.05005	0.296389	0.766933	0.896177
ENSG00000233929	11.3667	0.551551	0.648392	0.850644	0.394967	0.662666
ENSG00000037637	274.575	-0.255977	0.167061	-1.53224	0.125464	0.342971
ENSG00000055070	943.835	0.134916	0.130353	1.035	0.300669	0.5709
ENSG00000226457	12.7449	-0.0515397	0.682355	-0.0755321	0.939791	0.976112
ENSG00000157191	888.475	0.22497	0.221408	1.01609	0.309587	0.580027
ENSG00000226029	33.8235	0.138994	0.428365	0.324476	0.745578	0.887069
ENSG00000080947	10.8292	-0.576619	0.716771	-0.804468	0.421127	0.683635
ENSG00000224174	82.148	-0.634029	0.269204	-2.3552	0.0185129	0.0953284
ENSG00000219481	321.129	-0.189673	0.192627	-0.984663	0.32479	0.595582
ENSG00000215908	156.83	-0.130638	0.185575	-0.703964	0.481455	0.726212
ENSG00000186301	48.935	-0.621061	0.314162	-1.97688	0.0480553	0.185238
ENSG00000236698	279.22	0.676274	0.19591	3.45197	0.000556507	0.00607244
ENSG00000058453	140.979	-0.508222	0.221564	-2.29379	0.0218026	0.107128
ENSG00000207389	18.8391	0.0964652	0.519762	0.185595	0.852762	0.938356
ENSG00000186715	72.8612	-0.3935	0.302141	-1.30237	0.192789	0.446462
ENSG00000238142	109.262	-0.419146	0.22881	-1.83185	0.0669739	0.232704
ENSG00000207005	19.0228	-0.0722717	0.52502	-0.137655	0.890513	0.955599
ENSG00000159363	68.5907	0.234906	0.27238	0.862421	0.388456	0.657012
ENSG00000117118	666.62	-0.193152	0.229062	-0.843229	0.3991	0.665882
ENSG00000117115	39.5731	-0.733219	0.418277	-1.75295	0.0796102	0.258563
ENSG00000179051	6651.1	-0.487658	0.373575	-1.30538	0.191763	0.444905
ENSG00000074964	3016.53	0.199839	0.0993867	2.01072	0.044355	0.175622
ENSG00000159423	82.6764	0.0839251	0.353759	0.237238	0.812472	0.918671
ENSG00000169991	64.455	0.059824	0.289351	0.206753	0.836203	0.930401
ENSG00000127481	380.417	0.379352	0.225037	1.68573	0.0918475	0.283767
ENSG00000230424	26.6656	-0.706023	0.55182	-1.27944	0.200741	0.457038
ENSG00000127463	510.307	0.0609948	0.169532	0.359783	0.719009	0.874269
ENSG00000053372	383.118	1.01009	0.165122	6.1172	9.52335e-10	3.60451e-08
ENSG00000211454	32.2697	0.266105	0.430516	0.618107	0.536505	0.763833
ENSG00000053371	566.178	0.149128	0.13066	1.14135	0.253725	0.520578
ENSG00000200403	7.25893	0.533869	0.864439	0.61759	0.536846	0.764119
ENSG00000040487	198.865	0.120641	0.18832	0.640619	0.52177	0.754444
ENSG00000077549	3059.73	-0.058194	0.172489	-0.337378	0.735832	0.882095
ENSG00000173436	523.462	0.124241	0.148617	0.83598	0.403166	0.669876
ENSG00000226396	4561.53	0.34183	0.198592	1.72127	0.0852018	0.270516
ENSG00000158747	105.217	0.62073	0.23674	2.62199	0.00874177	0.0544708
ENSG00000162542	85.0023	0.0378327	0.276015	0.137068	0.890977	0.955778
ENSG00000169914	107.013	0.344016	0.236446	1.45495	0.145684	0.376035
ENSG00000090432	255.554	0.272185	0.170819	1.59341	0.111067	0.317995
ENSG00000158825	19.0138	-1.32153	0.583228	-2.26589	0.0234581	0.113183
ENSG00000158828	248.213	-0.952836	0.17789	-5.35633	8.49278e-08	2.45208e-06
ENSG00000117242	33.693	-0.415778	0.49368	-0.842201	0.399675	0.666316
ENSG00000244038	1413.62	-0.230871	0.131413	-1.75683	0.0789469	0.257315
ENSG00000117245	275.76	0.0224339	0.145136	0.154572	0.877159	0.949159
ENSG00000127483	1571.31	-0.222296	0.121776	-1.82544	0.0679342	0.234526
ENSG00000075151	801.274	-0.0734899	0.126804	-0.579554	0.562215	0.781411
ENSG00000117298	677.284	0.253573	0.165769	1.52967	0.126098	0.343813
ENSG00000142794	87.7495	-0.327853	0.258673	-1.26744	0.204997	0.462662
ENSG00000076864	29.135	-0.902183	0.45229	-1.9947	0.0460754	0.180117
ENSG00000090686	2061.24	-0.138714	0.130885	-1.05982	0.289227	0.557174
ENSG00000142798	80.7673	0.148515	0.306545	0.48448	0.628045	0.824373
ENSG00000232037	85.3659	-0.111125	0.323894	-0.343091	0.73153	0.880179
ENSG00000218510	12.9006	-1.19871	0.691781	-1.73278	0.0831343	0.266129
ENSG00000070831	2597.88	-0.0838072	0.139897	-0.599062	0.549131	0.772655
ENSG00000184677	331.731	-0.343001	0.148621	-2.30789	0.0210055	0.104558
ENSG00000133216	74.9875	0.0360722	0.31142	0.115831	0.907786	0.96273
ENSG00000004487	135.318	-0.244561	0.226878	-1.07794	0.281059	0.548436
ENSG00000266802	24.5159	-1.58729	0.69579	-2.28128	0.0225319	0.109917
ENSG00000169641	595.613	0.501938	0.12216	4.10885	3.97627e-05	0.000626714
ENSG00000261326	24.6927	-0.472775	0.430979	-1.09698	0.272651	0.540169
ENSG00000125944	1394.73	-0.00955719	0.121189	-0.0788618	0.937143	0.974772
ENSG00000125945	27.279	-1.12652	0.483532	-2.32978	0.0198177	0.10027
ENSG00000249087	7.26759	-0.813046	1.09678	-0.741299	0.458512	0.710807
ENSG00000204219	41.4841	-0.334387	0.349632	-0.956398	0.338871	0.611438
ENSG00000007968	174.97	-0.352997	0.198174	-1.78124	0.0748727	0.249491
ENSG00000117318	67.5915	-0.538475	0.324296	-1.66045	0.0968249	0.292332
ENSG00000142676	14084	0.135025	0.0873138	1.54643	0.122	0.336938
ENSG00000011007	817.026	1.43953	0.231835	6.20927	5.32309e-10	2.06751e-08
ENSG00000236810	21.0411	0.315127	0.543116	0.580221	0.561766	0.781009
ENSG00000057757	301.623	0.413415	0.159101	2.59845	0.00936468	0.0570875
ENSG00000011009	1242.24	0.0316847	0.147306	0.215095	0.829693	0.927358
ENSG00000117308	80.3421	0.101642	0.261137	0.389226	0.697109	0.864342
ENSG00000117305	140.55	-0.120472	0.201178	-0.598832	0.549285	0.772655
ENSG00000179163	205.451	-0.615363	0.191011	-3.22161	0.00127471	0.0120701
ENSG00000230228	21.4598	-0.063842	0.472379	-0.13515	0.892493	0.956901
ENSG00000189266	1191.18	-0.109144	0.170451	-0.640327	0.52196	0.754585
ENSG00000188529	1824.96	0.210145	0.100876	2.08319	0.0372335	0.156066
ENSG00000001460	53.7114	-0.0461864	0.307688	-0.150108	0.880679	0.950544
ENSG00000001461	264.263	-1.14037	0.137139	-8.31537	9.14643e-17	7.314e-15
ENSG00000117602	62.7019	-0.493712	0.302852	-1.63021	0.103057	0.304503
ENSG00000133226	4852.5	0.53874	0.128285	4.19957	2.67423e-05	0.000441993
ENSG00000169504	1912.44	0.100479	0.16325	0.615493	0.538229	0.765159
ENSG00000020633	1344.15	0.440959	0.110239	4.00002	6.3336e-05	0.000942701
ENSG00000117614	878.773	-0.584653	0.119373	-4.89771	9.69612e-07	2.27915e-05
ENSG00000117616	1921.1	-0.492008	0.10654	-4.61806	3.87354e-06	7.79149e-05
ENSG00000183726	854.379	-0.051299	0.240357	-0.213428	0.830993	0.928111
ENSG00000204178	271.023	-0.369842	0.157453	-2.3489	0.0188291	0.0965603
ENSG00000157978	623.537	-0.633245	0.156996	-4.0335	5.49519e-05	0.000835443
ENSG00000117643	102.02	-0.89127	0.27009	-3.2999	0.000967176	0.00955057
ENSG00000233478	22.2593	-1.78997	0.757135	-2.36413	0.0180724	0.0935735
ENSG00000162430	419.473	0.0164208	0.156852	0.10469	0.916622	0.967071
ENSG00000117640	305.749	0.0968016	0.168175	0.5756	0.564885	0.783467
ENSG00000127423	114.394	-0.40061	0.272142	-1.47206	0.141004	0.368103
ENSG00000182749	64.0352	0.0749525	0.357482	0.209668	0.833927	0.929414
ENSG00000117632	7166.22	-0.143988	0.0733949	-1.96182	0.0497833	0.190369
ENSG00000158006	175.105	-0.142683	0.17157	-0.831632	0.405616	0.671579
ENSG00000175087	22.2703	-0.430701	0.487714	-0.883101	0.377182	0.648022
ENSG00000142684	265.646	0.482712	0.19254	2.50707	0.0121736	0.0694119
ENSG00000130695	269.567	-0.0710996	0.145424	-0.488914	0.624903	0.822381
ENSG00000142669	2486.01	0.013757	0.111508	0.123373	0.901812	0.960777
ENSG00000169442	219.41	-0.153287	0.201872	-0.759325	0.447658	0.702754
ENSG00000117682	357.535	0.326721	0.145445	2.24636	0.0246811	0.117554
ENSG00000198830	13417.1	0.158806	0.0850483	1.86725	0.0618672	0.220195
ENSG00000117676	1040.53	-0.137354	0.136859	-1.00362	0.315563	0.586434
ENSG00000117713	1260.67	-0.0325336	0.0906245	-0.358994	0.7196	0.874596
ENSG00000060642	58.9222	0.441635	0.327891	1.3469	0.178014	0.424118
ENSG00000204160	138.285	0.0791464	0.236954	0.334016	0.738367	0.883041
ENSG00000142751	195.184	0.400937	0.183306	2.18726	0.0287238	0.130755
ENSG00000198746	158.423	0.416654	0.302495	1.37739	0.168392	0.411224
ENSG00000090273	838.247	0.451173	0.119505	3.77535	0.000159784	0.0020953
ENSG00000172746	29.7428	1.2962	0.539994	2.4004	0.0163772	0.0869385
ENSG00000253368	11.7118	1.11945	0.730524	1.53239	0.125426	0.342971
ENSG00000090020	205.121	-0.283387	0.178038	-1.59172	0.111447	0.318418
ENSG00000214973	14.1539	0.0609852	0.638843	0.0954619	0.923948	0.970174
ENSG00000225159	95.5222	0.976924	0.494208	1.97675	0.0480701	0.185251
ENSG00000142784	146.297	-0.190554	0.23829	-0.799674	0.4239	0.684744
ENSG00000186501	95.3203	-0.111951	0.266514	-0.420057	0.674444	0.851634
ENSG00000142765	143.222	-0.439032	0.257275	-1.70647	0.08792	0.276027
ENSG00000142733	144.106	-0.0518393	0.227548	-0.227817	0.819788	0.922417
ENSG00000158195	2981.08	-0.0891376	0.110785	-0.804602	0.421049	0.683635
ENSG00000126705	167.372	-0.0534442	0.237766	-0.224776	0.822153	0.923877
ENSG00000000938	433.677	0.69187	0.161982	4.27127	1.94359e-05	0.000332695
ENSG00000235912	95.7457	-0.362472	0.651597	-0.556282	0.578018	0.792159
ENSG00000233975	16.617	-0.303314	0.578101	-0.524673	0.59981	0.807053
ENSG00000126709	29637.8	0.326874	0.149248	2.19014	0.0285144	0.130041
ENSG00000009780	95.2363	-0.302441	0.244959	-1.23466	0.216957	0.477292
ENSG00000117758	704.112	0.0589913	0.099196	0.594695	0.552048	0.774593
ENSG00000117751	528.959	-0.127431	0.128751	-0.989755	0.322294	0.59227
ENSG00000130775	577.267	0.359861	0.132954	2.70665	0.00679651	0.0447965
ENSG00000117748	474.377	0.0866174	0.118671	0.729893	0.465456	0.714916
ENSG00000130768	7.0893	-1.13412	1.01265	-1.11996	0.262733	0.529964
ENSG00000158156	153.822	-0.477202	0.210409	-2.26797	0.0233309	0.112847
ENSG00000158161	701.33	0.642139	0.122546	5.23998	1.60598e-07	4.38099e-06
ENSG00000240750	30.488	1.51898	0.522961	2.90458	0.00367744	0.0278894
ENSG00000228589	1857.2	0.0155606	0.0979727	0.158826	0.873806	0.947513
ENSG00000169403	184.651	3.0298	0.208134	14.5569	5.27604e-48	1.68761e-45
ENSG00000126698	1852.38	0.404868	0.169458	2.38919	0.0168854	0.0889412
ENSG00000215902	18.0638	-0.0157782	0.637595	-0.0247464	0.980257	0.992032
ENSG00000130770	4351.24	-0.175616	0.0969237	-1.8119	0.0700016	0.238853
ENSG00000270605	9.92436	-1.18256	0.765215	-1.54539	0.122251	0.337158
ENSG00000130766	1116.17	-1.9764	0.147251	-13.422	4.49565e-41	1.07849e-38
ENSG00000130772	314.929	-0.0544951	0.16959	-0.321335	0.747957	0.888137
ENSG00000204138	1784.55	0.410966	0.0971803	4.22891	2.34831e-05	0.000392902
ENSG00000229820	24.131	1.78018	0.553125	3.21841	0.00128904	0.0121761
ENSG00000221216	59.2105	1.23375	0.320829	3.8455	0.000120307	0.00165478
ENSG00000180198	586.052	-0.54631	0.336537	-1.62333	0.104519	0.306801
ENSG00000242125	614.998	0.222722	0.144099	1.54563	0.122195	0.337059
ENSG00000180098	324.651	0.0587229	0.140234	0.418749	0.675399	0.852374
ENSG00000197989	699.985	0.05589	0.126691	0.441151	0.659104	0.843306
ENSG00000221539	9.74503	-0.231307	0.737038	-0.313833	0.753648	0.890372
ENSG00000120656	315.888	-0.365178	0.147389	-2.47765	0.0132249	0.0736521
ENSG00000270103	8.16961	0.997057	0.905749	1.10081	0.270979	0.538346
ENSG00000162419	507.368	0.039871	0.116636	0.341841	0.732471	0.880696
ENSG00000198492	1632.95	0.00503263	0.0798569	0.0630206	0.94975	0.979471
ENSG00000159023	1231.87	0.418197	0.12412	3.3693	0.000753589	0.00779537
ENSG00000225616	59.0872	-0.278002	0.618639	-0.449377	0.653159	0.839769
ENSG00000116350	789.817	0.202566	0.171249	1.18287	0.23686	0.500888
ENSG00000116353	86.9454	0.552275	0.265797	2.07781	0.037727	0.157281
ENSG00000060656	63.4313	-0.51945	0.339262	-1.53112	0.12574	0.3432
ENSG00000186056	14.894	0.424882	0.607604	0.699274	0.484381	0.728061
ENSG00000162511	4596.75	-0.0522759	0.117631	-0.444407	0.656749	0.841598
ENSG00000162512	180.12	-0.498781	0.194347	-2.56645	0.0102746	0.0610597
ENSG00000134644	1133.3	-0.379938	0.0968922	-3.92124	8.80938e-05	0.00125728
ENSG00000084628	49.4235	0.199339	0.393865	0.506112	0.612778	0.815154
ENSG00000060688	198.133	0.116787	0.201432	0.579784	0.56206	0.781317
ENSG00000229447	127.076	0.526322	0.248417	2.11871	0.0341153	0.147001
ENSG00000121766	372.515	-0.240092	0.14341	-1.67417	0.0940979	0.287537
ENSG00000168528	172.107	-0.0989885	0.263414	-0.375791	0.707072	0.869651
ENSG00000162517	146.175	0.141323	0.241556	0.585052	0.558513	0.778644
ENSG00000264078	17.7854	-1.88858	0.653991	-2.88778	0.0038797	0.0290714
ENSG00000184007	3044.46	0.242744	0.118139	2.05474	0.0399045	0.163682
ENSG00000121774	3112.31	-0.038906	0.0846992	-0.459344	0.645987	0.835354
ENSG00000121775	275.797	-0.293861	0.14779	-1.98837	0.0467705	0.181789
ENSG00000025800	840.615	0.320174	0.17083	1.87423	0.0608994	0.21791
ENSG00000084652	701.05	-0.125659	0.129934	-0.967103	0.333492	0.60582
ENSG00000160050	148.639	0.11451	0.24632	0.464882	0.642016	0.833257
ENSG00000160051	31.3491	0.737969	0.41411	1.78206	0.0747394	0.249244
ENSG00000160055	36.5178	0.73753	0.35695	2.0662	0.0388094	0.16044
ENSG00000084623	841.988	0.485439	0.10406	4.665	3.08611e-06	6.41321e-05
ENSG00000220785	32.7543	-1.14193	0.48502	-2.3544	0.0185528	0.0955037
ENSG00000116478	2481.46	-0.274044	0.105013	-2.60961	0.0090646	0.0558003
ENSG00000175130	68.2749	0.344561	0.346159	0.995384	0.31955	0.589884
ENSG00000225828	28.9225	-0.247063	0.420716	-0.587243	0.55704	0.778058
ENSG00000160058	156.118	0.0261984	0.26795	0.0977731	0.922112	0.969228
ENSG00000160062	49.5467	0.300692	0.347476	0.865361	0.386841	0.655682
ENSG00000176261	345.064	-0.0620388	0.218565	-0.283846	0.776528	0.901658
ENSG00000162521	1031.21	-0.0359507	0.107716	-0.333755	0.738565	0.883041
ENSG00000162520	27.3783	0.044335	0.500668	0.0885517	0.929438	0.972292
ENSG00000162522	35.0684	-0.312692	0.412191	-0.758609	0.448087	0.702932
ENSG00000134684	1938.14	-0.628284	0.092478	-6.79387	1.09163e-11	5.4458e-10
ENSG00000116497	368.301	-0.60505	0.16604	-3.64401	0.000268428	0.00328744
ENSG00000121900	73.4832	-0.066681	0.253835	-0.262695	0.792786	0.909474
ENSG00000116514	112.91	1.1374	0.277491	4.09888	4.15154e-05	0.000650568
ENSG00000004455	2672.49	0.0188807	0.0775553	0.243448	0.807658	0.916417
ENSG00000142920	28.4796	-0.998718	0.433627	-2.30317	0.0212691	0.105268
ENSG00000116525	14.1492	-0.183532	0.632744	-0.290057	0.771773	0.898767
ENSG00000134686	231.149	-0.144942	0.176591	-0.82078	0.411772	0.677071
ENSG00000121903	27.8703	0.891165	0.43495	2.04889	0.0404727	0.165223
ENSG00000121904	14.2966	-1.02318	0.672441	-1.5216	0.128111	0.347221
ENSG00000163866	411.023	0.275469	0.11318	2.43391	0.0149367	0.0812479
ENSG00000241014	48.2668	0.0078814	0.303882	0.0259357	0.979309	0.991511
ENSG00000163867	288.933	-0.252084	0.164866	-1.52903	0.126258	0.344134
ENSG00000197056	50.9123	0.196164	0.367073	0.534401	0.593064	0.803009
ENSG00000116560	7280.36	0.0336573	0.0985232	0.341618	0.732639	0.880696
ENSG00000146463	640.461	0.0479143	0.141025	0.339757	0.73404	0.881511
ENSG00000229994	2564.2	0.401224	0.107348	3.73761	0.000185778	0.00239006
ENSG00000142687	870.234	-0.0546366	0.124513	-0.438802	0.660805	0.844247
ENSG00000020129	107.45	0.625863	0.243998	2.56503	0.0103167	0.0612654
ENSG00000239636	139.292	-0.421526	0.227182	-1.85545	0.0635316	0.224376
ENSG00000116819	55.7396	-0.298259	0.294845	-1.01158	0.311739	0.582321
ENSG00000126067	1126.16	0.104258	0.12538	0.831533	0.405673	0.671579
ENSG00000142686	121.307	0.625403	0.235146	2.65963	0.00782257	0.0499646
ENSG00000092853	896.806	0.417236	0.147857	2.82189	0.00477411	0.034128
ENSG00000134698	426.224	-0.481271	0.127172	-3.78443	0.000154063	0.00203206
ENSG00000092847	229.395	-0.0942039	0.167258	-0.563225	0.573282	0.789034
ENSG00000126070	256.874	-0.194914	0.180149	-1.08196	0.27927	0.546932
ENSG00000271554	12.5945	0.828935	0.730258	1.13513	0.256322	0.523054
ENSG00000232862	11.3377	0.375576	0.854844	0.439351	0.660407	0.84406
ENSG00000116863	1007.1	0.544625	0.113982	4.77816	1.76905e-06	3.94242e-05
ENSG00000171812	264.953	-0.598218	0.209263	-2.85868	0.00425402	0.0312247
ENSG00000054116	1072.14	-0.211482	0.109275	-1.93531	0.0529519	0.197441
ENSG00000116871	810.223	0.139037	0.0907894	1.53142	0.125666	0.3432
ENSG00000054118	3375.2	0.0329125	0.0797451	0.412722	0.679811	0.853452
ENSG00000142694	17.0406	0.655013	0.610996	1.07204	0.283702	0.551543
ENSG00000116883	11.5197	0.216275	0.608973	0.355147	0.72248	0.876035
ENSG00000196182	660.147	-0.198881	0.120321	-1.65292	0.098347	0.295008
ENSG00000181817	288.867	-0.373338	0.165182	-2.26017	0.0238109	0.114542
ENSG00000116898	361.323	0.187418	0.150378	1.24632	0.212649	0.472301
ENSG00000119535	618.073	-0.0838353	0.148804	-0.563393	0.573167	0.789034
ENSG00000233621	30.7815	2.06959	0.455686	4.5417	5.58017e-06	0.000108497
ENSG00000163874	1288.41	3.61449	0.141481	25.5476	5.83544e-144	1.90387e-140
ENSG00000163875	597.914	-0.391992	0.156037	-2.51217	0.0119993	0.0685379
ENSG00000163877	200.498	0.189045	0.150297	1.25781	0.20846	0.467116
ENSG00000237749	337.836	-0.0267054	0.304185	-0.0877931	0.930041	0.972611
ENSG00000134697	1797.06	0.304949	0.111296	2.73999	0.00614418	0.0415031
ENSG00000169218	50.4115	-0.0284289	0.330931	-0.0859057	0.931541	0.97316
ENSG00000116922	48.8233	0.041616	0.464785	0.0895383	0.928654	0.972181
ENSG00000134690	753.84	-0.131164	0.158035	-0.829965	0.406558	0.672362
ENSG00000185090	22.2045	0.781742	0.526074	1.48599	0.137281	0.361962
ENSG00000196449	397.408	0.668299	0.186841	3.57684	0.000347775	0.00410808
ENSG00000197982	381.121	1.52384	0.148881	10.2353	1.37784e-24	1.92108e-22
ENSG00000188786	1051.59	1.6631	0.0882352	18.8484	3.02695e-79	1.70271e-76
ENSG00000204084	462.658	-0.401881	0.125776	-3.19522	0.00139726	0.0130547
ENSG00000183431	962.595	0.194348	0.107889	1.80138	0.0716429	0.242828
ENSG00000183386	60.8663	0.485357	0.297988	1.62878	0.10336	0.304957
ENSG00000183520	674.549	-0.117306	0.11805	-0.993697	0.320371	0.590971
ENSG00000215895	202.774	0.970952	0.275337	3.52641	0.000421235	0.00480412
ENSG00000116954	1553.15	-0.212864	0.104674	-2.0336	0.0419924	0.169316
ENSG00000228436	14.1311	-0.851005	0.6967	-1.22148	0.221904	0.483108
ENSG00000214114	474.983	0.14671	0.115573	1.26941	0.204293	0.461533
ENSG00000174574	654.63	-0.0306231	0.135686	-0.225691	0.821442	0.923641
ENSG00000168653	2342.03	0.199666	0.0928502	2.15041	0.031523	0.1392
ENSG00000127603	1171.46	-0.207063	0.0997902	-2.07499	0.0379878	0.158085
ENSG00000255103	9.2411	-0.647897	0.774053	-0.837019	0.402582	0.669341
ENSG00000182109	271.863	0.182127	0.251613	0.723839	0.469164	0.717031
ENSG00000090621	6288.8	0.43044	0.144348	2.98196	0.00286409	0.0229879
ENSG00000163909	153.044	0.226038	0.223052	1.01339	0.310874	0.581502
ENSG00000084072	1963.79	0.0792109	0.128472	0.616562	0.537523	0.764683
ENSG00000116985	1823.59	-0.800123	0.128046	-6.24873	4.13813e-10	1.64647e-08
ENSG00000198754	96.9352	-0.250239	0.250076	-1.00065	0.316995	0.587563
ENSG00000261798	40.7595	-0.702428	0.367309	-1.91236	0.0558299	0.204802
ENSG00000043514	1033.92	-0.0386341	0.169367	-0.228108	0.819562	0.922384
ENSG00000202222	375.752	0.891749	0.205065	4.34861	1.37004e-05	0.000246684
ENSG00000116990	635.776	0.31009	0.116697	2.65723	0.00787863	0.0502243
ENSG00000168389	7264.54	0.44572	0.0876373	5.08596	3.65763e-07	9.42606e-06
ENSG00000228477	91.4567	0.158465	0.247084	0.641339	0.521302	0.753901
ENSG00000131236	70330.5	-0.138215	0.0691129	-1.99985	0.0455165	0.178746
ENSG00000131238	71587.2	0.0805461	0.109761	0.733829	0.463053	0.713806
ENSG00000226745	16.2282	-0.110533	0.812337	-0.136068	0.891768	0.956374
ENSG00000117000	7822.33	0.0302585	0.104555	0.289404	0.772273	0.898818
ENSG00000207508	13.092	0.634045	0.666679	0.95105	0.341579	0.614022
ENSG00000259943	277.465	-0.34756	0.23179	-1.49946	0.133755	0.356061
ENSG00000084073	4872.35	-0.0541252	0.0877333	-0.616929	0.537282	0.764539
ENSG00000049089	4234.47	0.529033	0.128237	4.12545	3.70016e-05	0.000590036
ENSG00000227311	31.5713	0.399644	0.491946	0.812374	0.416577	0.680426
ENSG00000084070	7438.2	-0.382578	0.0880733	-4.34386	1.40003e-05	0.000250698
ENSG00000187801	104.84	0.158707	0.227443	0.69779	0.485309	0.728366
ENSG00000260920	267.737	-0.00523265	0.199127	-0.026278	0.979036	0.991511
ENSG00000187815	795.784	-0.238214	0.139039	-1.71329	0.0866595	0.273333
ENSG00000238287	511.283	0.178116	0.149661	1.19013	0.233997	0.497038
ENSG00000164002	2528.94	-0.150468	0.0776411	-1.93799	0.0526242	0.19712
ENSG00000117010	678.096	0.221299	0.147386	1.5015	0.133227	0.355187
ENSG00000117016	1288.36	-0.336489	0.120023	-2.80355	0.00505439	0.0357246
ENSG00000272145	110.715	0.260157	0.257263	1.01125	0.311898	0.582483
ENSG00000066136	6333.87	-0.076208	0.0842113	-0.904962	0.365486	0.638154
ENSG00000117013	68.6845	0.110472	0.286851	0.38512	0.700149	0.866064
ENSG00000179862	6113.45	-5.78023e-05	0.120478	-0.000479774	0.999617	0.999862
ENSG00000171793	3000.31	0.311052	0.0821637	3.78576	0.000153238	0.00202411
ENSG00000010803	1080.33	-0.0280729	0.0838334	-0.334865	0.737727	0.882801
ENSG00000204060	88.5907	-0.820943	0.346474	-2.36942	0.0178159	0.0927052
ENSG00000127124	1899.4	1.69384	0.0846004	20.0217	3.56647e-89	2.77047e-86
ENSG00000198815	1746.04	-0.103858	0.0808544	-1.28451	0.198965	0.454454
ENSG00000177181	76.4179	-0.111516	0.348729	-0.319779	0.749136	0.888775
ENSG00000066185	14.6217	0.120841	0.591474	0.204305	0.838115	0.931502
ENSG00000127125	4900.3	0.0295026	0.0941939	0.313212	0.75412	0.890543
ENSG00000186409	101.269	-0.311467	0.338231	-0.92087	0.357118	0.629598
ENSG00000236876	7.09017	0.196295	1.1623	0.168885	0.865887	0.943997
ENSG00000171960	4460.2	0.0873484	0.0961109	0.908829	0.36344	0.635876
ENSG00000234917	46.9753	0.574198	0.333675	1.72083	0.0852815	0.270625
ENSG00000065978	29888.2	0.239668	0.119569	2.00443	0.0450244	0.177624
ENSG00000164007	31.6111	0.019388	0.516575	0.0375319	0.970061	0.988297
ENSG00000117385	1747.71	-0.0381344	0.100941	-0.377788	0.705588	0.868898
ENSG00000164008	390.135	-0.104641	0.133826	-0.781921	0.434261	0.692039
ENSG00000177868	214.481	0.181404	0.280138	0.647552	0.517275	0.751474
ENSG00000164010	405.491	0.0802667	0.157761	0.508787	0.610902	0.814652
ENSG00000164011	153.814	0.352329	0.193695	1.81899	0.0689132	0.236819
ENSG00000225099	7.86164	-0.786817	0.904225	-0.870157	0.384215	0.65377
ENSG00000117394	656.765	-0.327655	0.16376	-2.00083	0.0454107	0.178502
ENSG00000227533	44.8135	-0.300289	0.39435	-0.761478	0.446372	0.701586
ENSG00000117395	1033.9	0.435929	0.114431	3.80954	0.000139228	0.00187549
ENSG00000066056	7.48756	0.5259	0.923077	0.569725	0.568864	0.786401
ENSG00000234694	11.8821	0.0157768	0.738595	0.0213606	0.982958	0.993599
ENSG00000117399	1569.36	-0.231869	0.116718	-1.98658	0.0469694	0.182165
ENSG00000066322	1033.89	0.14293	0.213832	0.66842	0.503865	0.742373
ENSG00000159479	2969.39	-0.152481	0.0972079	-1.56861	0.116739	0.32766
ENSG00000198198	648.346	0.0666494	0.159303	0.418382	0.675668	0.852515
ENSG00000178922	739.183	0.212306	0.161785	1.31227	0.189428	0.441179
ENSG00000229348	11.9676	-0.465869	0.638385	-0.729762	0.465536	0.714916
ENSG00000142949	931.919	-0.0677885	0.115646	-0.586173	0.557759	0.778334
ENSG00000066135	3919.4	-0.883082	0.104169	-8.47741	2.30269e-17	1.9875e-15
ENSG00000236200	72.4539	0.423508	0.338269	1.25199	0.210575	0.46947
ENSG00000126091	427.573	-0.273974	0.130522	-2.09907	0.0358111	0.152053
ENSG00000229444	240.978	0.144887	0.185231	0.782196	0.434099	0.691954
ENSG00000117407	73.7392	-0.582564	0.266569	-2.18541	0.0288587	0.131134
ENSG00000117408	99.4808	-0.197906	0.23239	-0.85161	0.394431	0.662243
ENSG00000132768	317.064	0.396719	0.128812	3.07983	0.0020712	0.017811
ENSG00000117410	5759.53	0.029316	0.122987	0.238367	0.811596	0.918471
ENSG00000117411	644.585	0.31358	0.16308	1.92286	0.054498	0.201314
ENSG00000159214	13.5692	-0.213075	0.699346	-0.304677	0.760612	0.893231
ENSG00000196517	57.7745	-0.817011	0.357133	-2.28769	0.0221555	0.108419
ENSG00000233514	87.8528	-0.0374265	0.251314	-0.148923	0.881614	0.951265
ENSG00000178028	171.948	0.29308	0.209391	1.39968	0.16161	0.400551
ENSG00000117419	79.7663	0.450949	0.321194	1.40397	0.160326	0.399238
ENSG00000187147	3775.43	-0.377561	0.10564	-3.57402	0.000351544	0.00414959
ENSG00000126106	118.929	-0.698713	0.249642	-2.79886	0.00512837	0.0361379
ENSG00000198520	423.881	0.00949906	0.243732	0.0389733	0.968912	0.987743
ENSG00000199377	237.082	0.381186	0.340399	1.11982	0.262789	0.529964
ENSG00000142945	746.125	-0.420845	0.125589	-3.35097	0.000805291	0.00822477
ENSG00000142937	41750.1	0.063421	0.0642735	0.986737	0.323771	0.594182
ENSG00000200913	9.07764	0.101655	0.671534	0.151378	0.879678	0.949939
ENSG00000234093	32.425	0.735865	0.375377	1.96034	0.0499566	0.190853
ENSG00000142959	11.5264	-1.4582	0.69016	-2.11284	0.0346143	0.148439
ENSG00000173846	186.905	1.38706	0.197574	7.02045	2.21159e-12	1.17517e-10
ENSG00000222009	68.1651	0.605732	0.292938	2.06778	0.0386606	0.160025
ENSG00000117425	9.42861	-1.93111	0.857785	-2.25128	0.0243679	0.116436
ENSG00000226499	17.6746	-0.368366	0.478729	-0.769467	0.441616	0.69753
ENSG00000070785	252.977	0.237075	0.148893	1.59225	0.111328	0.318334
ENSG00000126107	161.199	0.0640396	0.206156	0.310637	0.756077	0.89105
ENSG00000126088	619.03	0.000285898	0.130306	0.00219405	0.998249	0.999456
ENSG00000186603	34.011	0.20683	0.513701	0.402628	0.687222	0.858133
ENSG00000132781	79.7572	0.372855	0.274682	1.3574	0.174653	0.419405
ENSG00000132773	265.481	1.02346	0.182364	5.6122	1.99775e-08	6.32802e-07
ENSG00000070759	19.4832	0.390504	0.605007	0.645454	0.518633	0.752253
ENSG00000236624	22.0069	0.292986	0.570307	0.513733	0.607438	0.812558
ENSG00000132763	41.6314	0.301937	0.365681	0.825684	0.408984	0.674459
ENSG00000117450	12463.4	0.253926	0.10327	2.45886	0.0139378	0.0768135
ENSG00000117448	1007.23	0.366894	0.108737	3.37414	0.000740468	0.00769379
ENSG00000132780	4460.45	-0.0824925	0.072232	-1.14205	0.253434	0.520491
ENSG00000159592	2175.7	-0.328477	0.0902742	-3.63865	0.000274066	0.00335146
ENSG00000225447	81.6921	-0.264029	0.329539	-0.801208	0.423011	0.68467
ENSG00000159596	290.134	-0.124822	0.201918	-0.618183	0.536455	0.763829
ENSG00000197429	45.5652	-0.136569	0.358054	-0.38142	0.702892	0.867231
ENSG00000230896	20.4344	0.1317	0.644727	0.204272	0.838141	0.931502
ENSG00000086015	322.428	-0.0526405	0.17984	-0.292708	0.769745	0.897688
ENSG00000232467	18.1198	0.17658	0.565663	0.312165	0.754915	0.890602
ENSG00000117461	299.116	0.0248336	0.138205	0.179687	0.857398	0.940606
ENSG00000085998	103.765	0.0892652	0.215056	0.415078	0.678084	0.852904
ENSG00000085999	199.906	-0.422305	0.366395	-1.15259	0.249077	0.515743
ENSG00000132128	626.056	-0.117025	0.18049	-0.648373	0.516744	0.751226
ENSG00000173660	9989.66	-0.0629835	0.0684555	-0.920065	0.357539	0.630067
ENSG00000117481	410.014	0.251705	0.125166	2.01097	0.0443284	0.175602
ENSG00000117480	50.7017	-0.272541	0.312047	-0.873396	0.382447	0.652452
ENSG00000079277	721.54	0.125991	0.113189	1.1131	0.265665	0.532342
ENSG00000142961	779.071	1.22419	0.136048	8.99821	2.29418e-19	2.32453e-17
ENSG00000123472	423.529	0.0948485	0.120763	0.785413	0.432211	0.690632
ENSG00000159658	1269.22	-0.157622	0.147083	-1.07165	0.283875	0.55158
ENSG00000225506	31.0392	-0.401519	0.507378	-0.79136	0.428734	0.688109
ENSG00000224805	33.9461	0.172035	0.429995	0.400085	0.689094	0.859198
ENSG00000162367	14.9595	-0.0440791	0.619797	-0.0711186	0.943303	0.977023
ENSG00000123473	1342.66	-0.0537354	0.197075	-0.272664	0.785111	0.905893
ENSG00000162368	1357.08	-0.18927	0.153273	-1.23486	0.216882	0.477205
ENSG00000186564	171.082	-0.287466	0.19891	-1.44521	0.1484	0.380577
ENSG00000162374	14.201	1.59043	0.698348	2.27742	0.0227612	0.110705
ENSG00000234080	18.6733	0.330319	0.478234	0.690706	0.48975	0.732231
ENSG00000225671	66.251	0.124169	0.306607	0.404978	0.685494	0.856631
ENSG00000142700	1967.27	-0.155567	0.102432	-1.51873	0.12883	0.348192
ENSG00000185104	730.852	0.0762338	0.119767	0.636519	0.524438	0.755719
ENSG00000123080	1487.4	0.18064	0.0947079	1.90734	0.056477	0.206307
ENSG00000123091	795.996	0.175165	0.0933905	1.87562	0.0607075	0.217326
ENSG00000233406	418.319	0.0402061	0.190365	0.211206	0.832727	0.929093
ENSG00000085831	36.7704	1.63504	0.341847	4.78297	1.72725e-06	3.8651e-05
ENSG00000085832	650.13	-0.294419	0.140011	-2.10283	0.0354808	0.151122
ENSG00000117859	647.425	-0.192656	0.115915	-1.66204	0.0965038	0.291639
ENSG00000078618	1620.79	0.222276	0.110686	2.00817	0.0446252	0.176392
ENSG00000169213	37.6919	-0.271303	0.331986	-0.817212	0.413807	0.678777
ENSG00000117862	1256.97	-0.545155	0.125223	-4.35349	1.33989e-05	0.000242056
ENSG00000198841	322.363	-0.0632757	0.223787	-0.28275	0.777368	0.902037
ENSG00000134717	2817.63	-0.605723	0.145113	-4.17414	2.9912e-05	0.000487954
ENSG00000157077	75.4127	0.00997659	0.338373	0.029484	0.976479	0.990936
ENSG00000228407	8.60037	-1.03934	0.953802	-1.08968	0.275855	0.542996
ENSG00000154222	267.349	-0.243355	0.238049	-1.02229	0.306644	0.577299
ENSG00000224680	15.2346	0.403051	0.539415	0.747201	0.454942	0.707953
ENSG00000085840	158.148	0.327038	0.183711	1.78018	0.0750473	0.249795
ENSG00000134748	2077.94	0.277469	0.0783182	3.54284	0.000395844	0.00458622
ENSG00000134744	243.213	0.190393	0.176987	1.07575	0.282041	0.549759
ENSG00000116157	307.962	-0.160818	0.143206	-1.12298	0.261445	0.528626
ENSG00000182183	22.9619	-0.698272	0.466027	-1.49835	0.134042	0.356565
ENSG00000162377	68.6197	0.346282	0.320753	1.07959	0.280324	0.547787
ENSG00000233664	70.5548	-0.0901911	0.255632	-0.352816	0.724226	0.876887
ENSG00000162378	560.921	-0.570649	0.148564	-3.8411	0.000122484	0.00168047
ENSG00000228929	4841.29	0.327074	0.115181	2.83965	0.00451634	0.0326042
ENSG00000203995	25.6579	-0.588143	0.507116	-1.15978	0.246138	0.513
ENSG00000121310	754.054	0.0241223	0.109522	0.220251	0.825676	0.925213
ENSG00000230953	26.3197	0.257473	0.594109	0.433376	0.664742	0.847116
ENSG00000116171	813.51	-0.33312	0.231408	-1.43953	0.149999	0.383532
ENSG00000162383	7.52386	-0.106761	0.88867	-0.120136	0.904375	0.961871
ENSG00000157184	412.01	0.303441	0.152047	1.99571	0.0459656	0.179817
ENSG00000162384	347.147	0.194219	0.129042	1.50509	0.132302	0.353521
ENSG00000162385	3239.63	0.175121	0.115458	1.51675	0.129331	0.348955
ENSG00000270172	1136.39	0.444563	0.123739	3.59274	0.000327213	0.00390478
ENSG00000157193	1459.63	0.456071	0.126057	3.61796	0.000296935	0.00358276
ENSG00000230138	9.71255	0.251893	0.855156	0.294558	0.768332	0.897148
ENSG00000058804	1400.79	-0.0911679	0.0846543	-1.07694	0.281506	0.549109
ENSG00000058799	579.207	-0.0307001	0.102213	-0.300353	0.763908	0.894846
ENSG00000081870	1095.13	-0.153426	0.149605	-1.02554	0.305109	0.575957
ENSG00000116212	1357.64	-0.128243	0.11313	-1.13358	0.25697	0.523797
ENSG00000272091	126.433	-0.41823	0.271506	-1.54041	0.12346	0.339172
ENSG00000116209	2500.87	-0.503611	0.274285	-1.83608	0.0663451	0.231307
ENSG00000203276	8.88005	-0.234908	0.87234	-0.269285	0.787711	0.906712
ENSG00000116205	178.557	-0.0324978	0.183632	-0.176972	0.85953	0.941571
ENSG00000212670	40.1223	-0.3064	0.387509	-0.79069	0.429125	0.688329
ENSG00000248835	56.6667	-0.331094	0.275957	-1.1998	0.230216	0.493102
ENSG00000215883	65.9417	-0.184451	0.297648	-0.619696	0.535458	0.763433
ENSG00000116221	1583.82	-0.0427182	0.0942304	-0.453338	0.650306	0.837959
ENSG00000157216	976.624	-0.381658	0.108214	-3.52688	0.00042048	0.00480173
ENSG00000162390	174.425	-0.101591	0.20483	-0.495979	0.619909	0.818766
ENSG00000184313	14.7028	-0.707109	0.734658	-0.962501	0.335798	0.607842
ENSG00000162396	37.8245	-0.941849	0.378893	-2.48579	0.0129263	0.0723384
ENSG00000116133	3934.9	-0.400198	0.110319	-3.62764	0.000286026	0.00347686
ENSG00000162402	233.697	0.0414782	0.229818	0.180483	0.856773	0.940426
ENSG00000225475	1010.36	0.428565	0.19619	2.18443	0.0289304	0.131277
ENSG00000162409	30.9242	-0.621226	0.568709	-1.09234	0.274682	0.541931
ENSG00000223416	786.184	0.241217	0.112498	2.14419	0.0320177	0.140427
ENSG00000162600	61.4044	0.110533	0.412169	0.268173	0.788566	0.90744
ENSG00000162601	210.331	0.278898	0.168988	1.6504	0.0988618	0.296157
ENSG00000177606	1029.36	1.0132	0.127049	7.97488	1.52527e-15	1.06788e-13
ENSG00000232453	8.72139	-1.53847	0.783349	-1.96397	0.0495335	0.189815
ENSG00000172456	62.2287	0.172835	0.326782	0.528901	0.596874	0.80513
ENSG00000134716	9.82755	0.393556	0.929349	0.423474	0.671949	0.850652
ENSG00000162599	18.7253	-0.872934	0.467629	-1.86672	0.0619401	0.220329
ENSG00000162604	1388.57	-0.417993	0.0875301	-4.77542	1.7933e-06	3.99102e-05
ENSG00000132849	27.4672	-0.22807	0.509182	-0.447915	0.654215	0.840132
ENSG00000132854	7.5752	-0.98665	0.993635	-0.99297	0.320724	0.591399
ENSG00000162607	1144.04	-0.151599	0.0834536	-1.81657	0.0692837	0.237642
ENSG00000116641	38.7436	-0.124787	0.402423	-0.310088	0.756494	0.89105
ENSG00000125703	81.307	-0.463017	0.304711	-1.51953	0.128629	0.347931
ENSG00000088035	86.1902	0.534864	0.270422	1.97788	0.0479418	0.185112
ENSG00000142856	193.918	0.441119	0.191318	2.30568	0.0211286	0.104831
ENSG00000079739	87.9064	0.0147733	0.251631	0.0587103	0.953183	0.981112
ENSG00000162437	7.20602	-0.163981	0.760253	-0.215693	0.829227	0.927218
ENSG00000162434	629.198	-0.0522153	0.137985	-0.378411	0.705125	0.868767
ENSG00000162433	582.492	-0.105127	0.124993	-0.841064	0.400312	0.667038
ENSG00000116675	16.233	0.146953	0.690875	0.212706	0.831556	0.928493
ENSG00000116678	55.3753	-0.0725503	0.306263	-0.236889	0.812743	0.918671
ENSG00000213625	611.546	-0.418993	0.209678	-1.99827	0.0456873	0.178986
ENSG00000237852	7.91888	-1.24309	0.905172	-1.37332	0.169652	0.413189
ENSG00000184588	53.7931	0.909032	0.413237	2.19978	0.0278223	0.128283
ENSG00000118473	33.6107	0.194268	0.425301	0.456777	0.647831	0.836943
ENSG00000152760	755.7	0.42309	0.229345	1.84477	0.0650707	0.228279
ENSG00000152763	19.4824	-0.211119	0.506802	-0.416572	0.676992	0.852783
ENSG00000198160	886.548	0.49564	0.114618	4.32429	1.53026e-05	0.000270163
ENSG00000116704	265.424	-0.136529	0.165135	-0.826771	0.408367	0.673919
ENSG00000081985	79.927	1.40588	0.279402	5.03177	4.85981e-07	1.21204e-05
ENSG00000142864	8265.63	0.163781	0.105874	1.54694	0.121878	0.336753
ENSG00000116717	235.068	-0.0168371	0.246409	-0.0683301	0.945523	0.978266
ENSG00000172380	10.1836	-0.499581	0.868655	-0.57512	0.56521	0.783837
ENSG00000116729	117.787	0.0837691	0.248942	0.336501	0.736493	0.882217
ENSG00000229133	70.9327	0.442855	0.559467	0.791565	0.428614	0.688109
ENSG00000024526	203.363	-0.659376	0.174947	-3.76901	0.000163897	0.00214235
ENSG00000066557	254.232	-0.383594	0.191377	-2.0044	0.0450276	0.177624
ENSG00000116754	5271.56	0.222913	0.12058	1.84867	0.0645052	0.22688
ENSG00000118454	148.021	-0.419492	0.33139	-1.26585	0.205565	0.463308
ENSG00000197568	62.111	0.351704	0.34815	1.01021	0.312397	0.583013
ENSG00000116761	56.9828	-1.65937	0.348092	-4.76705	1.86938e-06	4.14901e-05
ENSG00000271992	8.51767	-2.4902	1.03228	-2.41232	0.0158512	0.0851213
ENSG00000132485	1847.88	0.213773	0.125591	1.70214	0.0887298	0.27761
ENSG00000172260	40.6168	-0.14017	0.315176	-0.444735	0.656512	0.841598
ENSG00000227207	156.21	-0.129448	0.187028	-0.692127	0.488857	0.731559
ENSG00000162620	9.47643	0.797258	0.79576	1.00188	0.3164	0.586994
ENSG00000254685	95.3274	-0.363762	0.250076	-1.45461	0.145778	0.3761
ENSG00000259030	100.215	-0.665342	0.273672	-2.43117	0.0150502	0.0818109
ENSG00000116783	24.7068	-1.5952	0.487554	-3.27184	0.00106851	0.0103815
ENSG00000233894	7.05979	-0.354342	0.949433	-0.373214	0.708989	0.870582
ENSG00000116791	74.129	0.0269307	0.325198	0.0828132	0.934	0.9741
ENSG00000162623	552.663	0.599701	0.182534	3.28543	0.00101827	0.00998262
ENSG00000117054	872.122	-0.444787	0.115779	-3.8417	0.000122183	0.00167775
ENSG00000137955	165.895	-0.040689	0.338582	-0.120175	0.904345	0.961871
ENSG00000184005	232.01	-0.728661	0.208707	-3.49131	0.000480652	0.00539163
ENSG00000142892	376.816	-0.114258	0.13854	-0.824729	0.409526	0.674875
ENSG00000226084	13025.8	0.279885	0.0869739	3.21803	0.00129074	0.0121851
ENSG00000228187	14.4837	-0.468213	0.622753	-0.751844	0.452145	0.705662
ENSG00000154027	26.87	-0.973729	0.680239	-1.43145	0.152301	0.387052
ENSG00000036549	420.903	-0.0764848	0.143993	-0.531169	0.595302	0.804037
ENSG00000077254	1059.34	-0.178398	0.115281	-1.5475	0.121743	0.336437
ENSG00000180488	49.7199	0.764347	0.381261	2.00479	0.0449859	0.17756
ENSG00000219201	10.8859	1.61225	0.770907	2.09137	0.0364947	0.154008
ENSG00000235613	104.459	0.547643	0.240928	2.27306	0.0230225	0.111643
ENSG00000162614	2740.88	0.427551	0.160936	2.65666	0.00789196	0.0502308
ENSG00000162613	3103.92	0.20761	0.106272	1.95357	0.0507526	0.192721
ENSG00000162616	99.2678	0.730164	0.26252	2.78136	0.00541312	0.037552
ENSG00000273338	10.7991	1.24291	0.78876	1.57578	0.115077	0.325062
ENSG00000122420	18.8497	0.137547	0.518526	0.265266	0.790805	0.908504
ENSG00000137959	7092.59	0.329549	0.0989921	3.32904	0.000871459	0.00875916
ENSG00000137965	1614.91	0.152188	0.20423	0.745178	0.456164	0.708951
ENSG00000238015	65.6878	0.792297	0.368941	2.14749	0.0317542	0.139706
ENSG00000235400	27.351	0.563359	0.480429	1.17261	0.24095	0.505859
ENSG00000235089	6.9407	0.762253	0.915921	0.832226	0.405281	0.671451
ENSG00000117114	340.63	0.0142371	0.138418	0.102856	0.918078	0.967642
ENSG00000137941	24.5166	0.55719	0.435748	1.2787	0.201003	0.457381
ENSG00000271576	10.2596	-0.107599	0.991325	-0.10854	0.913567	0.965784
ENSG00000142875	111.022	-0.405576	0.275912	-1.46995	0.141576	0.368986
ENSG00000226970	101.444	-0.242959	0.477687	-0.508615	0.611022	0.814652
ENSG00000203943	36.7111	-0.424287	0.455953	-0.93055	0.352086	0.624574
ENSG00000117133	708.41	0.132236	0.125873	1.05055	0.293465	0.562089
ENSG00000174021	1686.51	-0.0549965	0.110243	-0.498867	0.617873	0.817941
ENSG00000122432	52.1414	0.322096	0.352374	0.914075	0.360678	0.632961
ENSG00000117151	206.517	0.135132	0.197817	0.683117	0.494533	0.735404
ENSG00000117155	195.065	-0.485507	0.180037	-2.6967	0.00700293	0.0457749
ENSG00000171517	59.6576	-0.397005	0.323737	-1.22632	0.220078	0.481057
ENSG00000153898	5027.11	0.953193	0.0799129	11.9279	8.46843e-33	1.6644e-30
ENSG00000162643	164.449	0.731118	0.238039	3.07142	0.00213045	0.0182132
ENSG00000055732	268.093	0.422576	0.205516	2.05617	0.0397666	0.163404
ENSG00000097096	11.1311	0.453451	0.656511	0.690699	0.489755	0.732231
ENSG00000162642	496.91	-0.0471148	0.112955	-0.417111	0.676597	0.852783
ENSG00000142867	83.4287	-0.295172	0.37993	-0.776913	0.43721	0.694271
ENSG00000153904	66.3771	0.253654	0.29273	0.866509	0.386211	0.655517
ENSG00000142871	14.6727	-0.337048	0.752135	-0.448121	0.654066	0.840132
ENSG00000117174	233.878	0.388378	0.163777	2.37138	0.0177217	0.0923334
ENSG00000171502	19.049	-0.160475	0.480581	-0.333918	0.738442	0.883041
ENSG00000122417	156.884	0.00985506	0.199081	0.0495027	0.960519	0.98423
ENSG00000097033	1090.59	0.108285	0.0961569	1.12612	0.260113	0.527303
ENSG00000230721	3070.66	0.733761	0.190762	3.84648	0.000119828	0.00164959
ENSG00000183291	1518.78	-0.359659	0.174173	-2.06495	0.0389278	0.160767
ENSG00000153936	352.831	-0.321044	0.14862	-2.16017	0.0307593	0.137095
ENSG00000143013	1330.48	-1.25155	0.0990546	-12.635	1.35478e-36	2.90797e-34
ENSG00000065243	255.437	0.285806	0.188609	1.51534	0.129687	0.349625
ENSG00000137947	566.782	0.127802	0.240028	0.532445	0.594418	0.803863
ENSG00000137944	97.6985	-0.0301732	0.263461	-0.114526	0.908821	0.963326
ENSG00000213516	591.562	0.509198	0.123486	4.12354	3.73089e-05	0.000593775
ENSG00000117226	144.845	1.18048	0.272869	4.32617	1.51722e-05	0.000268442
ENSG00000117228	133.293	3.56025	0.257664	13.8174	2.00211e-43	5.53566e-41
ENSG00000234518	29.3565	0.82586	0.648808	1.27289	0.203058	0.45994
ENSG00000162645	129.037	2.95034	0.300408	9.82113	9.13137e-23	1.11164e-20
ENSG00000213512	14.7977	1.23607	0.759629	1.62721	0.103693	0.305385
ENSG00000162654	396.639	0.710723	0.167145	4.25213	2.11749e-05	0.000356845
ENSG00000154451	200.196	1.69829	0.22406	7.57962	3.4656e-14	2.16607e-12
ENSG00000225492	168.636	1.62268	0.239914	6.76359	1.34612e-11	6.61423e-10
ENSG00000197147	140.224	0.853004	0.2082	4.09703	4.18483e-05	0.000654526
ENSG00000231999	6.90908	-1.0368	0.94772	-1.094	0.273956	0.541375
ENSG00000171488	469.05	-0.662221	0.213863	-3.09648	0.00195832	0.0170743
ENSG00000272931	374.16	-0.370746	0.146568	-2.52951	0.011422	0.0659101
ENSG00000171492	1025.21	-0.575046	0.139054	-4.1354	3.54334e-05	0.000569483
ENSG00000162664	343.809	0.597971	0.184182	3.24662	0.00116782	0.0112261
ENSG00000233593	22.5117	0.0599969	0.527829	0.113667	0.909502	0.963455
ENSG00000122482	693.805	0.234004	0.125956	1.85782	0.0631941	0.223502
ENSG00000232393	12.0319	-0.147529	0.544541	-0.270923	0.786451	0.906477
ENSG00000097046	133.331	-0.296054	0.327321	-0.904477	0.365743	0.638204
ENSG00000203914	23.0427	1.20804	0.483976	2.49607	0.0125579	0.0708599
ENSG00000069702	248.786	0.8877	0.166128	5.34346	9.11893e-08	2.61436e-06
ENSG00000230667	11.9374	0.608162	0.710719	0.8557	0.392164	0.660135
ENSG00000189195	7.27274	-0.493007	0.969303	-0.50862	0.611019	0.814652
ENSG00000069712	17.3007	-0.1969	0.557015	-0.353491	0.723721	0.876646
ENSG00000174842	108.848	-0.298839	0.248731	-1.20146	0.229574	0.492677
ENSG00000122484	328.61	-0.126838	0.158156	-0.80198	0.422565	0.68447
ENSG00000162676	3192.36	-1.36806	0.0959869	-14.2526	4.32159e-46	1.30552e-43
ENSG00000067208	390.647	-0.329954	0.146365	-2.25433	0.0241757	0.115755
ENSG00000122406	20742	0.195356	0.0674549	2.89609	0.00377843	0.0285271
ENSG00000229052	20.1518	-0.553195	0.572839	-0.965708	0.33419	0.606593
ENSG00000143033	827.48	-0.0899573	0.0972633	-0.924884	0.355026	0.627265
ENSG00000117500	1032.36	0.0187593	0.129792	0.144534	0.885079	0.953211
ENSG00000122483	551.951	0.244112	0.146524	1.66603	0.0957077	0.290093
ENSG00000223745	411.315	0.0163957	0.133751	0.122583	0.902437	0.961099
ENSG00000229567	118.187	0.0830592	0.217328	0.382184	0.702325	0.867073
ENSG00000117505	1481.9	-0.138744	0.103188	-1.34458	0.17876	0.425028
ENSG00000137942	35.3706	-0.373622	0.451798	-0.826966	0.408256	0.673898
ENSG00000137936	66.444	0.280584	0.370176	0.757973	0.448467	0.703208
ENSG00000067334	1144.81	0.904101	0.107831	8.38439	5.09908e-17	4.17997e-15
ENSG00000023909	2382.1	1.48566	0.143203	10.3745	3.2384e-25	4.80255e-23
ENSG00000232918	35.3717	0.854608	0.513281	1.66499	0.0959146	0.290504
ENSG00000117528	295.683	-0.199611	0.177058	-1.12738	0.259583	0.52682
ENSG00000117525	276.072	0.980613	0.263221	3.72544	0.000194977	0.00248683
ENSG00000117519	99.7593	-0.832992	0.384101	-2.16868	0.0301071	0.135088
ENSG00000172339	42.8691	-0.113807	0.430962	-0.264076	0.791721	0.908891
ENSG00000152078	32.307	-0.32885	0.436849	-0.752777	0.451584	0.705352
ENSG00000122481	6.92929	-0.45837	0.904927	-0.506527	0.612487	0.815144
ENSG00000228502	1559.97	-0.902376	1.10215	-0.818738	0.412936	0.678303
ENSG00000137970	9301.54	0.131135	0.0703274	1.86463	0.0622332	0.220986
ENSG00000117569	178.614	0.168062	0.185125	0.907832	0.363967	0.636303
ENSG00000188641	119.976	-0.0332828	0.223653	-0.148815	0.8817	0.951265
ENSG00000228057	747.994	0.344039	0.184486	1.86485	0.0622024	0.220973
ENSG00000162627	124.877	-0.409253	0.245006	-1.67038	0.0948447	0.288657
ENSG00000227034	29.9438	0.414632	0.333331	1.2439	0.213535	0.473544
ENSG00000162688	296.25	0.0532311	0.151914	0.350402	0.726037	0.877387
ENSG00000117620	207.401	0.372717	0.172475	2.16099	0.0306958	0.136889
ENSG00000261254	9.77693	0.861533	0.723217	1.19125	0.233555	0.49648
ENSG00000156875	378.28	0.0665646	0.180251	0.369288	0.711913	0.87135
ENSG00000156876	399.556	-0.0387016	0.145988	-0.265102	0.790931	0.908504
ENSG00000122435	166.601	0.409736	0.188966	2.16831	0.0301353	0.135129
ENSG00000137992	233.477	0.0112168	0.152445	0.0735794	0.941345	0.976544
ENSG00000224616	12.8103	-0.250042	0.750247	-0.333279	0.738924	0.883308
ENSG00000137996	931.149	-0.0478703	0.103877	-0.460837	0.644916	0.834763
ENSG00000079335	41.0694	-0.694911	0.407612	-1.70484	0.0882252	0.276664
ENSG00000162692	9.65826	4.39586	1.26496	3.4751	0.000510664	0.0056516
ENSG00000162694	73.6689	-0.523967	0.303726	-1.72513	0.0845036	0.269139
ENSG00000162695	489.615	0.281034	0.15283	1.83887	0.0659341	0.230416
ENSG00000117543	213.456	-0.0582735	0.156621	-0.372068	0.709842	0.87074
ENSG00000233184	37.0008	0.737607	0.409354	1.80188	0.0715638	0.242656
ENSG00000225938	13.2143	-0.447673	0.697593	-0.641739	0.521043	0.753793
ENSG00000228399	1872.55	0.0213269	0.20442	0.104329	0.916908	0.967087
ENSG00000183298	4247.05	0.188048	0.111163	1.69164	0.0907144	0.281765
ENSG00000185946	250.45	-0.235044	0.18814	-1.24931	0.211552	0.470427
ENSG00000240038	59.1927	-0.932745	0.399229	-2.33637	0.0194722	0.0991727
ENSG00000243480	11.7361	-1.04983	0.773353	-1.35751	0.174621	0.419405
ENSG00000237763	46.414	-0.198807	0.44362	-0.448147	0.654047	0.840132
ENSG00000174876	47.1384	-0.24805	0.421212	-0.588897	0.55593	0.777625
ENSG00000227408	10.7111	-1.20155	0.724349	-1.6588	0.097156	0.292904
ENSG00000187733	34.4715	-0.607582	0.536666	-1.13214	0.257575	0.524506
ENSG00000232952	37.9164	0.794878	0.494812	1.60642	0.108181	0.313407
ENSG00000198890	225.64	0.18967	0.177394	1.0692	0.284978	0.552959
ENSG00000224550	22.6161	-0.926023	0.789075	-1.17356	0.240573	0.505405
ENSG00000134215	589.114	0.248692	0.139303	1.78525	0.0742201	0.248003
ENSG00000085491	898.958	-0.296059	0.142172	-2.08239	0.0373064	0.156286
ENSG00000238122	91.3917	0.229961	0.266259	0.863673	0.387768	0.656392
ENSG00000241361	23.9127	0.584678	0.542335	1.07808	0.281	0.548385
ENSG00000224698	91.6042	0.210996	0.265113	0.795873	0.426106	0.686149
ENSG00000162636	38.2321	0.542898	0.418851	1.29616	0.19492	0.448671
ENSG00000162639	268.683	-0.592719	0.149722	-3.95879	7.53314e-05	0.00109428
ENSG00000134186	3575.02	0.275086	0.142698	1.92775	0.0538861	0.20001
ENSG00000116266	158.114	-0.164199	0.27457	-0.598023	0.549825	0.773029
ENSG00000121957	379.569	-0.59039	0.263255	-2.24265	0.0249192	0.118584
ENSG00000121940	143.904	0.135844	0.199437	0.68114	0.495783	0.73625
ENSG00000085433	74.4792	-0.132394	0.266245	-0.497263	0.619003	0.818359
ENSG00000244716	8659.45	0.385683	0.101858	3.78649	0.000152792	0.00202149
ENSG00000228665	1967.79	-0.376568	0.11841	-3.18021	0.0014717	0.0136099
ENSG00000197780	630.326	0.382217	0.210591	1.81497	0.0695286	0.238063
ENSG00000273382	60.7044	-0.150086	0.414139	-0.362406	0.717049	0.87299
ENSG00000215717	702.05	0.118395	0.110865	1.06791	0.285559	0.553575
ENSG00000270066	10.2228	0.457156	0.710997	0.642979	0.520238	0.753291
ENSG00000116299	19.9993	-0.100228	0.503533	-0.199049	0.842225	0.933522
ENSG00000031698	1315.68	-0.255888	0.147749	-1.73191	0.0832894	0.266326
ENSG00000143126	48.5758	-0.57353	0.370923	-1.54622	0.122051	0.336938
ENSG00000134222	265.202	-0.899717	0.17793	-5.05658	4.26834e-07	1.07953e-05
ENSG00000134243	18.1021	-0.902908	0.600535	-1.5035	0.132709	0.354266
ENSG00000143106	940.481	0.116749	0.16507	0.70727	0.479399	0.724426
ENSG00000162650	21.2889	-0.302216	0.471144	-0.64145	0.52123	0.75387
ENSG00000174151	149.694	0.117672	0.24195	0.486348	0.626721	0.823628
ENSG00000065135	1534.13	0.017863	0.090256	0.197915	0.843112	0.933615
ENSG00000116337	408.817	-0.544508	0.154229	-3.53053	0.000414733	0.00476112
ENSG00000235045	213.924	0.255372	0.191424	1.33406	0.182184	0.430035
ENSG00000168765	135.447	-0.160734	0.194846	-0.824925	0.409414	0.674828
ENSG00000213366	244.24	0.109389	0.171864	0.636487	0.524459	0.755719
ENSG00000134184	232.962	0.154236	0.178066	0.866173	0.386395	0.655517
ENSG00000134202	776.044	0.101916	0.113394	0.898776	0.368772	0.640863
ENSG00000198758	32.6911	-0.753905	0.39622	-1.90274	0.057074	0.207831
ENSG00000184371	237.175	1.77847	0.3419	5.20172	1.97454e-07	5.31529e-06
ENSG00000168710	4240.51	-0.239288	0.091581	-2.61286	0.00897879	0.0554799
ENSG00000143093	1547.74	0.0757875	0.0901248	0.840917	0.400394	0.667038
ENSG00000258634	61.0497	-0.498905	0.318221	-1.5678	0.116929	0.32794
ENSG00000186150	13.0753	-0.84427	0.617608	-1.367	0.171625	0.415663
ENSG00000116396	17.2142	0.213424	0.704085	0.303122	0.761797	0.893824
ENSG00000162775	892.567	-0.368433	0.129443	-2.8463	0.00442303	0.0321537
ENSG00000168679	8.8111	-0.110392	0.742129	-0.148751	0.88175	0.951265
ENSG00000273373	152.694	-0.200914	0.196815	-1.02083	0.307336	0.578
ENSG00000224699	6.81724	-0.369676	0.999667	-0.369799	0.711532	0.87135
ENSG00000134248	1393.35	-0.214072	0.0976619	-2.19197	0.0283819	0.12969
ENSG00000143119	178.029	-0.374044	0.25319	-1.47733	0.139587	0.36568
ENSG00000261654	20.9028	-0.375806	0.520845	-0.72153	0.470583	0.717442
ENSG00000121931	1467.62	-0.0155363	0.0987747	-0.15729	0.875016	0.948158
ENSG00000273010	8.00719	1.49437	0.825739	1.80973	0.0703373	0.239577
ENSG00000156171	548.047	-0.194802	0.174226	-1.11809	0.263527	0.530337
ENSG00000134255	375.473	0.274951	0.15522	1.77136	0.0765009	0.252722
ENSG00000272982	31.9616	-0.886528	0.365375	-2.42635	0.0152515	0.0827395
ENSG00000273221	45.9551	-0.611095	0.351081	-1.74061	0.0817521	0.263457
ENSG00000162777	310.005	0.0749008	0.147821	0.5067	0.612366	0.815144
ENSG00000064886	8.10726	0.250749	0.941244	0.266402	0.78993	0.908125
ENSG00000173947	7.50718	0.0527602	0.807536	0.0653348	0.947907	0.97894
ENSG00000085465	13.447	-1.18793	0.690065	-1.72147	0.0851659	0.270505
ENSG00000116455	211.103	0.530187	0.166807	3.17845	0.00148065	0.0136849
ENSG00000116459	5298.94	-0.0748584	0.167438	-0.44708	0.654817	0.840642
ENSG00000143110	174.744	-0.415915	0.230261	-1.80628	0.0708748	0.240721
ENSG00000121933	21.8032	-0.576526	0.479041	-1.2035	0.228783	0.491394
ENSG00000116473	1422.72	-0.220603	0.140948	-1.56513	0.117552	0.328924
ENSG00000197852	37.4456	-0.225428	0.328217	-0.686826	0.492193	0.733944
ENSG00000064703	295.47	0.195701	0.171694	1.13982	0.25436	0.520951
ENSG00000143079	208.898	0.290597	0.192422	1.51021	0.130989	0.351742
ENSG00000134245	10.5499	-0.651532	0.759142	-0.858248	0.390756	0.658784
ENSG00000007341	142.057	-0.1485	0.245954	-0.603772	0.545995	0.770558
ENSG00000116489	5032.59	-0.0838288	0.072515	-1.15602	0.247673	0.514294
ENSG00000155363	1199.22	0.354336	0.120992	2.92859	0.003405	0.026238
ENSG00000155366	839.208	0.231326	0.149616	1.54613	0.122074	0.336938
ENSG00000155367	8.52289	-0.665425	0.844339	-0.788103	0.430637	0.689737
ENSG00000155380	1260.25	-0.392747	0.0868193	-4.52373	6.07605e-06	0.000117161
ENSG00000226419	19.0968	0.251903	0.544455	0.46267	0.643601	0.833987
ENSG00000198799	176.801	0.0669422	0.210586	0.317886	0.750571	0.889716
ENSG00000081026	87.7448	0.24471	0.218276	1.1211	0.262244	0.529649
ENSG00000232499	87.7309	-0.165642	0.273049	-0.606641	0.544089	0.769327
ENSG00000116793	235.154	0.170214	0.179565	0.947927	0.343167	0.615647
ENSG00000081019	406.524	-0.484617	0.131758	-3.67809	0.000234984	0.00293589
ENSG00000134242	42.2838	-1.17656	0.387109	-3.03935	0.00237091	0.0199057
ENSG00000188761	11.8849	0.125686	0.640935	0.196098	0.844533	0.934468
ENSG00000134262	250.312	-0.28518	0.145456	-1.9606	0.0499259	0.190825
ENSG00000118655	124.675	-0.632999	0.213034	-2.97136	0.00296487	0.0235478
ENSG00000235527	257.105	0.501429	0.285382	1.75704	0.0789106	0.257248
ENSG00000163349	1113.25	-0.98054	0.098617	-9.94291	2.70803e-23	3.42451e-21
ENSG00000116774	93.8923	-0.37021	0.271234	-1.36491	0.172282	0.41636
ENSG00000197323	1272.71	-0.179451	0.150909	-1.18913	0.234387	0.4976
ENSG00000225650	99.552	0.822503	0.334386	2.45974	0.0139038	0.0766778
ENSG00000116752	388.775	-0.0660264	0.193554	-0.341127	0.733008	0.880892
ENSG00000213281	1340.96	-0.247707	0.434203	-0.570486	0.568348	0.785984
ENSG00000009307	12375.7	0.0487106	0.0674293	0.722395	0.470052	0.7171
ENSG00000052723	457.326	-0.133901	0.166265	-0.805345	0.420621	0.683527
ENSG00000134198	17.4434	-0.34042	0.643401	-0.529095	0.596739	0.80513
ENSG00000173218	239.797	-0.178198	0.166215	-1.07209	0.28368	0.551543
ENSG00000177551	75.5236	-0.664224	0.766758	-0.866276	0.386339	0.655517
ENSG00000163393	520.917	-1.13209	0.357339	-3.16812	0.00153431	0.0140771
ENSG00000173212	18.992	-1.26093	0.536215	-2.35153	0.0186964	0.0960612
ENSG00000163399	2554.28	-0.137351	0.0760354	-1.80641	0.0708546	0.240712
ENSG00000203865	8.23403	0.0233992	0.802304	0.029165	0.976733	0.990953
ENSG00000212385	35.5903	0.0868901	0.445894	0.194867	0.845497	0.93476
ENSG00000116815	292.498	0.870047	0.151367	5.74792	9.03468e-09	2.98346e-07
ENSG00000177173	18.4251	0.152815	0.573771	0.266335	0.789981	0.908125
ENSG00000143061	39.0577	-0.0752337	0.41715	-0.180352	0.856876	0.940471
ENSG00000134247	93.2862	-0.427637	0.241347	-1.77188	0.0764153	0.252596
ENSG00000134256	8.65877	-0.390714	0.597652	-0.653749	0.513273	0.748527
ENSG00000116830	511.42	0.577014	0.13055	4.41985	9.87676e-06	0.00018477
ENSG00000134253	49.5754	-0.892929	0.397324	-2.24736	0.0246171	0.117318
ENSG00000198162	2148.64	0.243801	0.13041	1.8695	0.0615536	0.21948
ENSG00000183508	15.2011	-0.172067	0.683367	-0.251793	0.801201	0.913119
ENSG00000228217	68.7061	0.443362	0.336019	1.31946	0.187017	0.437709
ENSG00000196505	260.143	-0.102622	0.164769	-0.622825	0.533399	0.762197
ENSG00000065183	371.68	0.510513	0.153301	3.33013	0.000868044	0.00874639
ENSG00000226126	11.6039	0.700841	0.627209	1.1174	0.263825	0.530515
ENSG00000092607	100.163	-0.128891	0.31405	-0.410415	0.681502	0.854534
ENSG00000116874	159.024	0.19179	0.202388	0.947636	0.343315	0.615772
ENSG00000223575	15.1379	0.540667	0.621174	0.870396	0.384084	0.653746
ENSG00000236804	12.9448	0.815168	0.75301	1.08255	0.27901	0.546682
ENSG00000231365	42.5562	-0.128222	0.375452	-0.341514	0.732716	0.880696
ENSG00000260941	46.1097	-0.172004	0.444944	-0.386575	0.699071	0.865598
ENSG00000143067	348.249	1.46097	0.146305	9.98581	1.75867e-23	2.25899e-21
ENSG00000092621	2664.98	-0.47611	0.101043	-4.71195	2.45362e-06	5.2735e-05
ENSG00000261662	22.974	0.282066	0.515742	0.546914	0.584438	0.796699
ENSG00000134250	634.412	0.682563	0.12493	5.46356	4.66666e-08	1.40198e-06
ENSG00000273406	86.0002	0.537678	0.366079	1.46875	0.1419	0.369344
ENSG00000273131	204.04	0.227777	0.199245	1.1432	0.252955	0.519967
ENSG00000236933	433.942	0.135548	0.269318	0.5033	0.614753	0.816185
ENSG00000188610	2044.17	-0.330511	0.0845327	-3.90986	9.23485e-05	0.00131341
ENSG00000233029	12.4338	-1.6022	0.708553	-2.26122	0.0237453	0.114366
ENSG00000198019	3352.14	0.109126	0.100405	1.08686	0.277098	0.544286
ENSG00000171943	30.0763	0.669152	0.553248	1.2095	0.226472	0.488788
ENSG00000269996	1125.89	-0.341661	0.210951	-1.61962	0.105314	0.308268
ENSG00000227082	61.5749	0.218599	0.370467	0.590064	0.555148	0.777083
ENSG00000231429	7.24492	1.92042	1.26743	1.51521	0.129719	0.349654
ENSG00000233432	12.0358	0.794504	0.612374	1.29741	0.194489	0.448096
ENSG00000231752	33.2895	0.765465	0.462739	1.6542	0.0980861	0.29467
ENSG00000234978	10.6015	1.04863	0.729392	1.43768	0.150526	0.384047
ENSG00000232745	8.23679	-0.0324671	0.854506	-0.0379952	0.969691	0.988229
ENSG00000225278	10.2198	1.18468	0.780593	1.51766	0.1291	0.348676
ENSG00000242569	14.335	0.687113	0.573117	1.19891	0.230565	0.493102
ENSG00000185044	30.6745	-0.336035	0.445429	-0.754406	0.450605	0.704486
ENSG00000238261	8.56972	1.49297	0.846147	1.76443	0.0776593	0.255157
ENSG00000223804	9.65614	-0.752834	0.735088	-1.02414	0.305769	0.576638
ENSG00000236334	26.4148	-0.892327	0.588691	-1.51578	0.129574	0.349454
ENSG00000215784	1957.02	-0.34185	0.0843719	-4.0517	5.08466e-05	0.000781036
ENSG00000196369	438.347	0.147008	0.264643	0.555493	0.578557	0.792545
ENSG00000224363	7.12954	1.30383	0.97716	1.33431	0.182102	0.429904
ENSG00000235398	1101.45	0.0139603	0.101594	0.137412	0.890705	0.955599
ENSG00000231360	61.1874	0.19336	0.317162	0.609656	0.542089	0.767964
ENSG00000236943	1409.74	0.150475	0.0938213	1.60385	0.108747	0.31437
ENSG00000201699	8.28901	1.38336	0.991423	1.39533	0.162917	0.402411
ENSG00000225241	209.583	-0.0659658	0.250166	-0.263688	0.79202	0.909107
ENSG00000168614	1686.62	0.61939	0.129047	4.7997	1.58901e-06	3.59023e-05
ENSG00000178104	237.892	0.374844	0.190148	1.97132	0.0486871	0.187098
ENSG00000268172	155.671	-0.855334	0.698381	-1.22474	0.220674	0.481736
ENSG00000272755	40.5013	0.947332	0.381364	2.48406	0.0129892	0.0725663
ENSG00000223380	1006.87	0.776768	0.0960613	8.08617	6.15691e-16	4.60724e-14
ENSG00000272709	34.4705	0.599298	0.463344	1.29342	0.195866	0.45004
ENSG00000213240	301.039	1.41495	0.226296	6.25266	4.03526e-10	1.60947e-08
ENSG00000163386	1383.3	0.615202	0.0875949	7.02326	2.16752e-12	1.15551e-10
ENSG00000117289	9477.35	-0.844584	0.181332	-4.65765	3.19833e-06	6.62112e-05
ENSG00000121851	822.495	-0.292869	0.139842	-2.09428	0.036235	0.153334
ENSG00000152022	286.403	-0.818537	0.449039	-1.82286	0.0683241	0.235439
ENSG00000131795	3933.79	0.0999574	0.0858963	1.1637	0.244546	0.510637
ENSG00000131779	252.791	0.0407588	0.165017	0.246998	0.80491	0.914698
ENSG00000143127	10.702	-0.436615	0.73394	-0.594892	0.551915	0.774593
ENSG00000198483	198.839	-0.453357	0.220262	-2.05827	0.0395646	0.162779
ENSG00000131788	312.544	-0.117304	0.161667	-0.725589	0.46809	0.716339
ENSG00000186364	60.106	-0.541841	0.356627	-1.51935	0.128675	0.347933
ENSG00000186141	228.724	0.186297	0.176466	1.05571	0.2911	0.559264
ENSG00000121848	565.202	0.0765124	0.106703	0.717062	0.473336	0.719828
ENSG00000117281	8.58516	0.0172631	0.897648	0.0192315	0.984656	0.994471
ENSG00000117262	501.537	0.295731	0.139582	2.11869	0.0341168	0.147001
ENSG00000196644	382.567	0.2985	0.138957	2.14815	0.0317018	0.13962
ENSG00000234245	27.4989	0.244613	0.504783	0.48459	0.627967	0.824373
ENSG00000152042	13.5295	0.62309	0.629131	0.990398	0.32198	0.591959
ENSG00000232637	17.4618	0.30019	0.762682	0.393598	0.693878	0.862549
ENSG00000186275	1366.63	0.655526	0.123824	5.29403	1.19647e-07	3.33642e-06
ENSG00000230832	9.1472	0.394773	0.77176	0.511523	0.608985	0.813159
ENSG00000131791	308.638	0.556312	0.158442	3.51114	0.000446188	0.00504762
ENSG00000131781	49.2642	-0.0874312	0.321308	-0.27211	0.785537	0.906149
ENSG00000271721	9.28734	1.3154	0.743449	1.76932	0.0768407	0.253235
ENSG00000180867	310.294	0.587379	0.210443	2.79116	0.00525193	0.036786
ENSG00000226015	664.237	-0.0371017	0.142316	-0.260699	0.794325	0.910279
ENSG00000131778	1550.96	0.026965	0.0838442	0.321609	0.747749	0.888098
ENSG00000116128	29.8976	0.500175	0.4529	1.10438	0.269427	0.536913
ENSG00000162836	36.6401	-0.145268	0.372898	-0.389564	0.696859	0.864225
ENSG00000121634	6.86112	-0.737811	1.03828	-0.710608	0.477327	0.722965
ENSG00000188092	385.515	0.285865	0.140405	2.036	0.0417502	0.168624
ENSG00000273059	12.5564	-0.325972	0.709129	-0.459679	0.645746	0.835226
ENSG00000229952	27.4965	0.245169	0.499542	0.490788	0.623576	0.821282
ENSG00000203836	705.99	0.499011	0.224193	2.22581	0.0260267	0.122429
ENSG00000234283	14.9084	-1.27992	0.633344	-2.02089	0.0432911	0.172931
ENSG00000231196	27.5261	-2.24793	0.52381	-4.29149	1.77476e-05	0.000306366
ENSG00000238107	10.3489	-2.93878	0.99667	-2.9486	0.00319221	0.0250137
ENSG00000272824	7.00783	-0.736401	1.03424	-0.712023	0.47645	0.722336
ENSG00000215863	10.4063	-0.814997	0.699958	-1.16435	0.244281	0.510317
ENSG00000122497	61.8379	1.89099	0.502406	3.76388	0.0001673	0.00218334
ENSG00000223612	7.79951	0.0236725	0.990815	0.0238919	0.980939	0.992314
ENSG00000236140	34.1643	0.131684	0.466513	0.282273	0.777734	0.902216
ENSG00000203832	860.854	0.306134	0.117365	2.6084	0.00909663	0.0559342
ENSG00000243452	1444.46	0.566663	0.118308	4.78975	1.66991e-06	3.75224e-05
ENSG00000237253	42.5573	0.0816329	0.436433	0.187046	0.851625	0.937736
ENSG00000203827	1444.55	0.560496	0.116004	4.83168	1.35388e-06	3.08893e-05
ENSG00000237343	42.1093	0.0678182	0.436098	0.155511	0.876418	0.948707
ENSG00000231448	8.42071	0.37264	0.89443	0.416623	0.676954	0.852783
ENSG00000232527	57.2682	-0.382684	0.306592	-1.24819	0.211963	0.471084
ENSG00000179571	6.9035	-1.09775	0.840194	-1.30654	0.191368	0.444318
ENSG00000232721	126.482	-0.399887	0.282363	-1.41622	0.156712	0.393784
ENSG00000223779	16.8343	-0.35061	0.578793	-0.605761	0.544674	0.769753
ENSG00000235999	50.9173	-0.0464864	0.333939	-0.139206	0.889287	0.95541
ENSG00000233430	17.6405	-0.110451	0.509834	-0.21664	0.828489	0.926773
ENSG00000253193	2310.42	0.32083	0.115193	2.78516	0.00535009	0.0372906
ENSG00000234571	17.7242	-1.39595	0.632429	-2.20728	0.0272947	0.126494
ENSG00000203817	1956.78	-0.341864	0.0848872	-4.02727	5.64275e-05	0.000851528
ENSG00000269501	1276.36	0.14599	0.0996833	1.46454	0.143047	0.371343
ENSG00000233368	131.415	0.248618	0.238157	1.04393	0.296519	0.566346
ENSG00000234232	18.4777	-0.059865	0.513758	-0.116524	0.907237	0.962663
ENSG00000223759	59.6787	0.0513956	0.260547	0.19726	0.843624	0.933652
ENSG00000150337	3972.43	0.107215	0.0979561	1.09452	0.273726	0.541278
ENSG00000233030	10.5134	-1.14612	0.718221	-1.59577	0.11054	0.317153
ENSG00000264207	26.4034	-1.60151	0.475882	-3.36535	0.000764453	0.00788774
ENSG00000183941	223.37	-0.520786	0.1883	-2.76573	0.00567953	0.0391094
ENSG00000183558	344.543	0.278102	0.138132	2.0133	0.0440827	0.175073
ENSG00000261716	36.299	-1.46036	0.445341	-3.2792	0.00104101	0.0101689
ENSG00000272993	37.9572	-1.68256	0.553201	-3.0415	0.00235404	0.0197844
ENSG00000203819	7.15165	-0.882929	0.909893	-0.970365	0.331864	0.603669
ENSG00000203812	341.658	0.289351	0.138659	2.08678	0.0369082	0.155176
ENSG00000182217	217.51	-0.558365	0.183824	-3.03749	0.00238554	0.019987
ENSG00000184678	43.5265	0.65637	0.458929	1.43022	0.152653	0.387464
ENSG00000184260	138.601	0.377018	0.214537	1.75736	0.0788566	0.257187
ENSG00000178096	108.955	0.0650603	0.259491	0.250723	0.802029	0.913567
ENSG00000159164	83.7416	-0.690908	0.255417	-2.70501	0.00683014	0.0449456
ENSG00000143368	751.714	0.0597676	0.150572	0.396937	0.691414	0.86047
ENSG00000014914	183.01	0.103526	0.177823	0.582184	0.560443	0.77995
ENSG00000163113	274.009	0.0101554	0.159956	0.0634889	0.949377	0.97921
ENSG00000136631	125.965	-0.1304	0.256229	-0.508921	0.610807	0.814652
ENSG00000023902	2162.77	1.37599	0.161655	8.51189	1.71116e-17	1.4848e-15
ENSG00000143401	2094.63	0.039308	0.133259	0.294975	0.768013	0.896886
ENSG00000117362	6567.13	0.0424078	0.133726	0.317125	0.751149	0.889716
ENSG00000118292	2076.98	0.231261	0.0880484	2.62652	0.00862627	0.0539057
ENSG00000159208	126.655	0.437184	0.228946	1.90955	0.0561909	0.2056
ENSG00000187145	1722.16	-0.092519	0.0650468	-1.42235	0.154926	0.391041
ENSG00000117360	2294.88	0.514508	0.133836	3.84432	0.000120889	0.00166139
ENSG00000163125	604.419	-0.228947	0.129692	-1.76532	0.0775107	0.254795
ENSG00000143374	129.028	0.0527733	0.187561	0.281366	0.77843	0.902441
ENSG00000143369	124.868	0.342058	0.254619	1.34341	0.179139	0.425081
ENSG00000143382	53.0144	-0.0608055	0.355187	-0.171193	0.864072	0.94338
ENSG00000143384	6526.69	0.120118	0.090244	1.33104	0.183176	0.431502
ENSG00000143420	3018.24	-0.0609067	0.175984	-0.346093	0.729273	0.878758
ENSG00000143457	524.298	-0.32306	0.141486	-2.28333	0.0224108	0.109425
ENSG00000163131	1198.28	-0.0518886	0.0820549	-0.632365	0.527149	0.758052
ENSG00000143387	38.9812	-0.930122	0.44931	-2.07011	0.0384421	0.159285
ENSG00000143437	877.275	-0.430582	0.185963	-2.31542	0.0205897	0.103144
ENSG00000224800	9.62915	0.238944	0.581786	0.410708	0.681287	0.85445
ENSG00000143379	657.133	-0.00458769	0.129465	-0.0354357	0.971732	0.989172
ENSG00000143418	883.185	-0.600211	0.483864	-1.24045	0.214808	0.474594
ENSG00000143409	40.8173	-0.709663	0.34068	-2.08308	0.0372442	0.156066
ENSG00000143363	510.545	-0.277592	0.126656	-2.19169	0.0284018	0.129745
ENSG00000143443	8.57297	-0.793139	0.973888	-0.814405	0.415413	0.679679
ENSG00000197622	4073.1	-0.0929816	0.152675	-0.609016	0.542514	0.768182
ENSG00000213190	15.9022	-0.617561	0.680311	-0.907764	0.364003	0.636303
ENSG00000143458	339.078	-0.132071	0.239148	-0.552258	0.580771	0.794209
ENSG00000143434	8.7274	-1.20571	0.894594	-1.34777	0.177732	0.423647
ENSG00000163154	104.001	0.468934	0.295475	1.58705	0.1125	0.320059
ENSG00000163156	1157.09	-0.0922139	0.123428	-0.747107	0.454999	0.707974
ENSG00000163155	8.10009	0.0210101	0.794695	0.0264379	0.978908	0.991511
ENSG00000163159	976.518	0.0352286	0.104825	0.336071	0.736818	0.882217
ENSG00000143398	371.416	-0.174051	0.154751	-1.12472	0.260709	0.528047
ENSG00000159352	4460.5	0.188705	0.117072	1.61188	0.106989	0.311051
ENSG00000143373	604.523	-0.35149	0.133991	-2.62324	0.00870976	0.0543297
ENSG00000143393	459.912	-0.28422	0.126318	-2.25003	0.0244468	0.116745
ENSG00000143390	385.484	0.219622	0.279237	0.786507	0.431571	0.690424
ENSG00000237976	14.2154	0.450254	0.580191	0.776044	0.437723	0.694789
ENSG00000159377	2478.59	-0.00522927	0.077823	-0.0671944	0.946427	0.978704
ENSG00000143442	910.701	-0.300211	0.11538	-2.60193	0.00926995	0.0566582
ENSG00000143375	13.6497	3.64709	0.776216	4.69855	2.6201e-06	5.58554e-05
ENSG00000143367	60.0628	-0.183003	0.314156	-0.582521	0.560216	0.779828
ENSG00000223861	9.28757	0.875901	0.953444	0.91867	0.358268	0.630807
ENSG00000143376	433.116	0.104357	0.172722	0.60419	0.545717	0.770429
ENSG00000143436	563.937	0.166997	0.128526	1.29932	0.193834	0.447623
ENSG00000143450	11.1621	0.561175	0.686382	0.817584	0.413595	0.67866
ENSG00000182134	13.0229	-0.0220828	0.689891	-0.0320092	0.974465	0.9899
ENSG00000159445	102.277	0.398672	0.290885	1.37055	0.170515	0.414301
ENSG00000197747	677.864	-0.0130426	0.179415	-0.072695	0.942049	0.976825
ENSG00000163191	3141.97	0.000682137	0.12236	0.00557483	0.995552	0.998664
ENSG00000159450	135.219	-0.34793	0.210898	-1.64975	0.0989935	0.296309
ENSG00000230779	7.90992	0.875948	0.771869	1.13484	0.256442	0.523054
ENSG00000163220	82.1385	0.54081	0.334681	1.61589	0.106117	0.309633
ENSG00000143546	32.9363	0.498796	0.368672	1.35295	0.176071	0.421193
ENSG00000197956	8826.58	-0.149336	0.114724	-1.30171	0.193017	0.446558
ENSG00000196154	9233.22	-0.480999	0.129481	-3.71483	0.000203339	0.00257937
ENSG00000196754	20.8368	0.283446	0.530811	0.533987	0.593351	0.803092
ENSG00000189171	134.62	-0.123191	0.214701	-0.573778	0.566118	0.784296
ENSG00000160679	1439.09	-0.0200304	0.119238	-0.167986	0.866594	0.944528
ENSG00000143553	480.232	-0.127777	0.135274	-0.944577	0.344875	0.61697
ENSG00000143621	1050.25	0.221217	0.121719	1.81744	0.0691501	0.237383
ENSG00000143624	133.818	0.367556	0.233943	1.57114	0.116151	0.326741
ENSG00000143554	458.12	-0.320024	0.164584	-1.94444	0.0518428	0.195351
ENSG00000143614	731.985	-0.593765	0.107309	-5.53324	3.14374e-08	9.58577e-07
ENSG00000198837	1979.99	-0.00196349	0.120407	-0.0163071	0.986989	0.995324
ENSG00000160741	25.478	-0.503336	0.809865	-0.621506	0.534267	0.76271
ENSG00000143570	1973.01	0.0869613	0.113946	0.763179	0.445357	0.700677
ENSG00000273026	7.55894	0.766579	0.763635	1.00386	0.315448	0.586294
ENSG00000143578	133.242	-0.0720704	0.211264	-0.341139	0.732999	0.880892
ENSG00000143543	4677.47	-0.112833	0.072182	-1.56317	0.118012	0.329871
ENSG00000272654	6.95069	-1.44392	1.00722	-1.43357	0.151695	0.385993
ENSG00000143545	3338.82	0.111177	0.112176	0.991094	0.32164	0.591872
ENSG00000177954	11983.8	0.020585	0.0783207	0.262829	0.792682	0.909465
ENSG00000231416	25.0249	0.519936	0.826068	0.629411	0.52908	0.759303
ENSG00000143549	15189.8	0.010506	0.0695603	0.151034	0.879949	0.95007
ENSG00000143612	5720.71	-0.230529	0.101724	-2.26622	0.0234379	0.113152
ENSG00000143569	1194.06	0.0920154	0.1041	0.883911	0.376744	0.647839
ENSG00000143575	2774.71	-0.177181	0.134399	-1.31832	0.187397	0.438199
ENSG00000143515	277.718	-0.368553	0.208736	-1.76565	0.0774553	0.254692
ENSG00000226855	215.299	0.0646993	0.151846	0.426085	0.670046	0.849701
ENSG00000228013	9.12995	-0.81741	0.78478	-1.04158	0.297607	0.56757
ENSG00000160712	5793.57	-0.56604	0.0804541	-7.03556	1.98466e-12	1.0615e-10
ENSG00000169291	16.3389	-0.720247	0.556933	-1.29324	0.195929	0.450041
ENSG00000160714	1798.41	-0.0589392	0.0970662	-0.607206	0.543714	0.768968
ENSG00000160710	8345.65	-0.033591	0.0593732	-0.56576	0.571557	0.788149
ENSG00000143603	6.8197	0.254589	0.740893	0.343625	0.731128	0.880007
ENSG00000163344	328.851	0.000234768	0.154131	0.00152317	0.998785	0.999581
ENSG00000163346	407.767	-0.50652	0.154808	-3.27193	0.00106815	0.0103815
ENSG00000163348	785.879	-0.204021	0.135927	-1.50096	0.133367	0.355319
ENSG00000160691	1062.22	0.00606322	0.127291	0.0476328	0.962009	0.984622
ENSG00000173207	6680.3	-0.23274	0.0807296	-2.88296	0.00393964	0.0294399
ENSG00000160688	263.448	0.154861	0.210246	0.736571	0.461383	0.712336
ENSG00000160685	343.079	0.0953043	0.208877	0.45627	0.648196	0.837016
ENSG00000143537	1483.42	0.241123	0.213344	1.13021	0.258389	0.525377
ENSG00000243364	32.0483	-0.621255	0.382569	-1.6239	0.104397	0.306599
ENSG00000143590	20.1764	-1.3165	0.530615	-2.48108	0.0130986	0.0730771
ENSG00000169241	281.767	0.216853	0.168462	1.28725	0.198006	0.453406
ENSG00000179085	673.099	-0.255774	0.15213	-1.68129	0.0927069	0.285113
ENSG00000163463	27.3191	1.05535	0.505526	2.08762	0.0368322	0.154937
ENSG00000163462	17.7855	0.0656763	0.566673	0.115898	0.907733	0.96273
ENSG00000185499	387.424	0.844942	0.174642	4.83812	1.3107e-06	2.99881e-05
ENSG00000169231	41.6227	0.0626657	0.393994	0.159053	0.873627	0.9475
ENSG00000173171	521.047	-0.0290597	0.148425	-0.195787	0.844777	0.934611
ENSG00000160766	431.736	-0.0583559	0.136801	-0.426575	0.669689	0.849439
ENSG00000236675	122.761	0.262811	0.248138	1.05913	0.28954	0.557318
ENSG00000177628	498.096	-0.0827707	0.133329	-0.6208	0.534731	0.763078
ENSG00000160767	498.245	-0.270416	0.105538	-2.56226	0.0103995	0.0615778
ENSG00000116521	728.349	0.270352	0.116547	2.31969	0.0203578	0.102247
ENSG00000176444	420.896	0.25978	0.137727	1.8862	0.0592684	0.213668
ENSG00000143630	30.0356	-0.20387	0.348534	-0.584936	0.55859	0.778644
ENSG00000160752	3077.2	0.138242	0.111973	1.2346	0.21698	0.477292
ENSG00000225855	20.211	0.569248	0.616918	0.922729	0.356149	0.62849
ENSG00000160753	419.575	0.0700898	0.224549	0.312135	0.754938	0.890602
ENSG00000116539	1142.71	0.230875	0.134723	1.7137	0.086584	0.273241
ENSG00000235919	96.6503	0.573948	0.258152	2.2233	0.0261959	0.122974
ENSG00000125459	573.47	0.619005	0.133201	4.64717	3.36527e-06	6.88804e-05
ENSG00000203761	272.494	0.576616	0.190639	3.02464	0.00248928	0.020634
ENSG00000163374	1076.14	0.0707205	0.112595	0.628095	0.529942	0.759838
ENSG00000132676	1577.48	0.0244252	0.103684	0.235574	0.813763	0.918998
ENSG00000116580	641.366	0.223358	0.117741	1.89703	0.0578245	0.209507
ENSG00000132718	12.1294	-0.601072	0.732176	-0.82094	0.411681	0.677071
ENSG00000143622	1962.12	1.04313	0.114064	9.14511	5.957e-20	6.26946e-18
ENSG00000132680	783.721	-0.371582	0.198512	-1.87184	0.0612291	0.218641
ENSG00000116584	943.293	-0.286613	0.183593	-1.56113	0.118493	0.33082
ENSG00000273002	15.0872	0.837064	0.577554	1.44933	0.147247	0.378512
ENSG00000163479	4227.13	0.0529197	0.0784725	0.674372	0.500075	0.73961
ENSG00000160803	164.893	0.34788	0.216922	1.60371	0.108778	0.314403
ENSG00000116586	1462.5	0.186213	0.145029	1.28397	0.199151	0.454562
ENSG00000254726	59.3265	0.210292	0.300227	0.700442	0.483651	0.727707
ENSG00000160789	3671.29	0.120242	0.141778	0.848104	0.39638	0.663471
ENSG00000196189	520.317	0.288013	0.133367	2.15955	0.0308078	0.137201
ENSG00000160785	1255.67	-0.0827331	0.143282	-0.577415	0.563659	0.782418
ENSG00000160783	178.876	0.104387	0.212564	0.491085	0.623367	0.821282
ENSG00000160781	165.292	0.103353	0.236247	0.437477	0.661765	0.84504
ENSG00000198952	403.539	-0.0686849	0.178589	-0.384597	0.700536	0.866402
ENSG00000163472	69.2215	0.544038	0.307376	1.76994	0.0767366	0.253056
ENSG00000198715	435.742	-0.271244	0.138541	-1.95787	0.0502457	0.191452
ENSG00000163468	2453.03	0.29613	0.0839636	3.52688	0.000420489	0.00480173
ENSG00000116604	3351.61	-0.681961	0.145338	-4.69225	2.70214e-06	5.73212e-05
ENSG00000183856	144.732	-0.18395	0.238923	-0.769913	0.441352	0.697397
ENSG00000163382	880.184	0.0491412	0.114991	0.427348	0.669126	0.849141
ENSG00000160818	958.497	0.800328	0.16475	4.85784	1.18674e-06	2.7421e-05
ENSG00000272068	52.4243	-0.469525	0.312732	-1.50137	0.133261	0.355187
ENSG00000272405	129.943	-0.158074	0.297323	-0.531658	0.594963	0.803916
ENSG00000143320	11.8526	-0.286978	0.689697	-0.416092	0.677342	0.85289
ENSG00000143319	924.685	0.876426	0.200092	4.38012	1.18614e-05	0.00021741
ENSG00000143303	179.401	-0.54119	0.186707	-2.8986	0.00374835	0.0283352
ENSG00000143314	664.044	0.253256	0.147111	1.72153	0.0851549	0.270505
ENSG00000143321	5068.32	0.521932	0.0988214	5.28157	1.28081e-07	3.55338e-06
ENSG00000143294	268.526	0.0569039	0.190216	0.299154	0.764823	0.895275
ENSG00000027869	65.2286	-0.000762333	0.32938	-0.00231445	0.998153	0.999456
ENSG00000132694	264.455	0.276121	0.230316	1.19888	0.230575	0.493102
ENSG00000266160	26.054	-0.549076	0.660732	-0.831011	0.405967	0.671862
ENSG00000237842	19.9419	0.225362	0.522634	0.431204	0.66632	0.847704
ENSG00000117036	135.157	-0.0704374	0.270723	-0.260182	0.794723	0.910543
ENSG00000073754	8.88713	-0.142554	0.807035	-0.176639	0.859792	0.941571
ENSG00000158473	74.5353	-0.906905	0.261797	-3.46415	0.000531904	0.00584306
ENSG00000203758	33.8733	-1.06075	0.661831	-1.60275	0.10899	0.314572
ENSG00000231434	330.578	1.40113	0.256117	5.47067	4.48333e-08	1.34938e-06
ENSG00000163554	67.5396	1.00989	0.362448	2.7863	0.00533131	0.0372301
ENSG00000163563	1007.93	0.000621713	0.117537	0.00528951	0.99578	0.998664
ENSG00000163564	29.2477	0.352592	0.498257	0.70765	0.479163	0.724274
ENSG00000163565	3291.55	-0.190137	0.164613	-1.15505	0.248069	0.514809
ENSG00000163568	43.2719	0.739006	0.345744	2.13744	0.0325624	0.142182
ENSG00000158716	545.724	0.198415	0.123788	1.60287	0.108964	0.314552
ENSG00000158714	49.6108	3.26564	0.503117	6.49082	8.53729e-11	3.76402e-09
ENSG00000188004	31.5966	-0.158789	0.444936	-0.35688	0.721181	0.875531
ENSG00000272668	8.04126	-0.198922	0.883425	-0.225171	0.821846	0.923802
ENSG00000158710	9990.05	0.39887	0.249651	1.59771	0.110107	0.31634
ENSG00000085552	13.2461	0.260996	0.592654	0.440385	0.659658	0.843659
ENSG00000224259	125.627	-0.547415	0.267469	-2.04665	0.0406925	0.165954
ENSG00000260766	29.1476	-0.0884815	0.566149	-0.156287	0.875807	0.948423
ENSG00000143315	826.76	0.278835	0.168587	1.65395	0.0981384	0.294722
ENSG00000162729	129.969	0.1918	0.238245	0.805054	0.420788	0.683527
ENSG00000227741	12.8253	-0.399636	0.640787	-0.623664	0.532848	0.761763
ENSG00000162734	3124.33	0.700815	0.125306	5.59285	2.2337e-08	7.00737e-07
ENSG00000132716	852.123	-0.267494	0.113192	-2.36318	0.0181187	0.0936921
ENSG00000224261	23.7929	0.447348	0.425418	1.05155	0.293006	0.561406
ENSG00000162735	447.877	-0.107373	0.122703	-0.875064	0.381539	0.651596
ENSG00000122218	1353.84	-0.0489775	0.10481	-0.467299	0.640286	0.832336
ENSG00000162736	1050.27	-0.623005	0.416805	-1.49472	0.134988	0.358118
ENSG00000171786	20.2114	0.399189	0.442782	0.901547	0.367297	0.639322
ENSG00000066294	154.076	0.18189	0.217325	0.836949	0.402621	0.669341
ENSG00000117090	18.2454	0.0897506	0.550246	0.16311	0.870432	0.946182
ENSG00000228863	10.7273	0.124135	0.757265	0.163926	0.86979	0.945771
ENSG00000026751	187.841	4.27505	0.287494	14.87	5.15833e-50	1.86995e-47
ENSG00000122223	119.9	-0.953704	0.252174	-3.78192	0.000155622	0.00204896
ENSG00000213080	81.2045	0.405485	0.333188	1.21699	0.22361	0.485266
ENSG00000158769	1226.59	-0.101166	0.0849627	-1.19071	0.233766	0.496806
ENSG00000215845	7.36983	3.17903	1.05596	3.01055	0.00260774	0.0213662
ENSG00000186517	1512.71	-0.146531	0.161898	-0.905078	0.365424	0.638154
ENSG00000143256	1485.25	-0.0687218	0.187547	-0.366424	0.714049	0.872019
ENSG00000158793	220.483	-0.28515	0.185194	-1.53974	0.123624	0.339451
ENSG00000158796	681.085	-0.133245	0.108277	-1.23059	0.218476	0.478969
ENSG00000143222	2826.53	-0.119605	0.152546	-0.784058	0.433006	0.691248
ENSG00000143258	86.5713	-0.103582	0.252069	-0.410927	0.681126	0.854314
ENSG00000143224	74.7605	-0.142706	0.301126	-0.473908	0.635566	0.828743
ENSG00000158850	1446.42	-0.415399	0.121234	-3.42642	0.000611602	0.00655954
ENSG00000158859	120.441	-0.920791	0.301292	-3.05614	0.0022421	0.01901
ENSG00000158864	6244.88	0.121901	0.273137	0.4463	0.655381	0.840968
ENSG00000158869	4924.81	0.211257	0.115156	1.83453	0.0665759	0.231864
ENSG00000158882	653.587	-0.330796	0.128061	-2.58311	0.00979131	0.0590541
ENSG00000158887	43.1162	-0.323188	0.365787	-0.88354	0.376945	0.647839
ENSG00000143252	1553.86	-0.260475	0.323547	-0.805062	0.420784	0.683527
ENSG00000235477	19.1635	0.371831	0.463133	0.802859	0.422056	0.68415
ENSG00000273075	23.963	-0.720347	0.503189	-1.43156	0.152269	0.38703
ENSG00000215840	7.28393	0.167258	0.751875	0.222455	0.82396	0.924596
ENSG00000143226	528.528	-0.0572325	0.118813	-0.481702	0.630018	0.825251
ENSG00000173110	122.382	0.0361749	0.28335	0.127669	0.898411	0.959085
ENSG00000072694	7.88662	-1.05866	0.969109	-1.09241	0.274653	0.541931
ENSG00000244682	66.5767	0.534101	0.297259	1.79676	0.0723744	0.244339
ENSG00000225217	13.1348	1.21505	0.706131	1.72071	0.0853034	0.270625
ENSG00000213075	211.15	0.00605459	0.158557	0.0381857	0.96954	0.988144
ENSG00000081721	288.149	0.00903752	0.15671	0.0576704	0.954011	0.981508
ENSG00000118217	768.797	-0.243964	0.151096	-1.61463	0.10639	0.310085
ENSG00000229808	12.6447	-0.678001	0.727064	-0.932519	0.351068	0.623786
ENSG00000198929	18.5659	-0.401144	0.662157	-0.605814	0.544638	0.769753
ENSG00000239887	50.69	-1.28056	0.415655	-3.08082	0.00206428	0.0177715
ENSG00000152332	1013.63	0.0945824	0.117133	0.807475	0.419393	0.682585
ENSG00000117143	283.794	0.639906	0.189004	3.38568	0.000710013	0.00743418
ENSG00000162733	41.4462	0.560508	0.37479	1.49553	0.134777	0.357753
ENSG00000132196	136.907	0.790316	0.18175	4.34836	1.3716e-05	0.000246692
ENSG00000143248	29.9678	0.11451	0.440546	0.259928	0.794919	0.910625
ENSG00000232995	15.4343	-0.222436	0.63125	-0.352373	0.724558	0.877071
ENSG00000143228	794.427	-0.346709	0.128475	-2.69865	0.00696223	0.0455941
ENSG00000185630	19.6063	-0.996189	0.454625	-2.19123	0.028435	0.129824
ENSG00000252359	8.89378	0.372088	0.948668	0.392222	0.694894	0.863155
ENSG00000143198	5013.46	-0.614365	0.322613	-1.90434	0.0568659	0.207343
ENSG00000143149	864.717	-0.346576	0.123247	-2.81205	0.00492269	0.0349909
ENSG00000215838	8.90115	-1.5036	0.756541	-1.98746	0.0468712	0.182093
ENSG00000143183	2682.67	0.0749037	0.0913479	0.819983	0.412226	0.677545
ENSG00000143179	533.542	-0.262296	0.118461	-2.2142	0.0268147	0.124888
ENSG00000232341	982.336	-0.126285	0.214126	-0.589771	0.555344	0.777291
ENSG00000143157	411.458	0.0989973	0.116627	0.84884	0.395971	0.663394
ENSG00000152382	151.92	-0.405832	0.207645	-1.95445	0.0506481	0.192593
ENSG00000225171	19.9515	-0.844677	0.525695	-1.60678	0.108102	0.313384
ENSG00000143195	8.56098	-0.87875	0.833143	-1.05474	0.291543	0.559787
ENSG00000143194	13.6641	0.00970506	0.71144	0.0136414	0.989116	0.99621
ENSG00000143167	37.5302	-1.23134	0.649311	-1.89638	0.0579101	0.209693
ENSG00000198842	10.8257	-1.67479	0.708674	-2.36328	0.0181141	0.0936921
ENSG00000143190	1379.88	-0.501062	0.0944864	-5.303	1.13912e-07	3.18739e-06
ENSG00000143162	1014.58	-0.0949763	0.222946	-0.426006	0.670103	0.849701
ENSG00000198771	714.65	-0.373219	0.108381	-3.44356	0.0005741	0.00623522
ENSG00000197965	20.6765	-0.426169	0.59168	-0.72027	0.471359	0.718423
ENSG00000143158	475.996	-0.244745	0.145331	-1.68405	0.0921716	0.284207
ENSG00000143164	736.043	-0.531384	0.175771	-3.02316	0.0025015	0.0207142
ENSG00000224837	109.52	0.724109	0.300234	2.41182	0.0158733	0.0851471
ENSG00000143155	1040.37	0.22969	0.0968595	2.37137	0.0177222	0.0923334
ENSG00000237049	15.6739	1.25797	0.658443	1.91053	0.0560654	0.205428
ENSG00000213064	736.297	0.306228	0.0939884	3.25815	0.00112141	0.010831
ENSG00000143178	92.8448	-0.607515	0.295309	-2.05721	0.0396657	0.163071
ENSG00000228697	43.2695	-1.01923	0.626666	-1.62643	0.103859	0.305536
ENSG00000143153	142.588	-0.0687895	0.237062	-0.290176	0.771682	0.898725
ENSG00000143156	185.248	-0.400208	0.206739	-1.93582	0.0528902	0.197393
ENSG00000117475	399.25	0.364912	0.124624	2.92811	0.00341032	0.0262666
ENSG00000000460	116.904	0.17191	0.23611	0.728093	0.466557	0.715677
ENSG00000171806	74.5964	0.278654	0.2755	1.01145	0.311801	0.582369
ENSG00000000457	127.282	0.088135	0.251982	0.349768	0.726513	0.877671
ENSG00000075945	112.134	0.0830085	0.271298	0.305968	0.759629	0.892901
ENSG00000235378	17.4444	0.15472	0.666517	0.232132	0.816435	0.920632
ENSG00000203260	21.7479	-0.543171	0.556763	-0.975587	0.329269	0.601021
ENSG00000120370	136.707	0.419139	0.215268	1.94705	0.0515283	0.194264
ENSG00000271811	13.1944	-0.134401	0.652923	-0.205845	0.836912	0.930709
ENSG00000076258	18.0533	-0.099998	0.574487	-0.174065	0.861815	0.942404
ENSG00000117523	7242.18	0.254787	0.102363	2.48906	0.0128081	0.0718001
ENSG00000233328	68.0012	-1.18165	1.09575	-1.07839	0.280858	0.548305
ENSG00000230364	673.03	0.113092	0.130697	0.865299	0.386875	0.655682
ENSG00000117533	199.844	-0.38876	0.161462	-2.40774	0.0160514	0.0857389
ENSG00000010165	333.529	0.170836	0.154877	1.10305	0.270007	0.537478
ENSG00000197959	13.7157	-0.287523	0.602874	-0.476921	0.633418	0.827232
ENSG00000135845	396.833	-0.226036	0.109185	-2.07022	0.0384319	0.159285
ENSG00000094975	1015.19	0.331712	0.109461	3.03041	0.00244223	0.0202955
ENSG00000203739	49.3951	-0.0621208	0.36665	-0.169428	0.86546	0.943997
ENSG00000117592	2547.96	0.263169	0.0795022	3.31021	0.00093225	0.0092674
ENSG00000162753	23.7871	0.790645	0.600287	1.31711	0.187801	0.438597
ENSG00000183831	162.803	0.635498	0.1828	3.47647	0.000508061	0.00563426
ENSG00000076321	487.279	0.142424	0.179487	0.793505	0.427484	0.686778
ENSG00000225591	46.8248	-0.0910996	0.338911	-0.268801	0.788083	0.907054
ENSG00000120334	225.225	0.345517	0.231293	1.49385	0.135215	0.358485
ENSG00000252357	12.5196	-0.514245	0.868915	-0.591824	0.553968	0.776027
ENSG00000117593	185.548	0.215388	0.181974	1.18362	0.236564	0.500528
ENSG00000270084	9.03661	-0.769353	0.870784	-0.883518	0.376956	0.647839
ENSG00000234741	3627.8	-0.0837177	0.0925744	-0.904329	0.365821	0.638204
ENSG00000185278	171.646	0.243864	0.19315	1.26256	0.206747	0.464844
ENSG00000117601	8.21358	-0.933088	0.880903	-1.05924	0.28949	0.557288
ENSG00000135870	756.695	0.311139	0.104435	2.97927	0.00288937	0.0231277
ENSG00000152061	430.399	0.253651	0.129204	1.96318	0.0496251	0.190121
ENSG00000223525	69.2871	-0.189993	0.441757	-0.430084	0.667134	0.848111
ENSG00000116161	4323.05	-0.187727	0.110981	-1.69152	0.0907373	0.281781
ENSG00000120333	514.766	-0.0903249	0.178536	-0.505921	0.612912	0.815201
ENSG00000206659	55.4367	0.107259	0.335541	0.319659	0.749227	0.888818
ENSG00000120332	341.376	-0.561857	0.146722	-3.82941	0.000128452	0.00175644
ENSG00000235750	187.971	-0.537229	0.208956	-2.57101	0.0101402	0.0603933
ENSG00000227740	42.7553	-0.86429	0.410087	-2.10758	0.0350675	0.149674
ENSG00000143207	596.412	-0.359193	0.180104	-1.99436	0.0461126	0.180176
ENSG00000116183	122.416	-0.417088	0.203513	-2.04945	0.0404185	0.165178
ENSG00000242193	246.555	-0.474913	0.172362	-2.75533	0.00586331	0.0400202
ENSG00000224687	8.31782	-0.119465	0.774673	-0.154213	0.877442	0.949311
ENSG00000075391	396.668	-0.445646	0.136193	-3.27217	0.00106727	0.0103815
ENSG00000116191	115.38	-0.954587	0.275895	-3.45997	0.000540244	0.00591476
ENSG00000116199	609.397	-0.1495	0.173916	-0.859615	0.390001	0.658193
ENSG00000186283	1148.01	-0.0115454	0.170809	-0.0675927	0.94611	0.978687
ENSG00000143322	569.933	0.401116	0.119831	3.34736	0.000815851	0.00830773
ENSG00000057252	315.564	-0.614696	0.139423	-4.40884	1.03924e-05	0.000193346
ENSG00000236539	8.83725	0.419357	0.757858	0.553345	0.580027	0.793657
ENSG00000143340	7.45761	-0.0258062	0.806494	-0.031998	0.974474	0.9899
ENSG00000169905	1752.14	-0.112034	0.10516	-1.06537	0.286709	0.554777
ENSG00000143337	586.76	-0.00406516	0.136998	-0.029673	0.976328	0.99091
ENSG00000264916	16.8315	1.21036	0.562672	2.1511	0.0314683	0.139042
ENSG00000260360	46.186	1.97618	0.348058	5.67774	1.36489e-08	4.42652e-07
ENSG00000135837	2626.36	0.103168	0.0725891	1.42125	0.155243	0.391297
ENSG00000116260	10528.6	-0.190156	0.0785018	-2.42231	0.0154223	0.0833333
ENSG00000230124	27.9478	-0.663774	0.572566	-1.1593	0.246335	0.513148
ENSG00000135847	207.057	-0.0905007	0.168811	-0.536107	0.591884	0.801944
ENSG00000143324	314.99	-0.172932	0.207408	-0.833774	0.404408	0.670915
ENSG00000135835	74.867	-0.292035	0.291762	-1.00094	0.316857	0.587468
ENSG00000243155	7.5171	-2.19705	1.03304	-2.12677	0.033439	0.145116
ENSG00000135823	516.552	-0.734519	0.136412	-5.38456	7.2622e-08	2.12309e-06
ENSG00000153029	832.247	-0.276863	0.0984554	-2.81206	0.00492248	0.0349909
ENSG00000162783	2243.52	0.317622	0.0985686	3.22235	0.00127145	0.0120518
ENSG00000272198	38.98	1.07483	0.331317	3.24412	0.00117816	0.0113188
ENSG00000198216	26.4652	-0.550164	0.472284	-1.1649	0.24406	0.510102
ENSG00000135821	1263.98	-0.779519	0.168093	-4.63743	3.52776e-06	7.18456e-05
ENSG00000135828	261.593	-0.0321132	0.212303	-0.151261	0.879769	0.949939
ENSG00000143333	677.719	1.39825	0.205477	6.80491	1.01114e-11	5.09098e-10
ENSG00000261504	17.4696	1.61912	0.754111	2.14706	0.0317884	0.139775
ENSG00000264809	10.1383	-0.116125	0.826738	-0.140462	0.888295	0.954847
ENSG00000135838	88.7161	0.210796	0.313363	0.672688	0.501146	0.740451
ENSG00000135829	1150.47	0.0786547	0.192328	0.408962	0.682567	0.855136
ENSG00000224040	58.1359	0.22514	0.407745	0.552159	0.58084	0.794236
ENSG00000135862	404.488	-0.0149524	0.19014	-0.0786388	0.93732	0.974772
ENSG00000157064	12.4301	-0.571649	0.597624	-0.956535	0.338802	0.611436
ENSG00000116698	1393.41	-0.00800983	0.123146	-0.0650434	0.948139	0.97894
ENSG00000116701	412.04	-0.0634243	0.143765	-0.441166	0.659093	0.843306
ENSG00000270009	7.7316	0.642817	0.803544	0.799977	0.423724	0.684744
ENSG00000162704	5535.66	0.0396473	0.0836501	0.473966	0.635524	0.828743
ENSG00000143344	112.723	3.02777	0.35993	8.4121	4.02719e-17	3.31796e-15
ENSG00000198756	57.2199	-0.336011	0.380257	-0.883642	0.376889	0.647839
ENSG00000198860	862.143	-0.727157	0.182814	-3.97757	6.96237e-05	0.00102506
ENSG00000116667	657.271	0.716337	0.122563	5.84462	5.07718e-09	1.75847e-07
ENSG00000116406	1205.09	-0.482314	0.138931	-3.47161	0.000517355	0.0057063
ENSG00000135842	2748.02	0.0541602	0.0797997	0.678701	0.497327	0.737536
ENSG00000121481	132.018	0.117422	0.2288	0.513208	0.607806	0.812834
ENSG00000121486	1178.21	-0.0981936	0.106931	-0.918289	0.358468	0.63109
ENSG00000116668	72.0216	-0.00965693	0.342505	-0.028195	0.977507	0.991172
ENSG00000213051	217.532	0.0957547	0.189022	0.506579	0.61245	0.815144
ENSG00000116679	1478.5	0.137564	0.0862102	1.59568	0.110559	0.317153
ENSG00000047410	2595.5	-0.0177912	0.144176	-0.123399	0.901791	0.960777
ENSG00000157181	365.293	0.462585	0.163413	2.83077	0.00464356	0.0334291
ENSG00000073756	60.0967	1.2893	0.324467	3.97359	7.07969e-05	0.00103859
ENSG00000116711	35.4296	-0.445538	0.408885	-1.08964	0.275872	0.542996
ENSG00000237283	7.19103	-0.659485	1.09774	-0.600765	0.547996	0.771775
ENSG00000226196	10.844	-0.724986	0.689214	-1.0519	0.292844	0.561351
ENSG00000232212	10.8665	-0.123449	0.80883	-0.152627	0.878692	0.949593
ENSG00000150681	58.7954	-1.80038	0.390955	-4.60507	4.12318e-06	8.23273e-05
ENSG00000236792	48.2205	0.705135	0.486318	1.44995	0.147074	0.378365
ENSG00000231767	1704.4	-0.0257493	0.155657	-0.165424	0.86861	0.945099
ENSG00000116741	346.918	-1.11325	0.172969	-6.43613	1.22558e-10	5.24748e-09
ENSG00000116750	1593.87	0.077669	0.0862642	0.900362	0.367928	0.63997
ENSG00000238754	18.2964	0.470335	0.623493	0.754355	0.450636	0.704486
ENSG00000116747	1027.67	0.0514674	0.120495	0.427133	0.669283	0.849188
ENSG00000272579	24.1606	-1.61417	0.59253	-2.72421	0.00644565	0.0429701
ENSG00000023572	769.407	-0.520779	0.123413	-4.21979	2.44525e-05	0.00040807
ENSG00000134371	830.235	0.233398	0.106304	2.19558	0.0281223	0.129119
ENSG00000066279	487.193	-0.424137	0.150797	-2.81263	0.00491385	0.0349889
ENSG00000177888	213.938	-0.185847	0.186723	-0.995311	0.319585	0.589884
ENSG00000134376	13.4229	-0.453854	0.810116	-0.560234	0.57532	0.790137
ENSG00000213047	227.736	-0.714963	0.190118	-3.76062	0.00016949	0.00220662
ENSG00000203724	17.6846	0.00386029	0.802648	0.00480945	0.996163	0.998697
ENSG00000151414	156.255	-0.381658	0.323525	-1.17969	0.238125	0.502203
ENSG00000081237	3651.51	-0.016924	0.118134	-0.143261	0.886084	0.95364
ENSG00000227747	79.5029	0.457559	0.281096	1.62777	0.103573	0.305241
ENSG00000162702	885.948	-0.180869	0.11711	-1.54444	0.122482	0.33745
ENSG00000118193	422.997	-0.113612	0.166438	-0.682608	0.494855	0.735474
ENSG00000118197	140.936	0.528199	0.279908	1.88704	0.0591548	0.21339
ENSG00000118200	305.764	0.202379	0.141602	1.42921	0.152945	0.387871
ENSG00000231333	18.5174	0.334911	0.498963	0.671214	0.502084	0.741037
ENSG00000163362	1240.52	0.886653	0.178589	4.96476	6.87868e-07	1.65504e-05
ENSG00000116852	346.364	-1.12477	0.17743	-6.33922	2.30933e-10	9.53723e-09
ENSG00000229191	14.2107	-0.00672676	0.662723	-0.0101502	0.991901	0.997677
ENSG00000116857	740.485	-0.759621	0.124357	-6.10838	1.00646e-09	3.80055e-08
ENSG00000224818	8.82749	-0.511377	0.766971	-0.666749	0.504933	0.742939
ENSG00000174307	105.658	0.116489	0.211349	0.551168	0.581518	0.794698
ENSG00000159176	117.682	0.143422	0.241182	0.594661	0.55207	0.774593
ENSG00000224536	10.511	-0.269707	0.819737	-0.329016	0.742143	0.884988
ENSG00000223396	19.8127	-0.295695	0.569914	-0.518841	0.603871	0.809712
ENSG00000134369	74.8117	-0.532403	0.299334	-1.77863	0.075301	0.250282
ENSG00000231871	7.08086	0.555304	0.970739	0.572043	0.567293	0.78519
ENSG00000198700	1110.23	0.115186	0.10442	1.1031	0.269983	0.537478
ENSG00000198892	113.08	-0.14853	0.301349	-0.492884	0.622095	0.820324
ENSG00000223774	30.0654	-0.0331183	0.440587	-0.0751685	0.940081	0.97635
ENSG00000134375	1592.1	0.299444	0.10473	2.85919	0.00424719	0.0312086
ENSG00000238003	7.49742	-0.29392	0.797004	-0.368781	0.712291	0.87135
ENSG00000176393	1847.18	-0.110049	0.119605	-0.920104	0.357519	0.630067
ENSG00000163435	32.2085	-0.360682	0.494495	-0.729394	0.465761	0.714917
ENSG00000143862	6021.31	-0.49152	0.127695	-3.84917	0.000118519	0.00163432
ENSG00000143851	1166.94	0.353899	0.128839	2.74684	0.00601724	0.0408316
ENSG00000077152	679.93	-0.206561	0.195138	-1.05854	0.289811	0.557774
ENSG00000077157	444.713	-0.636575	0.121589	-5.23548	1.64554e-07	4.48141e-06
ENSG00000232626	9.15845	0.600148	0.830745	0.722422	0.470035	0.7171
ENSG00000236439	7309.96	0.107323	0.0766782	1.39966	0.161615	0.400551
ENSG00000226862	14.8185	-0.320131	0.625105	-0.512124	0.608564	0.812997
ENSG00000117139	635.706	-0.183347	0.123866	-1.48021	0.138817	0.364776
ENSG00000235449	762.066	0.0839581	0.170482	0.492476	0.622383	0.820572
ENSG00000228288	7.00435	-0.509316	0.938029	-0.542964	0.587155	0.798451
ENSG00000184774	63.6853	-0.924449	0.487183	-1.89754	0.0577571	0.209381
ENSG00000214796	38.2506	-0.492504	0.346053	-1.4232	0.154678	0.390476
ENSG00000183155	204.079	-0.155369	0.168395	-0.922647	0.356191	0.62849
ENSG00000117153	902.925	-0.258276	0.126561	-2.04072	0.0412785	0.167548
ENSG00000159346	410.36	-0.0853558	0.180871	-0.471914	0.636988	0.829901
ENSG00000159348	274.829	-0.00487067	0.172928	-0.0281658	0.97753	0.991172
ENSG00000163444	1565.69	-0.0539503	0.0698083	-0.772835	0.43962	0.696554
ENSG00000143847	185.186	-0.738867	0.24827	-2.97606	0.00291973	0.0232908
ENSG00000163485	42.1541	-0.208961	0.331366	-0.630604	0.528299	0.758974
ENSG00000133055	379.093	-0.554887	0.155907	-3.5591	0.000372131	0.00434855
ENSG00000133048	17828	0.187116	0.0903547	2.0709	0.0383678	0.159098
ENSG00000236523	8.1261	-0.00830264	0.83447	-0.00994959	0.992062	0.997677
ENSG00000231507	38.8509	0.764397	0.299844	2.54932	0.0107934	0.063199
ENSG00000159388	821.131	1.97214	0.205648	9.58988	8.81907e-22	1.02032e-19
ENSG00000058668	948.592	-0.706218	0.0975021	-7.24311	4.38501e-13	2.49243e-11
ENSG00000236035	291.344	0.474105	0.176	2.69377	0.0070648	0.046044
ENSG00000058673	1875.5	-0.369986	0.110529	-3.3474	0.000815747	0.00830773
ENSG00000257315	316.472	0.173262	0.231158	0.749539	0.453532	0.706906
ENSG00000182004	2590.1	0.113899	0.155183	0.733965	0.46297	0.713773
ENSG00000232917	146.063	0.518204	0.277203	1.8694	0.0615669	0.21948
ENSG00000143842	36.0519	-0.258266	0.348917	-0.740194	0.459182	0.711227
ENSG00000143850	7.9888	-1.1791	0.940324	-1.25393	0.209869	0.468793
ENSG00000219133	1632.69	0.152549	0.110505	1.38047	0.167443	0.409703
ENSG00000158615	984.855	-0.387504	0.15904	-2.43652	0.0148294	0.0808262
ENSG00000133056	20.7951	-1.67688	0.56335	-2.97661	0.00291451	0.0232833
ENSG00000198625	2072.22	0.0886273	0.0996838	0.889085	0.373957	0.645802
ENSG00000163531	7.32183	-0.86649	1.06205	-0.815862	0.414579	0.678882
ENSG00000174529	35.9219	-1.35603	0.394675	-3.43581	0.000590783	0.00637397
ENSG00000117222	451.162	0.0633748	0.161508	0.392394	0.694767	0.863063
ENSG00000133059	720.879	-0.285302	0.134622	-2.11928	0.0340667	0.146902
ENSG00000133069	29.0986	-0.612346	0.446995	-1.36992	0.170713	0.414533
ENSG00000235363	830.661	-0.126168	0.330792	-0.381412	0.702897	0.867231
ENSG00000117266	142.539	0.18463	0.213263	0.865739	0.386633	0.655557
ENSG00000158711	342.857	0.138061	0.167329	0.825092	0.409319	0.67474
ENSG00000158715	163.64	-0.168168	0.204383	-0.822809	0.410616	0.675922
ENSG00000069275	20177	0.215585	0.116081	1.8572	0.0632832	0.223644
ENSG00000201944	17.0528	1.7916	0.696319	2.57295	0.0100835	0.0601431
ENSG00000117280	1205.88	0.0441834	0.0979532	0.451066	0.651942	0.839035
ENSG00000133065	260.179	-0.246136	0.173306	-1.42024	0.155538	0.391677
ENSG00000229874	433.797	0.135699	0.268994	0.50447	0.613931	0.815802
ENSG00000196550	2099.91	-0.281818	0.0816932	-3.44971	0.000561192	0.00611946
ENSG00000196533	51.5532	-0.684079	0.335125	-2.04127	0.0412243	0.16747
ENSG00000163486	2048.37	-0.153232	0.0786597	-1.94803	0.0514108	0.194042
ENSG00000233501	6.94997	1.19287	0.986803	1.20883	0.226729	0.489043
ENSG00000143466	778.972	1.61126	0.157047	10.2597	1.07051e-24	1.50546e-22
ENSG00000261000	17.4084	1.5246	0.6496	2.34699	0.0189259	0.0969653
ENSG00000136653	2359.55	-0.39539	0.144959	-2.72759	0.00637992	0.0426365
ENSG00000234981	9.03839	-0.801234	0.928086	-0.863319	0.387962	0.656586
ENSG00000143486	280.746	-0.301	0.204943	-1.4687	0.141914	0.369344
ENSG00000162889	4828.83	-0.046497	0.111973	-0.41525	0.677959	0.852904
ENSG00000224114	69.1526	-0.998111	1.01495	-0.983409	0.325406	0.596347
ENSG00000162894	9.29139	-1.10707	0.790907	-1.39974	0.16159	0.400551
ENSG00000226945	204.374	0.577748	0.294437	1.96221	0.049738	0.190241
ENSG00000180667	245.025	-0.173045	0.155845	-1.11037	0.266841	0.53378
ENSG00000123836	75.0155	-0.178559	0.285901	-0.62455	0.532267	0.761237
ENSG00000196352	257.065	-0.0685295	0.175795	-0.389825	0.696666	0.864225
ENSG00000117335	808.702	-0.258053	0.160693	-1.60588	0.1083	0.313579
ENSG00000203709	45.7624	0.0939639	0.379971	0.247292	0.804682	0.914658
ENSG00000076356	15.3308	-0.495884	0.74345	-0.667004	0.504769	0.7429
ENSG00000227887	27.7163	-0.0685295	0.548237	-0.125	0.900524	0.960147
ENSG00000224260	10.9214	-0.824439	0.927164	-0.889206	0.373893	0.645802
ENSG00000196878	43.8029	-0.338028	0.336076	-1.00581	0.314508	0.58508
ENSG00000227591	48.7915	-0.631989	0.358728	-1.76175	0.0781115	0.255819
ENSG00000123689	660.663	-0.876541	0.364359	-2.40571	0.0161411	0.0859646
ENSG00000117594	46.9342	0.486831	0.356859	1.36421	0.172502	0.416646
ENSG00000009790	1484.45	-0.733733	0.0868237	-8.45083	2.89232e-17	2.43208e-15
ENSG00000162757	72.366	0.57649	0.297708	1.93643	0.052815	0.197342
ENSG00000117597	158.193	-0.152623	0.199174	-0.766278	0.443511	0.699304
ENSG00000082497	8.52855	0.445836	0.848166	0.525647	0.599133	0.806741
ENSG00000228110	70.3957	1.00977	0.323163	3.12464	0.00178021	0.0158346
ENSG00000054392	27.3346	0.113297	0.493295	0.229675	0.818344	0.921492
ENSG00000224668	10.8546	1.18956	1.14986	1.03452	0.300891	0.5709
ENSG00000234004	1290.9	0.0379423	0.121332	0.312716	0.754496	0.890602
ENSG00000226986	29.3386	0.502426	0.38582	1.30223	0.192838	0.446462
ENSG00000117625	833.915	-0.188738	0.108856	-1.73384	0.0829461	0.265678
ENSG00000082512	15.491	0.23407	0.557241	0.420052	0.674447	0.851634
ENSG00000153363	236.444	0.493595	0.176609	2.79485	0.0051924	0.0365259
ENSG00000170385	1060.98	0.632384	0.118664	5.32918	9.86578e-08	2.79411e-06
ENSG00000117650	138.899	-0.285923	0.235214	-1.21559	0.224141	0.486097
ENSG00000123684	434.565	-0.0786565	0.279039	-0.281883	0.778033	0.902276
ENSG00000143493	406.173	-0.285045	0.136703	-2.08514	0.0370566	0.15568
ENSG00000143476	462.53	0.172825	0.156418	1.10489	0.269208	0.536761
ENSG00000220749	2483.04	0.122883	0.154319	0.796292	0.425862	0.686149
ENSG00000226251	38.3669	-0.109548	0.389351	-0.281361	0.778433	0.902441
ENSG00000066027	998.854	-0.290433	0.0976897	-2.97301	0.00294892	0.0234777
ENSG00000225338	8.18835	-0.1395	1.0112	-0.137955	0.890276	0.955599
ENSG00000065600	468.11	-0.373841	0.132949	-2.81191	0.00492485	0.0349909
ENSG00000117691	841.455	-0.048137	0.0955228	-0.503932	0.614309	0.816127
ENSG00000162772	203.932	1.12745	0.213461	5.28174	1.27963e-07	3.55338e-06
ENSG00000123685	141.734	-0.55541	0.207468	-2.67708	0.00742662	0.0479234
ENSG00000117697	676.332	-0.480507	0.087565	-5.48743	4.07816e-08	1.23427e-06
ENSG00000203705	119.525	-0.71021	0.234438	-3.02941	0.00245028	0.020352
ENSG00000198468	34.2244	0.0873047	0.415356	0.210193	0.833517	0.929302
ENSG00000162769	323.184	0.302359	0.134298	2.25141	0.0243596	0.116431
ENSG00000174606	373.736	0.10328	0.146991	0.702629	0.482287	0.72713
ENSG00000136643	201.42	0.163611	0.195116	0.838533	0.401731	0.668514
ENSG00000143499	87.4958	-0.991337	0.242258	-4.09208	4.2752e-05	0.000667381
ENSG00000152104	182.091	-0.262941	0.239104	-1.09969	0.271466	0.538646
ENSG00000117724	1989.65	-0.240712	0.108965	-2.20907	0.0271695	0.126253
ENSG00000250536	99.0991	-0.406255	0.229172	-1.77271	0.0762775	0.252345
ENSG00000136636	774.392	-0.216804	0.180066	-1.20403	0.228579	0.491215
ENSG00000092978	585.604	0.117751	0.124951	0.942377	0.346	0.618195
ENSG00000162814	6.84056	-0.249457	1.04629	-0.238422	0.811554	0.918471
ENSG00000067533	624.345	0.614424	0.141838	4.33186	1.47857e-05	0.000262459
ENSG00000092969	20.9149	-1.54553	0.60658	-2.54794	0.010836	0.0633805
ENSG00000143353	383.453	0.00978059	0.170816	0.0572582	0.95434	0.981558
ENSG00000215817	122.026	0.108063	0.249579	0.43298	0.66503	0.847218
ENSG00000136628	3261.87	-0.414161	0.102812	-4.02834	5.61726e-05	0.000848467
ENSG00000162813	138.189	-0.554338	0.338387	-1.63818	0.101384	0.301058
ENSG00000067704	651.702	-0.355444	0.446179	-0.796639	0.425661	0.686147
ENSG00000232134	590.788	0.0747472	0.150675	0.496083	0.619836	0.818755
ENSG00000118873	2071.09	-0.406689	0.100924	-4.02967	5.58544e-05	0.000844442
ENSG00000218283	435.064	0.187429	0.167684	1.11775	0.263675	0.530505
ENSG00000233012	41.2629	0.248824	0.454973	0.546899	0.584448	0.796699
ENSG00000162817	27.5496	0.146588	0.455174	0.322048	0.747416	0.887897
ENSG00000117791	31.3802	-0.722833	0.45633	-1.58401	0.11319	0.321618
ENSG00000186205	63.9853	-1.54405	0.387207	-3.98765	6.67301e-05	0.000987812
ENSG00000272823	13.8002	-0.510412	0.593429	-0.860107	0.38973	0.658193
ENSG00000136630	1016.26	-1.20186	0.115306	-10.4233	1.94184e-25	2.98842e-23
ENSG00000143507	118.923	0.378062	0.275896	1.37031	0.170591	0.414398
ENSG00000143498	41.194	-0.128188	0.421422	-0.30418	0.760991	0.893546
ENSG00000154305	1032.8	-0.08736	0.124447	-0.701985	0.482689	0.727312
ENSG00000272750	32.9546	-0.175102	0.466072	-0.375697	0.707142	0.869651
ENSG00000186063	658.832	-0.127725	0.162943	-0.783863	0.433121	0.691248
ENSG00000162819	1084.95	-0.374969	0.100473	-3.73205	0.000189926	0.00243574
ENSG00000197520	251.581	5.37735	0.287418	18.7092	4.1655e-78	2.26506e-75
ENSG00000228106	30.1076	-0.435251	0.457912	-0.950512	0.341852	0.614134
ENSG00000154309	48.0308	-0.121538	0.437743	-0.277646	0.781284	0.903866
ENSG00000187554	9.59611	0.440843	0.721983	0.610601	0.541464	0.76774
ENSG00000162909	1911.36	-0.0726327	0.0776293	-0.935635	0.349461	0.622074
ENSG00000143514	690.01	0.207426	0.103608	2.00203	0.045282	0.178254
ENSG00000272645	150.679	0.343617	0.197242	1.74211	0.0814896	0.262871
ENSG00000143756	416.713	-0.205629	0.136338	-1.50823	0.131497	0.352596
ENSG00000143753	881.229	0.326277	0.10803	3.02024	0.00252571	0.0208617
ENSG00000232628	8.57259	-0.959405	0.940858	-1.01971	0.307865	0.578495
ENSG00000143748	217.545	0.117586	0.171215	0.686772	0.492227	0.733944
ENSG00000143771	2725.06	-0.522556	0.0911077	-5.73559	9.71748e-09	3.19599e-07
ENSG00000162923	1397.28	-0.354627	0.16904	-2.09788	0.0359154	0.152456
ENSG00000143786	21.5606	-0.692429	0.501261	-1.38137	0.167164	0.409388
ENSG00000185842	214.118	-0.312555	0.228397	-1.36847	0.171165	0.415021
ENSG00000143815	2027.25	-0.289506	0.122306	-2.36707	0.0179298	0.093082
ENSG00000154380	86.6385	0.172158	0.361158	0.476683	0.633588	0.827242
ENSG00000143742	2175.73	-0.0362406	0.134458	-0.269531	0.787521	0.906712
ENSG00000143819	89.2137	0.552679	0.284702	1.94125	0.0522278	0.196086
ENSG00000242861	603.325	-0.509797	0.110551	-4.61143	3.99912e-06	8.02431e-05
ENSG00000196187	325.314	0.325958	0.17903	1.82069	0.0686539	0.236261
ENSG00000243709	24.8701	-1.01711	0.567229	-1.79311	0.0729546	0.245194
ENSG00000143811	5074.16	-0.350751	0.198594	-1.76617	0.0773675	0.25466
ENSG00000143751	293.582	0.0140067	0.181445	0.0771952	0.938468	0.975235
ENSG00000163041	18404.5	-0.0464226	0.0574221	-0.808445	0.418834	0.682109
ENSG00000182827	2491	-0.0194758	0.089881	-0.216684	0.828454	0.926773
ENSG00000185155	12.1968	0.0506469	0.76578	0.0661376	0.947268	0.978919
ENSG00000183814	227.672	-0.535499	0.244441	-2.19071	0.0284731	0.129925
ENSG00000143799	3502.64	-0.0418552	0.18398	-0.227499	0.820036	0.922569
ENSG00000229965	981.272	-0.0839047	0.124489	-0.673994	0.500315	0.739815
ENSG00000143772	113.745	-0.668432	0.228862	-2.92068	0.00349268	0.026767
ENSG00000143801	490.73	-0.532957	0.137653	-3.87174	0.000108059	0.00150793
ENSG00000163050	462.749	-0.578558	0.138616	-4.17383	2.99525e-05	0.000488128
ENSG00000143776	41.1422	-0.868846	0.366022	-2.37375	0.0176083	0.0919181
ENSG00000234277	1707.62	0.659029	0.299402	2.20115	0.0277251	0.128016
ENSG00000232864	594.001	0.860769	0.254232	3.38577	0.000709795	0.00743418
ENSG00000224834	12.4679	-1.94659	1.9036	-1.02258	0.306506	0.577299
ENSG00000181450	136.227	0.748606	0.223145	3.3548	0.000794232	0.00813838
ENSG00000225934	11.0653	0.621806	0.719687	0.863994	0.387591	0.65623
ENSG00000143740	192.027	-0.147121	0.174394	-0.843611	0.398887	0.66575
ENSG00000081692	420.69	0.778602	0.19675	3.95732	7.57957e-05	0.00110005
ENSG00000143816	85.201	-0.460482	0.214468	-2.14708	0.0317865	0.139775
ENSG00000143761	14168.4	-0.091418	0.0739518	-1.23618	0.216391	0.476574
ENSG00000143793	460.756	-0.0265676	0.163296	-0.162696	0.870758	0.946262
ENSG00000162910	627.442	-0.034864	0.161934	-0.215298	0.829535	0.927358
ENSG00000143774	1466.75	0.284004	0.120242	2.36193	0.0181799	0.0939692
ENSG00000198835	49.1967	-0.624255	0.367637	-1.69802	0.0895038	0.279013
ENSG00000181873	132.208	0.224843	0.223299	1.00691	0.313976	0.584665
ENSG00000162913	7.07685	-1.26273	0.964102	-1.30975	0.19028	0.442423
ENSG00000154358	53.9264	0.0714403	0.340847	0.209597	0.833982	0.929414
ENSG00000269890	12.4475	-0.124465	0.710024	-0.175297	0.860847	0.942104
ENSG00000154370	6821.14	-0.300788	0.129387	-2.32472	0.0200867	0.101165
ENSG00000168159	4986.17	-0.672746	0.135182	-4.97659	6.47152e-07	1.57098e-05
ENSG00000183929	122.426	0.0751841	0.218797	0.343626	0.731128	0.880007
ENSG00000206878	21.1188	0.241133	0.538728	0.447597	0.654444	0.840342
ENSG00000234975	199.83	1.19174	0.674835	1.76597	0.0774007	0.254667
ENSG00000116574	367.11	-0.240988	0.153632	-1.56861	0.116738	0.32766
ENSG00000168118	692.037	-0.0751785	0.110243	-0.681936	0.495279	0.73581
ENSG00000154429	824.635	-0.694565	0.0911477	-7.62021	2.53263e-14	1.62019e-12
ENSG00000226920	15.7839	0.273897	0.637806	0.429436	0.667606	0.84814
ENSG00000069248	795.926	-0.216948	0.0996764	-2.17652	0.0295161	0.133231
ENSG00000135776	195.995	-0.335648	0.276315	-1.21473	0.224469	0.486445
ENSG00000229367	47.8708	0.152867	0.322386	0.474175	0.635375	0.828702
ENSG00000135801	419.552	-0.0769243	0.18627	-0.412973	0.679626	0.853417
ENSG00000135763	137.068	0.842562	0.269879	3.122	0.00179629	0.0159602
ENSG00000225984	523.379	0.572072	0.208923	2.73819	0.00617786	0.0416404
ENSG00000143641	351.267	-0.198225	0.257161	-0.77082	0.440814	0.69714
ENSG00000177614	18.4915	-0.976613	0.563	-1.73466	0.0828013	0.265423
ENSG00000135775	296.195	-0.160119	0.203375	-0.787308	0.431101	0.690316
ENSG00000135744	10930.9	-0.303478	0.0823639	-3.68461	0.000229057	0.00286549
ENSG00000119280	126.917	-0.185309	0.219047	-0.845981	0.397563	0.664493
ENSG00000143643	71.7812	-0.483662	0.362179	-1.33542	0.181739	0.429107
ENSG00000173409	362.901	-0.508576	0.146918	-3.46162	0.000536931	0.00588245
ENSG00000182118	266.896	-0.346666	0.22422	-1.5461	0.122081	0.336938
ENSG00000143633	692.514	0.299492	0.127919	2.34126	0.0192188	0.0982808
ENSG00000116906	1043.06	-0.0997302	0.125419	-0.795173	0.426513	0.686149
ENSG00000116903	564.251	0.0915061	0.102543	0.892367	0.372196	0.644526
ENSG00000010072	334.36	-0.0912804	0.122152	-0.74727	0.454901	0.707953
ENSG00000135766	622.122	-0.796082	0.137953	-5.77067	7.89591e-09	2.63407e-07
ENSG00000233461	161.922	-0.00754939	0.204007	-0.0370056	0.970481	0.988415
ENSG00000116918	1309	-0.721021	0.109897	-6.5609	5.34834e-11	2.42354e-09
ENSG00000162946	283.627	-0.944467	0.16291	-5.79746	6.7327e-09	2.26922e-07
ENSG00000116991	113.886	-0.475131	0.230027	-2.06554	0.0388717	0.160617
ENSG00000212916	180.512	0.119411	0.238084	0.501551	0.615984	0.816888
ENSG00000135778	517.198	-0.219432	0.122364	-1.79326	0.0729306	0.245194
ENSG00000135749	140.417	-0.700225	0.199807	-3.50451	0.000457447	0.00516067
ENSG00000231940	2175.57	0.0982245	0.130629	0.751934	0.452091	0.705662
ENSG00000143674	163.327	-0.505727	0.178745	-2.82933	0.00466462	0.0335511
ENSG00000235605	164.951	0.00682514	0.494574	0.0138	0.98899	0.99621
ENSG00000273367	8.75287	-0.531672	0.849672	-0.625738	0.531487	0.761006
ENSG00000231663	32.0172	-0.31322	0.417215	-0.75074	0.452809	0.70625
ENSG00000168275	559.266	-0.00797313	0.198212	-0.0402252	0.967914	0.987318
ENSG00000059588	263.535	-0.472732	0.245597	-1.92483	0.0542511	0.200752
ENSG00000168264	5168	-0.581232	0.0877634	-6.62272	3.52646e-11	1.63895e-09
ENSG00000238005	517.921	-0.273989	0.160037	-1.71204	0.0868895	0.273741
ENSG00000258082	19.8153	0.405678	0.5276	0.768912	0.441945	0.697887
ENSG00000173726	3837.29	-0.130622	0.0955563	-1.36696	0.171638	0.415663
ENSG00000188739	30.2558	0.664964	0.375251	1.77205	0.0763865	0.252569
ENSG00000054267	3109.93	0.228427	0.128908	1.77202	0.0763916	0.252569
ENSG00000152904	787.483	-0.0569023	0.116865	-0.486905	0.626326	0.823374
ENSG00000116957	1003.85	-0.112147	0.0957687	-1.17102	0.241592	0.506619
ENSG00000162885	305.428	0.56281	0.186133	3.02369	0.0024971	0.0206883
ENSG00000168243	188.379	-0.0395715	0.159237	-0.248506	0.803743	0.914356
ENSG00000143669	7726.11	0.150149	0.0644564	2.32947	0.0198341	0.100287
ENSG00000116962	1068.77	0.691986	0.119458	5.79271	6.92603e-09	2.32957e-07
ENSG00000077585	94.929	0.167065	0.286979	0.582152	0.560465	0.77995
ENSG00000086619	229.538	0.00975933	0.204237	0.0477844	0.961888	0.984622
ENSG00000237922	17.2002	0.83194	0.661763	1.25716	0.208697	0.46739
ENSG00000186197	18.1595	-0.386306	0.468116	-0.825235	0.409238	0.67474
ENSG00000116977	1969.56	-0.246323	0.0666243	-3.6972	0.000217994	0.00273971
ENSG00000273058	50.4751	0.347566	0.391061	0.888779	0.374122	0.645802
ENSG00000119285	524.902	0.181151	0.121809	1.48717	0.13697	0.361318
ENSG00000116984	303.845	0.0474758	0.184219	0.257714	0.796628	0.911446
ENSG00000226498	9.34725	-0.437051	0.879627	-0.496859	0.619288	0.818381
ENSG00000237991	663.811	-0.0229199	0.22719	-0.100884	0.919642	0.968459
ENSG00000198626	16.3722	-0.405282	0.612554	-0.661626	0.508211	0.744339
ENSG00000270188	103.267	0.689727	0.286789	2.405	0.0161726	0.0860763
ENSG00000227854	133.343	-0.114915	0.340596	-0.337394	0.73582	0.882095
ENSG00000133019	8.97414	-1.65995	1.00179	-1.65698	0.0975227	0.293575
ENSG00000228818	52.1902	-0.293754	0.365558	-0.803576	0.421642	0.683926
ENSG00000238085	17.3272	1.80615	0.689113	2.62099	0.00876759	0.0546108
ENSG00000224348	7.66383	-0.620229	1.0431	-0.5946	0.552111	0.774593
ENSG00000091483	674.602	0.065667	0.13179	0.498269	0.618295	0.818157
ENSG00000117009	151.771	0.452318	0.21225	2.13106	0.0330841	0.144035
ENSG00000054277	175.529	-0.687646	0.18943	-3.63008	0.000283328	0.00344921
ENSG00000203668	105.934	0.216879	0.309563	0.700599	0.483553	0.727694
ENSG00000229022	50.0388	0.579744	0.359438	1.61292	0.106762	0.310769
ENSG00000174371	98.0901	0.316729	0.252915	1.25232	0.210455	0.469447
ENSG00000230199	160.914	-0.11081	0.382265	-0.289877	0.77191	0.898799
ENSG00000143702	814.2	-0.301564	0.120917	-2.49398	0.0126318	0.0710487
ENSG00000054282	1636.81	-0.631508	0.0931494	-6.77952	1.20573e-11	5.97845e-10
ENSG00000224727	25.9145	0.520405	0.629889	0.826186	0.408699	0.674193
ENSG00000117020	97.3204	-0.809283	0.268234	-3.01708	0.0025522	0.0210379
ENSG00000179456	1093.22	-0.488898	0.158174	-3.09088	0.00199563	0.0172979
ENSG00000035687	453.575	-0.0882449	0.153967	-0.573143	0.566548	0.784491
ENSG00000179397	6.90381	-0.772644	0.878489	-0.879515	0.379122	0.649844
ENSG00000121644	289.634	0.0630601	0.226226	0.278748	0.780438	0.903377
ENSG00000203667	1798.83	0.294538	0.106475	2.76627	0.00567009	0.0390774
ENSG00000188206	2326.52	-0.142715	0.174825	-0.816332	0.41431	0.678848
ENSG00000153187	12185.9	-0.0434001	0.101549	-0.42738	0.669103	0.849141
ENSG00000201758	15.4655	-0.175655	0.791832	-0.221834	0.824443	0.924674
ENSG00000203666	547.778	-0.0201984	0.118687	-0.170182	0.864867	0.943745
ENSG00000162849	22.3062	-1.60837	0.531392	-3.02671	0.00247232	0.0205038
ENSG00000185420	2255.68	-0.146415	0.080889	-1.81007	0.0702852	0.239516
ENSG00000162851	114.025	-0.360177	0.330483	-1.08985	0.275779	0.542996
ENSG00000162852	179.036	-0.678243	0.290555	-2.3343	0.0195799	0.0995038
ENSG00000143653	1055.08	-0.227917	0.146039	-1.56066	0.118605	0.330986
ENSG00000227953	22.1945	-1.10143	0.538299	-2.04613	0.0407433	0.166078
ENSG00000153207	1220.98	-0.163915	0.0887652	-1.84662	0.0648028	0.227584
ENSG00000135747	588.075	-0.309451	0.209326	-1.47832	0.139322	0.365218
ENSG00000197472	272.133	0.251202	0.309896	0.810601	0.417595	0.681087
ENSG00000188295	69.8161	0.449508	0.269472	1.66811	0.0952945	0.289486
ENSG00000196418	132.725	0.092649	0.214272	0.43239	0.665458	0.847631
ENSG00000259865	1129.06	0.326176	0.146844	2.22125	0.026334	0.123267
ENSG00000227671	166.69	0.998196	0.276636	3.60834	0.000308167	0.00370732
ENSG00000162714	180.52	0.134399	0.212916	0.63123	0.52789	0.758453
ENSG00000162711	524.055	-0.829838	0.138607	-5.98699	2.13753e-09	7.7488e-08
ENSG00000235749	16.9955	-0.435158	0.721221	-0.603363	0.546267	0.770736
ENSG00000162722	32.2315	-0.628429	0.455398	-1.37995	0.167601	0.409967
ENSG00000238243	9.27309	0.0951834	0.885269	0.107519	0.914377	0.966077
ENSG00000175137	1998.42	-0.495472	0.219138	-2.26101	0.0237586	0.114395
ENSG00000171161	475.15	-0.11768	0.139031	-0.846435	0.39731	0.664255
ENSG00000171163	405.473	0.254181	0.222999	1.13983	0.254357	0.520951
ENSG00000185220	52.1122	-0.958844	0.37702	-2.54322	0.0109837	0.0640777
ENSG00000233084	35.2537	-0.0750407	0.432733	-0.173411	0.862328	0.942586
ENSG00000035115	116.271	-0.133079	0.250617	-0.531006	0.595414	0.804122
ENSG00000143727	810.236	-0.0350109	0.110954	-0.315543	0.752349	0.889716
ENSG00000228643	19.0633	-0.976714	0.652391	-1.49713	0.13436	0.35703
ENSG00000151353	378.339	0.400397	0.146837	2.72681	0.00639489	0.0427059
ENSG00000186487	12.2947	-0.468367	0.596832	-0.784755	0.432597	0.691045
ENSG00000238722	17.8778	-0.393078	0.510655	-0.769752	0.441447	0.697397
ENSG00000032389	293.868	-0.271026	0.138905	-1.95116	0.051038	0.193264
ENSG00000171853	238.374	-0.0336334	0.169872	-0.197993	0.843051	0.933615
ENSG00000182551	942.893	-0.0440163	0.102056	-0.431296	0.666253	0.847704
ENSG00000235078	6.90398	-0.384192	0.894085	-0.429704	0.667411	0.848111
ENSG00000242282	8.63385	-0.833778	0.965367	-0.86369	0.387758	0.656392
ENSG00000171865	601.961	0.515488	0.154933	3.32717	0.000877317	0.00878556
ENSG00000234171	41.8074	0.253981	0.332501	0.763851	0.444956	0.700393
ENSG00000171863	14527.1	0.142762	0.0769874	1.85436	0.0636881	0.224782
ENSG00000118004	15.0745	-0.686495	0.634509	-1.08193	0.279283	0.546932
ENSG00000188765	12.7347	1.12995	0.805977	1.40197	0.160924	0.400061
ENSG00000205837	82.7983	-1.01878	0.329514	-3.09177	0.00198969	0.017274
ENSG00000225964	205.214	-0.466552	0.183888	-2.53716	0.0111757	0.0648095
ENSG00000134326	4502.34	0.272407	0.0803199	3.39153	0.000695046	0.00732004
ENSG00000134321	1063.36	0.308837	0.106274	2.90605	0.00366028	0.027798
ENSG00000151692	78.3005	-0.574476	0.243789	-2.35645	0.0184507	0.0950982
ENSG00000236008	8.78782	-1.00403	0.774534	-1.2963	0.194873	0.448671
ENSG00000225642	44.6581	0.436215	0.424901	1.02663	0.304596	0.5755
ENSG00000235092	35.3498	-1.07301	0.451113	-2.37858	0.0173796	0.0909671
ENSG00000115738	1174.52	-0.596643	0.118122	-5.05108	4.39328e-07	1.10769e-05
ENSG00000260837	22.2787	-1.34394	0.557254	-2.41171	0.0158777	0.0851471
ENSG00000134313	1379.22	-0.364326	0.0899812	-4.04891	5.14571e-05	0.000787447
ENSG00000143797	238.823	-0.262739	0.149342	-1.75931	0.0785255	0.256762
ENSG00000151693	231.873	0.330058	0.256641	1.28607	0.198419	0.453843
ENSG00000119185	596.839	0.0846	0.130794	0.646821	0.517748	0.751693
ENSG00000119203	700.477	-0.083664	0.139458	-0.599922	0.548558	0.772205
ENSG00000134330	524.994	-0.0590297	0.140707	-0.419521	0.674836	0.851926
ENSG00000151694	3686.66	0.4225	0.09287	4.54937	5.3807e-06	0.00010512
ENSG00000134308	3273.93	0.0809865	0.0622238	1.30154	0.193075	0.446631
ENSG00000207086	9.64734	-2.01856	1.00843	-2.00168	0.0453189	0.178313
ENSG00000115750	130.943	-0.0562011	0.271893	-0.206703	0.836241	0.930401
ENSG00000269973	194.765	-0.265382	0.202246	-1.31218	0.189461	0.441179
ENSG00000134317	40.5483	0.395062	0.369369	1.06956	0.284818	0.552794
ENSG00000260077	116.605	0.0225842	0.237799	0.0949715	0.924337	0.970235
ENSG00000172059	357.975	-0.268396	0.137093	-1.95776	0.0502581	0.191452
ENSG00000171848	512.211	0.576489	0.142762	4.03812	5.38806e-05	0.000820686
ENSG00000163009	33.3502	-0.515245	0.461022	-1.11761	0.263732	0.530515
ENSG00000115756	5151.45	-0.427754	0.11831	-3.61553	0.000299729	0.00361114
ENSG00000115758	760.552	0.911975	0.145032	6.28808	3.21406e-10	1.31077e-08
ENSG00000115761	217.98	0.38522	0.193254	1.99334	0.046224	0.180266
ENSG00000243819	47.2572	-0.0793381	0.398423	-0.19913	0.842161	0.933522
ENSG00000143882	74.0563	-0.436827	0.243039	-1.79736	0.0722792	0.24424
ENSG00000272275	11.6841	-0.278677	0.631394	-0.441367	0.658947	0.843306
ENSG00000143870	12258.1	-0.0325723	0.0849341	-0.383501	0.701348	0.86675
ENSG00000226080	120.938	0.971958	0.307852	3.15722	0.00159279	0.0144914
ENSG00000162976	261.767	-0.311318	0.21415	-1.45373	0.14602	0.376605
ENSG00000134318	599.241	0.190248	0.154625	1.23038	0.218554	0.479009
ENSG00000169016	521.487	0.382026	0.125498	3.04408	0.00233396	0.0196663
ENSG00000196208	16.7131	-0.52607	0.555552	-0.946932	0.343674	0.615879
ENSG00000239899	36.695	0.675743	0.429686	1.57264	0.115801	0.326172
ENSG00000134324	438.341	0.036282	0.149445	0.242778	0.808177	0.916846
ENSG00000071575	71.0891	-0.624566	0.309145	-2.0203	0.0433525	0.173081
ENSG00000162981	44.0679	-1.19009	0.668365	-1.7806	0.0749773	0.249664
ENSG00000151779	163.611	0.17065	0.203995	0.836542	0.40285	0.66942
ENSG00000079785	829.83	0.297191	0.145021	2.04929	0.0404337	0.165178
ENSG00000197872	198.622	-0.318672	0.167482	-1.90273	0.0570762	0.207831
ENSG00000236348	73.3754	0.786019	0.337852	2.32652	0.0199911	0.100902
ENSG00000163032	11.1927	2.7575	0.869769	3.17038	0.00152239	0.0139804
ENSG00000163029	468.99	0.0772203	0.168657	0.457854	0.647057	0.836208
ENSG00000178295	101.516	0.057159	0.22957	0.248983	0.803374	0.914264
ENSG00000170745	15.3626	-0.229684	0.7654	-0.300083	0.764113	0.894959
ENSG00000260331	7.56293	-0.589342	0.854014	-0.690085	0.490141	0.732539
ENSG00000240857	342.988	0.317169	0.145567	2.17884	0.0293432	0.132616
ENSG00000234597	7.94592	-0.0386125	0.688929	-0.0560472	0.955304	0.981971
ENSG00000228784	14.3911	-0.146449	0.716557	-0.204379	0.838058	0.931502
ENSG00000183891	49.1722	-0.434662	0.442692	-0.981862	0.326168	0.59737
ENSG00000118965	8.10227	-0.378708	0.967056	-0.391609	0.695347	0.863585
ENSG00000068697	3159.27	-0.0882342	0.0695849	-1.26801	0.204795	0.462334
ENSG00000055917	1047.29	-0.544066	0.0993565	-5.4759	4.353e-08	1.31501e-06
ENSG00000143878	201.466	-0.432438	0.203111	-2.12907	0.0332487	0.144598
ENSG00000118960	214.064	-0.333978	0.173152	-1.92881	0.053754	0.199702
ENSG00000143869	10.4537	-0.0454029	0.87396	-0.0519508	0.958568	0.983152
ENSG00000118961	336.074	-0.177008	0.135967	-1.30185	0.192969	0.44651
ENSG00000119771	21.4355	-1.20655	0.568625	-2.12187	0.0338484	0.146192
ENSG00000119778	486.139	0.311056	0.123725	2.5141	0.0119338	0.0682356
ENSG00000173960	155.359	0.083698	0.214785	0.389683	0.696771	0.864225
ENSG00000205639	373.601	0.0933578	0.184486	0.506042	0.612827	0.815154
ENSG00000163026	129.503	0.302888	0.255303	1.18639	0.23547	0.49912
ENSG00000119782	18.1311	0.287562	0.56902	0.505363	0.613304	0.815389
ENSG00000115128	1234.08	-0.0792987	0.168523	-0.47055	0.637962	0.83065
ENSG00000219626	166.046	-0.178039	0.204974	-0.868591	0.385071	0.654612
ENSG00000115129	52.9281	0.299506	0.368925	0.811835	0.416886	0.680611
ENSG00000198399	891.322	0.245319	0.148213	1.65518	0.0978882	0.294376
ENSG00000233747	1262.59	0.0978592	0.132308	0.739633	0.459522	0.711325
ENSG00000084676	168.505	0.309624	0.20789	1.48937	0.136391	0.360257
ENSG00000184924	427.302	0.12275	0.143961	0.852667	0.393844	0.661734
ENSG00000138092	203.006	0.413968	0.214713	1.92801	0.053854	0.199941
ENSG00000138031	209.764	-0.431778	0.260992	-1.65437	0.0980516	0.29466
ENSG00000271936	63.469	0.275442	0.330891	0.832423	0.40517	0.67136
ENSG00000115137	37.6628	0.481652	0.443942	1.08494	0.277947	0.545493
ENSG00000224165	14.492	-0.396846	0.595131	-0.666821	0.504887	0.742938
ENSG00000084710	10.5772	-1.75891	0.931213	-1.88883	0.058914	0.212813
ENSG00000261452	11.7729	0.489855	0.767679	0.638098	0.52341	0.755275
ENSG00000115138	87.6081	0.481093	0.268016	1.79501	0.0726514	0.244797
ENSG00000272048	103.584	-0.277577	0.252793	-1.09804	0.272188	0.539714
ENSG00000119772	278.345	0.183249	0.130811	1.40087	0.161253	0.400385
ENSG00000138101	45.6588	0.205364	0.33901	0.605776	0.544664	0.769753
ENSG00000143970	842.119	-0.195087	0.123565	-1.57882	0.114376	0.323984
ENSG00000187536	12.3702	0.251119	0.656284	0.382639	0.701988	0.866889
ENSG00000218682	29.7381	0.367167	0.501067	0.732771	0.463698	0.71401
ENSG00000084731	42.2474	-1.00303	0.374596	-2.67764	0.00741427	0.0478816
ENSG00000268412	239.027	-0.62949	0.660294	-0.953348	0.340414	0.613132
ENSG00000084733	1358.54	-0.026853	0.126888	-0.211628	0.832397	0.928862
ENSG00000199872	11.2003	1.1405	0.758209	1.5042	0.132531	0.353958
ENSG00000214465	23.9557	0.401697	0.408958	0.982244	0.32598	0.597159
ENSG00000157833	200.436	0.326837	0.211961	1.54197	0.123082	0.338532
ENSG00000084754	2023.51	0.0724876	0.109697	0.660798	0.508742	0.744849
ENSG00000138029	1308.38	-0.324142	0.173799	-1.86504	0.0621759	0.220927
ENSG00000173567	8.12617	0.631914	0.818279	0.772248	0.439968	0.696789
ENSG00000138018	358.204	0.071853	0.245285	0.292937	0.76957	0.897688
ENSG00000115155	129.635	-0.376535	0.331119	-1.13716	0.255472	0.522113
ENSG00000171303	128.152	-0.796205	0.836629	-0.951682	0.341258	0.613708
ENSG00000213699	242.335	-0.184897	0.165792	-1.11523	0.264751	0.531474
ENSG00000115163	167.427	-0.579087	0.337338	-1.71664	0.0860451	0.272132
ENSG00000084764	7.79226	1.14234	1.05161	1.08628	0.277357	0.544598
ENSG00000119777	306.036	0.370881	0.143846	2.57832	0.00992818	0.0595216
ENSG00000084693	105.268	-0.299075	0.242492	-1.23334	0.21745	0.47781
ENSG00000228474	800.475	0.146338	0.189066	0.774003	0.438929	0.696103
ENSG00000138030	9.7782	-0.242639	0.897371	-0.270388	0.786862	0.906536
ENSG00000138028	85.5983	0.0228081	0.27651	0.0824857	0.93426	0.9741
ENSG00000138073	1524.16	-0.0469259	0.128282	-0.365804	0.714512	0.872089
ENSG00000138074	253.349	-0.141694	0.238276	-0.594665	0.552068	0.774593
ENSG00000138085	705.589	-0.179362	0.125547	-1.42864	0.153107	0.388072
ENSG00000084774	170.676	0.113278	0.167977	0.674368	0.500078	0.73961
ENSG00000115194	82.6103	0.0975368	0.336706	0.28968	0.772061	0.898818
ENSG00000163794	143.899	-0.320936	0.266501	-1.20426	0.22849	0.491153
ENSG00000115204	256.275	0.323171	0.20615	1.56764	0.116964	0.32794
ENSG00000115207	372.331	-0.426082	0.154892	-2.75083	0.00594441	0.0404384
ENSG00000234945	14.7936	-1.05056	0.640002	-1.64149	0.100696	0.299589
ENSG00000234072	29.9471	0.243119	0.408903	0.594565	0.552134	0.774593
ENSG00000115211	312.041	0.0922886	0.15878	0.581236	0.561082	0.780367
ENSG00000115234	366.689	-0.231243	0.139712	-1.65514	0.0978966	0.294376
ENSG00000163795	133.894	0.0121167	0.201576	0.0601098	0.952068	0.980312
ENSG00000115241	1625.35	0.0133552	0.116095	0.115037	0.908416	0.963148
ENSG00000213453	96.2951	0.585438	0.759621	0.770697	0.440886	0.697181
ENSG00000115216	404.433	0.28075	0.209253	1.34167	0.179702	0.426024
ENSG00000157992	23.809	0.104903	0.580811	0.180614	0.85667	0.940426
ENSG00000138002	36.7347	-0.505298	0.332922	-1.51777	0.129073	0.348663
ENSG00000243943	293.285	0.0593921	0.194298	0.305675	0.759852	0.892905
ENSG00000176714	18.1059	-0.512228	0.548558	-0.933771	0.350422	0.623045
ENSG00000198522	405.597	0.0323908	0.116107	0.278974	0.780265	0.903304
ENSG00000119760	301.318	0.097729	0.127745	0.765035	0.444251	0.699842
ENSG00000163798	1015.88	-0.185882	0.119156	-1.55999	0.118762	0.331173
ENSG00000243147	1140.22	-0.720637	0.39416	-1.82828	0.0675069	0.23372
ENSG00000171174	32.7967	0.494599	0.441473	1.12034	0.26257	0.529964
ENSG00000158019	172.118	0.0759025	0.236504	0.320935	0.748259	0.888187
ENSG00000270528	15.5112	1.13448	0.59986	1.89124	0.058593	0.211794
ENSG00000075426	912.265	-1.38819	0.11575	-11.993	3.86455e-33	7.6881e-31
ENSG00000270640	19.2451	-1.50358	0.614721	-2.44596	0.0144467	0.0790835
ENSG00000163803	61.9524	0.11461	0.274408	0.417662	0.676194	0.852767
ENSG00000213639	695.288	-0.353478	0.140664	-2.51293	0.0119732	0.0684131
ENSG00000171103	82.473	0.363228	0.265459	1.3683	0.171218	0.415081
ENSG00000163811	1372.23	0.670413	0.119597	5.60558	2.07559e-08	6.54915e-07
ENSG00000115295	25.9756	0.18873	0.544512	0.346604	0.728888	0.878758
ENSG00000119801	361.715	-0.339939	0.1394	-2.43859	0.0147448	0.0803915
ENSG00000172954	301.45	0.0371883	0.146693	0.253511	0.799873	0.913119
ENSG00000162959	92.9485	0.0390999	0.269181	0.145255	0.88451	0.952787
ENSG00000162961	168.049	-0.0544496	0.211683	-0.257222	0.797007	0.911816
ENSG00000021574	251.166	-0.818851	0.155429	-5.26833	1.3767e-07	3.80645e-06
ENSG00000152683	174.076	-0.312985	0.192259	-1.62793	0.103539	0.30521
ENSG00000229816	19.7792	0.396117	0.55561	0.712941	0.475882	0.721944
ENSG00000091106	57.9118	-1.02226	0.324907	-3.14633	0.00165335	0.0149342
ENSG00000119820	990.524	-0.325566	0.0863924	-3.76846	0.000164258	0.00214535
ENSG00000272754	42.5405	-0.92774	0.429529	-2.1599	0.0307804	0.137117
ENSG00000115760	575.212	0.13553	0.12552	1.07975	0.280254	0.547787
ENSG00000018699	72.4622	0.606556	0.372831	1.62689	0.10376	0.305385
ENSG00000152689	22.4556	-0.951365	0.561958	-1.69295	0.0904656	0.28127
ENSG00000119812	779.592	0.522891	0.164935	3.17028	0.00152291	0.0139804
ENSG00000228262	10.2118	-0.837149	0.760153	-1.10129	0.270771	0.53828
ENSG00000260025	9.49267	6.00366	1.39078	4.31677	1.58327e-05	0.000278317
ENSG00000150938	108.65	4.8518	0.423467	11.4573	2.16035e-30	3.91575e-28
ENSG00000171055	935.771	0.0575924	0.133938	0.429992	0.667201	0.848111
ENSG00000205221	137.37	0.129651	0.268026	0.483725	0.628581	0.824628
ENSG00000268688	13.4782	-0.834236	0.639941	-1.30362	0.192365	0.445809
ENSG00000115808	547.012	-0.55839	0.104556	-5.34061	9.26355e-08	2.64652e-06
ENSG00000008869	227.7	-0.373554	0.170606	-2.18958	0.0285551	0.13019
ENSG00000152133	348.917	0.0543859	0.167005	0.325655	0.744685	0.886395
ENSG00000055332	3347.61	0.232174	0.115836	2.00433	0.0450347	0.177624
ENSG00000218739	722.839	-0.281525	0.121887	-2.30973	0.0209033	0.104216
ENSG00000115816	990.945	0.638152	0.156138	4.08711	4.3678e-05	0.000679885
ENSG00000272054	16.8777	0.787095	0.576241	1.36591	0.171966	0.415783
ENSG00000003509	124.441	0.0465657	0.216414	0.21517	0.829635	0.927358
ENSG00000115825	374.191	0.558224	0.136859	4.07883	4.52637e-05	0.000701298
ENSG00000115828	133.026	0.776117	0.251139	3.09039	0.00199891	0.017308
ENSG00000163171	1850.1	-0.0924069	0.114087	-0.809969	0.417958	0.681456
ENSG00000237803	83.2175	-0.0172493	0.255089	-0.0676206	0.946088	0.978687
ENSG00000115841	21.6139	0.0511628	0.493355	0.103704	0.917404	0.967271
ENSG00000138061	433.791	-0.113207	0.184586	-0.613305	0.539675	0.76614
ENSG00000232973	47.2827	-0.952588	0.445448	-2.1385	0.0324765	0.141913
ENSG00000119787	362.325	-0.175857	0.145237	-1.21083	0.225959	0.488286
ENSG00000213553	1924.77	0.0126243	0.0767275	0.164534	0.869311	0.945531
ENSG00000143889	199.026	-0.459616	0.222398	-2.06664	0.0387682	0.160311
ENSG00000143891	283.337	-0.777583	0.178658	-4.35234	1.3469e-05	0.000243053
ENSG00000115875	3024.53	0.611494	0.080379	7.60763	2.79174e-14	1.76518e-12
ENSG00000152147	153.059	0.354297	0.206708	1.714	0.086529	0.273132
ENSG00000163214	81.5909	0.261568	0.288813	0.905666	0.365112	0.637773
ENSG00000188010	80.5473	0.0844498	0.308714	0.273554	0.784428	0.905447
ENSG00000115904	353.389	-0.252024	0.14033	-1.79594	0.0725042	0.24459
ENSG00000011566	53.4553	0.0257034	0.385607	0.066657	0.946855	0.978919
ENSG00000231312	18.9001	0.121543	0.608122	0.199865	0.841586	0.933423
ENSG00000138050	168.199	0.13139	0.181952	0.722112	0.470226	0.717164
ENSG00000183023	188.206	0.246748	0.210683	1.17118	0.241525	0.506557
ENSG00000236533	10.6748	0.213379	0.695351	0.306865	0.758946	0.89243
ENSG00000234362	18.7106	0.62611	0.574882	1.08911	0.276105	0.543317
ENSG00000162878	63.9169	-0.325175	0.30876	-1.05317	0.292265	0.560775
ENSG00000143924	1319.88	0.0831909	0.178353	0.46644	0.640901	0.832604
ENSG00000115944	1600.67	-0.477849	0.130775	-3.65399	0.000258193	0.00317879
ENSG00000057935	89.7577	-0.301081	0.236644	-1.2723	0.203268	0.460223
ENSG00000200550	71.0403	0.486348	0.331831	1.46565	0.142744	0.37082
ENSG00000162881	55.7828	0.181071	0.333209	0.543416	0.586844	0.798204
ENSG00000162882	42.1899	0.480823	0.407751	1.17921	0.238316	0.502356
ENSG00000115970	366.932	-0.112289	0.158294	-0.709372	0.478094	0.723439
ENSG00000152518	3164.78	-0.124721	0.107708	-1.15796	0.24688	0.513693
ENSG00000152527	9.46244	1.40535	0.697555	2.01468	0.0439381	0.174692
ENSG00000138036	111.275	-0.161323	0.276349	-0.583767	0.559377	0.779192
ENSG00000138095	1702.54	-0.0932143	0.0857047	-1.08762	0.276762	0.544086
ENSG00000138032	621.384	-0.275345	0.150991	-1.82358	0.0682155	0.235115
ENSG00000226972	115.013	-0.013074	0.243824	-0.0536206	0.957237	0.98279
ENSG00000138078	458.357	-0.464836	0.108366	-4.28948	1.79088e-05	0.000308497
ENSG00000143919	59.3898	-0.165618	0.308645	-0.536598	0.591545	0.801753
ENSG00000236502	12.9881	-1.09688	0.666267	-1.64631	0.0996994	0.297548
ENSG00000138083	149.884	-0.708375	0.218728	-3.23862	0.0012011	0.0114766
ENSG00000231848	73.437	0.13593	0.297855	0.456362	0.64813	0.837016
ENSG00000170577	67.0535	-0.325976	0.292468	-1.11457	0.265035	0.531798
ENSG00000068784	115.651	0.195257	0.245484	0.795394	0.426384	0.686149
ENSG00000171132	103.989	0.149138	0.254616	0.585736	0.558053	0.77852
ENSG00000116016	70.3815	-0.943662	0.350619	-2.69141	0.00711497	0.0463006
ENSG00000250565	64.0283	-0.0601949	0.2837	-0.212178	0.831968	0.928755
ENSG00000119729	912.13	-0.0258031	0.0818703	-0.315171	0.752632	0.889816
ENSG00000151665	165.697	-0.116628	0.267836	-0.435447	0.663238	0.846191
ENSG00000119878	117.324	-0.325908	0.280441	-1.16212	0.245185	0.511367
ENSG00000171150	134.859	-0.414506	0.258928	-1.60086	0.109408	0.315332
ENSG00000222005	9.69242	1.45606	0.766648	1.89926	0.0575302	0.208832
ENSG00000180398	1505.81	-0.410871	0.27167	-1.51239	0.130435	0.351119
ENSG00000068724	456.385	-0.914532	0.140754	-6.49737	8.17362e-11	3.63314e-09
ENSG00000143933	3261.91	-0.367227	0.340381	-1.07887	0.280645	0.548218
ENSG00000236824	5697.16	0.911896	0.279567	3.26182	0.001107	0.0107236
ENSG00000095002	308.256	-0.211983	0.180591	-1.17383	0.240464	0.505306
ENSG00000184261	7.83021	-0.244972	0.882401	-0.277619	0.781305	0.903866
ENSG00000230979	2631.81	0.0825238	0.12606	0.65464	0.5127	0.747825
ENSG00000116062	970.191	-0.322942	0.109872	-2.93926	0.00328995	0.0255445
ENSG00000138081	643.359	-0.317851	0.135316	-2.34896	0.018826	0.0965603
ENSG00000170802	135.17	-0.086386	0.305341	-0.282916	0.777241	0.902037
ENSG00000162869	195.407	-0.377687	0.182029	-2.07487	0.0379981	0.158088
ENSG00000115239	111.147	-0.339967	0.230398	-1.47557	0.14006	0.366565
ENSG00000143942	33.1101	-0.100287	0.442836	-0.226466	0.820839	0.923217
ENSG00000068912	442.606	-0.214217	0.13991	-1.53111	0.125742	0.3432
ENSG00000068878	1436.69	0.0772359	0.110078	0.701646	0.4829	0.727319
ENSG00000170634	75.9196	0.251406	0.272781	0.921638	0.356718	0.629096
ENSG00000233266	10.5851	-0.12424	0.733927	-0.169282	0.865575	0.943997
ENSG00000272156	34.8859	-1.20893	0.319072	-3.7889	0.000151314	0.00200845
ENSG00000115306	521.288	-0.746655	0.157982	-4.72621	2.28744e-06	4.96211e-05
ENSG00000214595	48.1519	-1.1087	0.583831	-1.89901	0.0575626	0.208903
[truncated: 14,314 more rows]

## Sheet: WT_Unstim_vs_SCR_Unstim
	baseMean	log2FoldChange	lfcSE	stat	pvalue	padj
ENSG00000227232	600.594	-0.138832	0.165656	-0.838077	0.401987	0.72625
ENSG00000237683	51.5899	-0.0181274	0.265908	-0.0681717	0.945649	0.981766
ENSG00000237094	170.941	0.0780912	0.182225	0.428543	0.668256	0.875114
ENSG00000225972	56803.3	0.123202	0.236763	0.520359	0.602813	0.845178
ENSG00000225630	7573.92	-0.178456	0.191437	-0.93219	0.351238	0.685697
ENSG00000237973	13770	-0.15157	0.113867	-1.33112	0.18315	0.519769
ENSG00000229344	14341.5	0.273938	0.128228	2.13633	0.0326526	0.210141
ENSG00000240409	207.465	1.40522	0.311911	4.50518	6.63181e-06	0.000555235
ENSG00000248527	6724.11	0.103763	0.181768	0.570851	0.568101	0.829172
ENSG00000198744	936.018	0.297059	0.33312	0.891747	0.372528	0.701112
ENSG00000237491	37.563	0.227928	0.367175	0.620759	0.534758	0.808474
ENSG00000225880	14.8253	0.230206	0.611465	0.376482	0.706558	0.892648
ENSG00000228794	61.6423	0.242982	0.264669	0.918063	0.358586	0.691437
ENSG00000188976	256.027	0.0621166	0.158201	0.392642	0.694584	0.887712
ENSG00000187961	138.346	-0.178994	0.228193	-0.784396	0.432808	0.747421
ENSG00000188290	33.2485	0.934475	0.369429	2.52951	0.0114222	0.114245
ENSG00000187608	4916.04	0.365807	0.143518	2.54885	0.0108079	0.110098
ENSG00000188157	47.7695	-0.271761	0.370242	-0.734008	0.462944	0.767462
ENSG00000131591	46.1013	0.555137	0.331175	1.67627	0.0936861	0.379545
ENSG00000078808	2587.36	-0.0345077	0.138494	-0.249163	0.803234	0.929771
ENSG00000176022	923.877	0.24056	0.10896	2.20779	0.0272587	0.189149
ENSG00000160087	1644.61	-0.147931	0.127947	-1.15619	0.247602	0.594653
ENSG00000162572	25.0295	-0.784968	0.555626	-1.41276	0.157725	0.48766
ENSG00000131584	80.7961	-0.592784	0.269406	-2.20034	0.0277826	0.19158
ENSG00000169972	76.4088	-0.053645	0.268918	-0.199485	0.841883	0.945115
ENSG00000127054	449.169	0.0764117	0.12836	0.595292	0.551648	0.817623
ENSG00000224051	99.5866	-0.159917	0.231092	-0.692007	0.488933	0.783221
ENSG00000107404	371.448	-0.0711165	0.14477	-0.491239	0.623258	0.854319
ENSG00000175756	1620.37	0.277149	0.123465	2.24475	0.0247841	0.178911
ENSG00000221978	1275.98	0.074323	0.101189	0.734496	0.462646	0.767462
ENSG00000224870	308.598	0.0861366	0.168381	0.511557	0.608961	0.848322
ENSG00000242485	2575.54	0.150364	0.109126	1.3779	0.168235	0.50185
ENSG00000215915	49.4845	0.156635	0.543444	0.288227	0.773173	0.920072
ENSG00000160072	110.282	0.880153	0.267009	3.29634	0.000979538	0.0231458
ENSG00000197785	259.438	0.0169078	0.205161	0.0824127	0.934319	0.977742
ENSG00000160075	959.431	-0.286816	0.128259	-2.23623	0.0253367	0.181249
ENSG00000215014	14.4984	0.742999	0.612317	1.21342	0.224969	0.569591
ENSG00000228594	77.706	0.411776	0.252556	1.63043	0.10301	0.39765
ENSG00000272106	15.799	-0.371461	0.565732	-0.656602	0.511437	0.79518
ENSG00000197530	134.918	-0.377935	0.250027	-1.51158	0.130641	0.445716
ENSG00000248333	533.18	-0.101389	0.127807	-0.793299	0.427604	0.744115
ENSG00000272004	16.9333	0.101355	0.528292	0.191855	0.847856	0.947099
ENSG00000189339	501.795	-0.168273	0.128192	-1.31266	0.189297	0.52808
ENSG00000227775	26.5029	-1.26637	0.503623	-2.51452	0.0119196	0.117339
ENSG00000215790	19.7299	-0.68198	0.632188	-1.07876	0.280694	0.624203
ENSG00000008130	1146.81	0.129079	0.135762	0.950779	0.341717	0.678865
ENSG00000078369	2826.71	-0.0580717	0.0770367	-0.753819	0.450958	0.760564
ENSG00000067606	101.761	-0.258352	0.296677	-0.870817	0.383854	0.711965
ENSG00000271806	34.7795	-0.146182	0.363039	-0.402661	0.687197	0.884225
ENSG00000162585	260.299	-0.142773	0.200424	-0.712357	0.476244	0.775606
ENSG00000157933	840.147	-0.312899	0.133983	-2.33537	0.0195243	0.155836
ENSG00000157916	1116.56	0.236087	0.103787	2.27472	0.0229226	0.17082
ENSG00000157911	70.5222	0.302315	0.337815	0.894914	0.370833	0.700519
ENSG00000157881	17.5672	0.131907	0.612933	0.215206	0.829607	0.94054
ENSG00000272449	22.5939	-0.843541	0.533005	-1.58261	0.11351	0.415642
ENSG00000157873	249.56	-0.0342096	0.168841	-0.202614	0.839437	0.944229
ENSG00000157870	20.7499	-0.173228	0.484392	-0.35762	0.720628	0.897889
ENSG00000130762	58.3478	0.658411	0.350779	1.877	0.0605184	0.298176
ENSG00000158109	728.619	-0.223619	0.155552	-1.43758	0.150553	0.478363
ENSG00000116213	426.985	-0.284683	0.224651	-1.26722	0.205075	0.544362
ENSG00000078900	86.4627	-0.256994	0.222895	-1.15298	0.248918	0.596062
ENSG00000227372	81.6936	-0.0818249	0.269783	-0.303299	0.761662	0.916218
ENSG00000235169	36.8202	-0.459202	0.397011	-1.15665	0.247417	0.594621
ENSG00000130764	1722.24	-0.115004	0.129887	-0.885416	0.375932	0.703732
ENSG00000116198	265.59	-0.267462	0.158782	-1.68445	0.0920938	0.375576
ENSG00000169598	241.206	-0.427446	0.247689	-1.72574	0.0843947	0.359084
ENSG00000198912	441.785	-0.0159105	0.385442	-0.0412786	0.967074	0.989051
ENSG00000196581	29.8479	-0.407607	0.419663	-0.971272	0.331413	0.669501
ENSG00000131697	189.74	0.0822361	0.23335	0.352416	0.724527	0.899419
ENSG00000069424	1591.41	-0.0370548	0.0825018	-0.44914	0.653331	0.867784
ENSG00000116251	12351.7	0.139912	0.074585	1.87587	0.0606731	0.298639
ENSG00000158286	15.2099	-0.16368	0.581822	-0.281323	0.778463	0.921473
ENSG00000116237	714.392	-0.0420484	0.148978	-0.282246	0.777755	0.921467
ENSG00000158292	26.6926	0.508124	0.439065	1.15728	0.247156	0.594194
ENSG00000097021	109.539	0.597377	0.222507	2.68476	0.00725827	0.0868065
ENSG00000187017	23.4992	0.292323	0.447967	0.652554	0.514044	0.797499
ENSG00000215788	120.72	-0.203475	0.228976	-0.88863	0.374202	0.702157
ENSG00000171680	24.4134	-1.54354	0.436685	-3.53467	0.000408285	0.0128485
ENSG00000162408	509.429	-0.398295	0.137685	-2.89281	0.00381815	0.0569809
ENSG00000229519	25.4283	0.715486	0.49694	1.43978	0.149928	0.477447
ENSG00000204859	60.9272	0.359863	0.310161	1.16025	0.245949	0.592662
ENSG00000162413	311.841	-0.4785	0.157829	-3.03176	0.00243131	0.0430522
ENSG00000116273	314.852	0.0299641	0.156247	0.191775	0.847919	0.947099
ENSG00000041988	472.216	0.0805678	0.144307	0.558309	0.576634	0.83396
ENSG00000007923	468.321	0.65449	0.154512	4.23587	2.27672e-05	0.00150484
ENSG00000171735	453.118	0.252873	0.188376	1.34239	0.179471	0.515998
ENSG00000049245	312.938	0.0959068	0.141057	0.679915	0.496558	0.786716
ENSG00000049246	26.8279	0.110163	0.477924	0.230503	0.817701	0.936615
ENSG00000049247	96.3796	0.327424	0.271698	1.2051	0.228164	0.57289
ENSG00000116288	2712.02	0.171245	0.10153	1.68664	0.091672	0.374602
ENSG00000142599	586.565	-0.104556	0.134219	-0.778994	0.435983	0.749649
ENSG00000074800	8557.89	0.0298627	0.101183	0.295137	0.76789	0.918154
ENSG00000232208	14.5256	0.181221	0.689706	0.262751	0.792742	0.926827
ENSG00000142583	874.313	-0.35549	0.14417	-2.46577	0.0136719	0.126759
ENSG00000180758	70.1735	-0.354125	0.315036	-1.12408	0.26098	0.606602
ENSG00000049239	455.458	0.123736	0.129306	0.956923	0.338606	0.676505
ENSG00000171621	62.0075	-0.814669	0.283356	-2.87507	0.00403935	0.0586995
ENSG00000171612	335.573	-0.109508	0.141933	-0.771546	0.440383	0.752671
ENSG00000231181	15.5285	0.502576	0.498346	1.00849	0.31322	0.655079
ENSG00000188807	123.768	0.115077	0.195845	0.587596	0.556804	0.822306
ENSG00000171608	5662.29	-0.155873	0.108707	-1.43388	0.151607	0.479989
ENSG00000179840	16.1075	-0.0339263	0.49807	-0.0681154	0.945694	0.981766
ENSG00000171603	2191.89	-0.196495	0.114179	-1.72093	0.0852627	0.360957
ENSG00000178585	597.704	-0.224027	0.117561	-1.90563	0.0566982	0.288071
ENSG00000162441	197.778	-0.194701	0.212057	-0.918152	0.358539	0.691437
ENSG00000173614	107.637	-0.193229	0.228758	-0.84469	0.398284	0.723753
ENSG00000130939	167.962	-0.0929381	0.216531	-0.429214	0.667767	0.875114
ENSG00000054523	319.523	-0.20355	0.151215	-1.3461	0.178271	0.514324
ENSG00000142657	1934.66	0.258515	0.123508	2.09311	0.0363398	0.222269
ENSG00000175279	315.099	0.430347	0.192876	2.23121	0.0256671	0.182359
ENSG00000160049	294.117	-0.12173	0.186738	-0.651876	0.514481	0.797924
ENSG00000142655	201.795	0.240672	0.169458	1.42024	0.155537	0.485816
ENSG00000130940	171.244	-0.0724537	0.166091	-0.436228	0.662671	0.87207
ENSG00000175262	30.6797	-0.383192	0.371788	-1.03067	0.302694	0.645774
ENSG00000120948	3919.15	-0.159176	0.0705887	-2.25498	0.0241345	0.176164
ENSG00000271895	106.192	-0.420735	0.238138	-1.76677	0.0772663	0.34173
ENSG00000116649	1122.95	0.536709	0.146614	3.66069	0.000251533	0.00894445
ENSG00000171824	615.258	-0.0826065	0.103194	-0.8005	0.423421	0.741174
ENSG00000198793	503.856	0.0980691	0.127949	0.766467	0.443398	0.754769
ENSG00000120942	164.415	0.105902	0.233871	0.452821	0.650677	0.867536
ENSG00000132879	77.7525	-0.59336	0.283753	-2.09111	0.0365182	0.222696
ENSG00000116663	61.9091	0.20474	0.335554	0.610155	0.541759	0.811451
ENSG00000116670	386.866	0.269331	0.146265	1.8414	0.0655636	0.31159
ENSG00000177674	246.853	-0.260845	0.168459	-1.54841	0.121523	0.430357
ENSG00000177000	413.783	-0.475552	0.204159	-2.32932	0.0198419	0.157328
ENSG00000011021	359.443	-0.202955	0.178423	-1.13749	0.255333	0.601747
ENSG00000116685	2242.35	-0.0779803	0.0778561	-1.0016	0.316539	0.657892
ENSG00000083444	567.237	-0.274085	0.123806	-2.21383	0.0268403	0.187242
ENSG00000116688	1096.63	0.000958353	0.114234	0.00838935	0.993306	0.997434
ENSG00000116691	483.122	0.588144	0.23703	2.4813	0.0130904	0.123767
ENSG00000028137	1420.74	-0.358717	0.142581	-2.51588	0.0118736	0.117127
ENSG00000048707	357.163	-0.132857	0.12062	-1.10145	0.2707	0.615707
ENSG00000162496	64.4589	0.408098	0.270819	1.5069	0.131836	0.447704
ENSG00000162493	60.7944	0.385676	0.334091	1.1544	0.248335	0.595532
ENSG00000116731	387.983	-0.163109	0.141963	-1.14896	0.250574	0.597502
ENSG00000189337	29.4004	-1.31031	0.510063	-2.56893	0.0102013	0.106801
ENSG00000171729	664.433	-0.00582089	0.15058	-0.0386564	0.969164	0.989375
ENSG00000142634	696.849	-0.0574536	0.122892	-0.467514	0.640132	0.862217
ENSG00000132906	59.6004	0.0472887	0.326086	0.145019	0.884696	0.96105
ENSG00000116138	485.519	-0.116427	0.13102	-0.888616	0.374209	0.702157
ENSG00000116771	63.9701	0.269864	0.282835	0.954137	0.340014	0.677477
ENSG00000235084	33.1372	-0.148826	1.09785	-0.135561	0.892168	0.963264
ENSG00000197312	320.613	-0.0697409	0.150949	-0.462016	0.64407	0.864567
ENSG00000116786	1526.11	0.0752335	0.267372	0.281382	0.778418	0.921473
ENSG00000224321	142.922	0.355997	0.322659	1.10332	0.269887	0.614677
ENSG00000233954	365.685	0.0589029	0.299119	0.196921	0.843889	0.945617
ENSG00000178715	21.5751	0.498466	0.515437	0.967074	0.333507	0.671247
ENSG00000179743	289.903	0.117227	0.179679	0.652425	0.514127	0.797499
ENSG00000065526	1164.65	-0.224305	0.112199	-1.99916	0.0455907	0.255832
ENSG00000116809	166.385	-0.375924	0.211053	-1.78118	0.074883	0.335535
ENSG00000173641	152.589	0.462234	0.252565	1.83016	0.0672259	0.315317
ENSG00000142627	16.7203	-0.0223685	0.641663	-0.0348603	0.972191	0.990487
ENSG00000142632	247.368	-0.143134	0.177998	-0.804132	0.421321	0.739839
ENSG00000037637	274.575	-0.116761	0.163742	-0.713078	0.475798	0.77532
ENSG00000055070	943.835	0.183154	0.129369	1.41575	0.156848	0.486561
ENSG00000157191	888.475	0.341469	0.22058	1.54805	0.121609	0.430357
ENSG00000226029	33.8235	-0.440576	0.430803	-1.02268	0.306457	0.649057
ENSG00000224174	82.148	0.0957373	0.253833	0.377167	0.70605	0.892648
ENSG00000219481	321.129	-0.262588	0.190842	-1.37595	0.168838	0.502402
ENSG00000215908	156.83	0.187239	0.17807	1.05149	0.293034	0.636888
ENSG00000186301	48.935	0.0941305	0.294426	0.319708	0.74919	0.912311
ENSG00000236698	279.22	0.102534	0.196679	0.521327	0.602139	0.845156
ENSG00000058453	140.979	-0.200108	0.21568	-0.927802	0.35351	0.687884
ENSG00000207389	18.8391	0.183432	0.505522	0.362858	0.716711	0.896282
ENSG00000186715	72.8612	-0.108686	0.294264	-0.369349	0.711868	0.894465
ENSG00000238142	109.262	0.126242	0.21753	0.58034	0.561685	0.8248
ENSG00000207005	19.0228	0.206034	0.504974	0.40801	0.683267	0.881858
ENSG00000159363	68.5907	0.188814	0.266925	0.707368	0.479338	0.777908
ENSG00000117118	666.62	-0.0140618	0.227859	-0.0617127	0.950792	0.983531
ENSG00000117115	39.5731	-1.04795	0.416422	-2.51656	0.0118508	0.117064
ENSG00000179051	6651.1	-0.312374	0.373507	-0.836327	0.402971	0.727021
ENSG00000074964	3016.53	-0.151488	0.0993379	-1.52498	0.127265	0.440165
ENSG00000159423	82.6764	-0.0871115	0.351914	-0.247536	0.804493	0.930477
ENSG00000169991	64.455	-0.090772	0.285102	-0.318384	0.750194	0.912563
ENSG00000127481	380.417	-0.313758	0.225917	-1.38882	0.164887	0.49726
ENSG00000230424	26.6656	-0.0170789	0.530972	-0.0321654	0.97434	0.991762
ENSG00000127463	510.307	0.377836	0.167297	2.25848	0.0239158	0.175281
ENSG00000053372	383.118	0.14222	0.166996	0.851639	0.394415	0.720499
ENSG00000211454	32.2697	-0.523043	0.435973	-1.19971	0.23025	0.575546
ENSG00000053371	566.178	-0.0541866	0.129873	-0.417227	0.676512	0.878517
ENSG00000040487	198.865	-0.17856	0.187351	-0.953081	0.340549	0.67798
ENSG00000077549	3059.73	-0.0682225	0.172275	-0.39601	0.692097	0.886634
ENSG00000173436	523.462	-0.110106	0.147983	-0.744043	0.45685	0.764865
ENSG00000226396	4561.53	0.296802	0.198474	1.49542	0.134805	0.45281
ENSG00000158747	105.217	0.73459	0.231431	3.17412	0.00150292	0.0309274
ENSG00000162542	85.0023	0.179851	0.269182	0.66814	0.504044	0.792202
ENSG00000169914	107.013	0.378574	0.230816	1.64015	0.100973	0.395159
ENSG00000090432	255.554	0.111937	0.169299	0.661177	0.508499	0.793537
ENSG00000158825	19.0138	-0.85162	0.554705	-1.53526	0.124719	0.435347
ENSG00000158828	248.213	-0.60872	0.173012	-3.51837	0.00043421	0.0133733
ENSG00000117242	33.693	-1.18881	0.499277	-2.38106	0.0172629	0.144458
ENSG00000244038	1413.62	-0.0120679	0.130579	-0.0924189	0.926365	0.975171
ENSG00000117245	275.76	0.376385	0.139729	2.69368	0.00706677	0.0853907
ENSG00000127483	1571.31	-0.137274	0.121057	-1.13396	0.25681	0.602747
ENSG00000075151	801.274	-0.305523	0.126267	-2.41966	0.0155352	0.136295
ENSG00000117298	677.284	-0.0471543	0.165521	-0.284883	0.775734	0.92112
ENSG00000142794	87.7495	-0.218727	0.251411	-0.869997	0.384302	0.712334
ENSG00000076864	29.135	0.402458	0.412315	0.976095	0.329017	0.66767
ENSG00000090686	2061.24	-0.423853	0.130764	-3.24137	0.00118958	0.026169
ENSG00000142798	80.7673	0.111468	0.302408	0.368602	0.712424	0.894851
ENSG00000232037	85.3659	-0.141084	0.318794	-0.442557	0.658086	0.869707
ENSG00000070831	2597.88	0.0428404	0.139452	0.307205	0.758688	0.915673
ENSG00000184677	331.731	-0.47838	0.147062	-3.25292	0.00114225	0.0255589
ENSG00000133216	74.9875	0.477503	0.302776	1.57708	0.114776	0.418243
ENSG00000004487	135.318	-0.384068	0.22397	-1.71482	0.0863788	0.363471
ENSG00000266802	24.5159	-0.783354	0.68065	-1.15089	0.249777	0.597092
ENSG00000169641	595.613	-0.237407	0.123347	-1.92471	0.0542658	0.281903
ENSG00000261326	24.6927	0.335601	0.396896	0.845564	0.397796	0.723371
ENSG00000125944	1394.73	-0.0606276	0.12055	-0.502924	0.615018	0.851632
ENSG00000125945	27.279	-0.279629	0.445752	-0.62732	0.530449	0.807668
ENSG00000204219	41.4841	-0.0611715	0.333975	-0.183162	0.854671	0.950182
ENSG00000007968	174.97	0.360806	0.189266	1.90635	0.0566053	0.287906
ENSG00000117318	67.5915	-1.59938	0.333666	-4.79337	1.64007e-06	0.000174248
ENSG00000142676	14084	0.168231	0.0872118	1.92899	0.0537317	0.280143
ENSG00000011007	817.026	0.352289	0.232889	1.51269	0.130359	0.445281
ENSG00000236810	21.0411	1.0349	0.52239	1.9811	0.0475804	0.261623
ENSG00000057757	301.623	0.00716101	0.158979	0.0450438	0.964072	0.988398
ENSG00000011009	1242.24	-0.161282	0.146998	-1.09717	0.272566	0.616774
ENSG00000117308	80.3421	0.0668363	0.256105	0.260972	0.794114	0.927296
ENSG00000117305	140.55	0.184178	0.194264	0.948078	0.34309	0.679089
ENSG00000179163	205.451	-0.477005	0.18698	-2.5511	0.0107383	0.109687
ENSG00000230228	21.4598	-0.712091	0.477559	-1.49111	0.135933	0.453147
ENSG00000189266	1191.18	-0.118906	0.169851	-0.700062	0.483889	0.781415
ENSG00000188529	1824.96	-0.0453932	0.100644	-0.451025	0.651971	0.867536
ENSG00000001460	53.7114	0.525899	0.290886	1.80792	0.0706183	0.324848
ENSG00000001461	264.263	-0.645169	0.129012	-5.00086	5.70754e-07	7.95163e-05
ENSG00000117602	62.7019	-0.381761	0.293323	-1.30151	0.193085	0.532172
ENSG00000133226	4852.5	-0.214456	0.128448	-1.66959	0.0950003	0.38275
ENSG00000169504	1912.44	0.143897	0.162834	0.8837	0.376858	0.704463
ENSG00000020633	1344.15	-0.0393403	0.110345	-0.356522	0.72145	0.898284
ENSG00000117614	878.773	0.0481425	0.116425	0.413505	0.679236	0.879432
ENSG00000117616	1921.1	-0.372432	0.105859	-3.51819	0.000434495	0.0133733
ENSG00000183726	854.379	0.0854417	0.239429	0.356856	0.721199	0.898165
ENSG00000204178	271.023	-0.288607	0.153986	-1.87424	0.0608972	0.299285
ENSG00000157978	623.537	0.132634	0.153972	0.861418	0.389008	0.715601
ENSG00000117643	102.02	-0.237125	0.259221	-0.914761	0.360317	0.692676
ENSG00000233478	22.2593	-0.377369	0.729511	-0.517291	0.604953	0.846434
ENSG00000162430	419.473	-0.124723	0.155719	-0.800946	0.423163	0.741174
ENSG00000117640	305.749	-0.187476	0.167441	-1.11966	0.262859	0.608487
ENSG00000127423	114.394	0.157275	0.263992	0.595758	0.551337	0.817623
ENSG00000182749	64.0352	0.376484	0.349034	1.07865	0.280746	0.624203
ENSG00000117632	7166.22	0.0114346	0.0731068	0.156409	0.875711	0.958649
ENSG00000158006	175.105	0.307783	0.163187	1.88607	0.0592857	0.295358
ENSG00000175087	22.2703	-0.673403	0.480424	-1.40169	0.161009	0.49182
ENSG00000142684	265.646	0.271083	0.191468	1.41581	0.15683	0.486561
ENSG00000130695	269.567	0.470042	0.138147	3.40248	0.000667774	0.0181399
ENSG00000142669	2486.01	-0.0105528	0.111122	-0.0949661	0.924342	0.974074
ENSG00000169442	219.41	0.0301461	0.198612	0.151783	0.879358	0.959354
ENSG00000117682	357.535	0.289477	0.143475	2.01761	0.0436316	0.248929
ENSG00000198830	13417.1	0.317831	0.0849203	3.7427	0.000182053	0.00711378
ENSG00000117676	1040.53	-0.168389	0.136203	-1.23631	0.216344	0.558601
ENSG00000117713	1260.67	-0.0783778	0.0897686	-0.87311	0.382603	0.710747
ENSG00000060642	58.9222	-0.0817857	0.329042	-0.248557	0.803704	0.930058
ENSG00000204160	138.285	0.387033	0.231177	1.67419	0.094094	0.380488
ENSG00000142751	195.184	0.0573613	0.182665	0.314025	0.753502	0.91372
ENSG00000198746	158.423	0.358043	0.300192	1.19271	0.232981	0.577541
ENSG00000090273	838.247	0.371593	0.118546	3.13458	0.00172101	0.0341889
ENSG00000172746	29.7428	1.45086	0.528491	2.74529	0.00604566	0.0773532
ENSG00000090020	205.121	-0.23528	0.17467	-1.347	0.177982	0.513831
ENSG00000225159	95.5222	0.138176	0.49719	0.277914	0.781079	0.923046
ENSG00000142784	146.297	-0.0160759	0.233664	-0.068799	0.94515	0.981766
ENSG00000186501	95.3203	0.481776	0.255526	1.88543	0.059372	0.295614
ENSG00000142765	143.222	0.677399	0.24326	2.78467	0.00535825	0.0709527
ENSG00000142733	144.106	0.311858	0.221913	1.40532	0.159926	0.490763
ENSG00000158195	2981.08	0.283677	0.110148	2.57542	0.0100118	0.105312
ENSG00000126705	167.372	-0.184108	0.23562	-0.781374	0.434583	0.748645
ENSG00000000938	433.677	-0.0210491	0.16297	-0.12916	0.897231	0.965271
ENSG00000235912	95.7457	0.30903	0.645461	0.478774	0.632099	0.858298
ENSG00000233975	16.617	-1.42809	0.599361	-2.38268	0.0171872	0.14433
ENSG00000126709	29637.8	-0.32507	0.149264	-2.17782	0.0294197	0.197005
ENSG00000009780	95.2363	-0.199873	0.236971	-0.843449	0.398977	0.724003
ENSG00000117758	704.112	-0.0579916	0.0980049	-0.591722	0.554037	0.819908
ENSG00000117751	528.959	0.0894004	0.126031	0.709353	0.478106	0.777403
ENSG00000130775	577.267	0.304098	0.131768	2.30782	0.0210091	0.162795
ENSG00000117748	474.377	0.176226	0.116175	1.51689	0.129293	0.443957
ENSG00000158156	153.822	-0.51111	0.20663	-2.47356	0.0133776	0.125408
ENSG00000158161	701.33	-0.391981	0.124331	-3.15273	0.0016175	0.0326299
ENSG00000240750	30.488	-0.330867	0.547538	-0.604281	0.545657	0.813742
ENSG00000228589	1857.2	-0.0512829	0.0974028	-0.526503	0.598538	0.843436
ENSG00000169403	184.651	0.494295	0.223591	2.21071	0.0270561	0.188199
ENSG00000126698	1852.38	-0.131159	0.169576	-0.773452	0.439255	0.751728
ENSG00000215902	18.0638	0.408142	0.619812	0.658493	0.510221	0.794337
ENSG00000130770	4351.24	0.0134989	0.0965565	0.139803	0.888816	0.962461
ENSG00000130766	1116.17	0.0909562	0.141867	0.641138	0.521433	0.802114
ENSG00000130772	314.929	0.0214279	0.16727	0.128104	0.898067	0.965518
ENSG00000204138	1784.55	-0.198005	0.0974673	-2.0315	0.0422041	0.243275
ENSG00000229820	24.131	0.255959	0.575177	0.445009	0.656313	0.868846
ENSG00000221216	59.2105	-0.24418	0.333457	-0.73227	0.464004	0.768234
ENSG00000180198	586.052	-0.0866017	0.335309	-0.258275	0.796195	0.927796
ENSG00000242125	614.998	-0.01771	0.143579	-0.123347	0.901832	0.966084
ENSG00000180098	324.651	-0.039373	0.138406	-0.284474	0.776047	0.921199
ENSG00000197989	699.985	0.139719	0.12508	1.11704	0.263978	0.609495
ENSG00000120656	315.888	0.0970348	0.142175	0.682504	0.49492	0.786128
ENSG00000162419	507.368	-0.301238	0.116218	-2.59201	0.00954175	0.102062
ENSG00000198492	1632.95	0.00562857	0.0789443	0.071298	0.943161	0.981414
ENSG00000159023	1231.87	-0.283854	0.124622	-2.27772	0.0227431	0.169987
ENSG00000225616	59.0872	0.227239	0.600679	0.378303	0.705205	0.89245
ENSG00000116350	789.817	0.0674906	0.170592	0.395627	0.69238	0.886838
ENSG00000116353	86.9454	0.593089	0.26064	2.27551	0.0228753	0.170746
ENSG00000060656	63.4313	-0.253146	0.329856	-0.767442	0.442819	0.754406
ENSG00000186056	14.894	1.22104	0.558274	2.18718	0.0287294	0.194618
ENSG00000162511	4596.75	-0.079079	0.117443	-0.673337	0.500733	0.789492
ENSG00000162512	180.12	0.276192	0.183783	1.50281	0.132888	0.44953
ENSG00000134644	1133.3	-0.0887848	0.0949381	-0.935187	0.349692	0.684728
ENSG00000084628	49.4235	0.853838	0.38091	2.24158	0.0249888	0.179783
ENSG00000060688	198.133	-0.128217	0.200107	-0.640742	0.52169	0.802182
ENSG00000229447	127.076	0.57455	0.244934	2.34573	0.0189898	0.153189
ENSG00000121766	372.515	0.00334201	0.139685	0.0239253	0.980912	0.993519
ENSG00000168528	172.107	0.00488759	0.260292	0.0187774	0.985019	0.99482
ENSG00000162517	146.175	0.223315	0.237866	0.938828	0.347819	0.683299
ENSG00000264078	17.7854	0.205624	0.568751	0.361536	0.717699	0.896624
ENSG00000184007	3044.46	-0.160526	0.118131	-1.35888	0.174186	0.509294
ENSG00000121774	3112.31	0.00911413	0.0842005	0.108243	0.913803	0.970793
ENSG00000121775	275.797	-0.0466823	0.143341	-0.325672	0.744673	0.909937
ENSG00000025800	840.615	-0.375194	0.171374	-2.18933	0.0285727	0.194383
ENSG00000084652	701.05	-0.0707381	0.12856	-0.550235	0.582158	0.83707
ENSG00000160050	148.639	-0.182335	0.245457	-0.74284	0.457579	0.765638
ENSG00000160051	31.3491	0.440737	0.411474	1.07112	0.284116	0.627514
ENSG00000160055	36.5178	1.18524	0.344082	3.44464	0.000571826	0.0163707
ENSG00000084623	841.988	-0.050862	0.104404	-0.487165	0.626141	0.855798
ENSG00000220785	32.7543	-0.237863	0.461298	-0.515639	0.606107	0.847063
ENSG00000116478	2481.46	-0.532179	0.104854	-5.07541	3.86654e-07	5.88904e-05
ENSG00000175130	68.2749	-0.174816	0.347243	-0.503439	0.614656	0.851485
ENSG00000225828	28.9225	-0.202866	0.411415	-0.493093	0.621947	0.854087
ENSG00000160058	156.118	0.0786152	0.264547	0.297169	0.766337	0.917341
ENSG00000160062	49.5467	0.658662	0.335872	1.96105	0.0498732	0.267514
ENSG00000176261	345.064	0.117087	0.216112	0.541791	0.587963	0.840356
ENSG00000162521	1031.21	-0.099051	0.106807	-0.92738	0.353729	0.687938
ENSG00000162520	27.3783	-0.494257	0.502647	-0.983308	0.325456	0.665954
ENSG00000162522	35.0684	-0.672354	0.410398	-1.6383	0.10136	0.395244
ENSG00000134684	1938.14	0.0905363	0.0907114	0.998069	0.318246	0.659182
ENSG00000116497	368.301	-0.105867	0.161969	-0.653626	0.513353	0.796691
ENSG00000121900	73.4832	0.511497	0.236261	2.16497	0.03039	0.201146
ENSG00000116514	112.91	0.318739	0.281157	1.13367	0.256934	0.602747
ENSG00000004455	2672.49	-0.150403	0.0772268	-1.94755	0.0514684	0.273092
ENSG00000142920	28.4796	-1.30736	0.430554	-3.03646	0.00239375	0.0426503
ENSG00000134686	231.149	0.0946128	0.172259	0.549248	0.582835	0.837464
ENSG00000121903	27.8703	-0.335568	0.451902	-0.74257	0.457742	0.765707
ENSG00000121904	14.2966	-1.22605	0.665005	-1.84366	0.0652323	0.310464
ENSG00000163866	411.023	0.123522	0.111658	1.10625	0.268616	0.614085
ENSG00000241014	48.2668	-0.146757	0.299058	-0.490732	0.623616	0.854438
ENSG00000163867	288.933	-0.192966	0.162112	-1.19033	0.233917	0.57886
ENSG00000197056	50.9123	-0.532197	0.372196	-1.42989	0.15275	0.481938
ENSG00000116560	7280.36	0.0132755	0.0983867	0.134932	0.892666	0.963264
ENSG00000146463	640.461	-0.381953	0.141051	-2.7079	0.00677101	0.0832904
ENSG00000229994	2564.2	0.178782	0.10714	1.66867	0.0951821	0.382837
ENSG00000142687	870.234	-0.519722	0.124623	-4.17034	3.04141e-05	0.00192171
ENSG00000020129	107.45	-0.103014	0.247195	-0.416734	0.676873	0.878728
ENSG00000239636	139.292	-0.0325888	0.220273	-0.147947	0.882384	0.960629
ENSG00000116819	55.7396	-0.675933	0.293473	-2.30322	0.0212664	0.163552
ENSG00000126067	1126.16	0.079172	0.124639	0.635211	0.525291	0.803969
ENSG00000142686	121.307	0.0822668	0.236055	0.348506	0.72746	0.900524
ENSG00000092853	896.806	-0.0448905	0.14795	-0.303416	0.761573	0.916218
ENSG00000134698	426.224	-0.375829	0.124297	-3.02363	0.00249764	0.0437408
ENSG00000092847	229.395	-0.234835	0.165321	-1.42048	0.155468	0.485705
ENSG00000126070	256.874	-0.171727	0.177339	-0.968357	0.332866	0.671019
ENSG00000116863	1007.1	0.502091	0.11315	4.43741	9.10476e-06	0.000717525
ENSG00000171812	264.953	-0.00456466	0.203685	-0.0224104	0.982121	0.99391
ENSG00000054116	1072.14	-0.140064	0.108274	-1.29361	0.195801	0.534077
ENSG00000116871	810.223	0.000247904	0.089673	0.00276454	0.997794	0.998906
ENSG00000054118	3375.2	-0.0188111	0.0793615	-0.237031	0.812633	0.934007
ENSG00000142694	17.0406	1.03822	0.592694	1.7517	0.0798257	0.348006
ENSG00000196182	660.147	-0.178983	0.118983	-1.50428	0.132509	0.448779
ENSG00000181817	288.867	-0.366605	0.162764	-2.25238	0.0242983	0.176714
ENSG00000116898	361.323	-0.0476012	0.149414	-0.318586	0.75004	0.91246
ENSG00000119535	618.073	-0.339316	0.148351	-2.28725	0.0221814	0.167977
ENSG00000233621	30.7815	-0.126591	0.490233	-0.258226	0.796232	0.927796
ENSG00000163874	1288.41	0.574479	0.146851	3.91199	9.15379e-05	0.00437643
ENSG00000163875	597.914	0.0419201	0.153346	0.27337	0.784569	0.924505
ENSG00000163877	200.498	0.124506	0.14678	0.848253	0.396297	0.722156
ENSG00000237749	337.836	0.189404	0.302186	0.62678	0.530804	0.807708
ENSG00000134697	1797.06	0.164158	0.110917	1.48001	0.138872	0.459043
ENSG00000169218	50.4115	0.121467	0.322195	0.376999	0.706174	0.892648
ENSG00000116922	48.8233	0.890275	0.444792	2.00156	0.0453325	0.255082
ENSG00000134690	753.84	0.254844	0.156097	1.6326	0.102553	0.397286
ENSG00000185090	22.2045	1.67627	0.494002	3.39325	0.00069069	0.0186208
ENSG00000196449	397.408	0.227145	0.186922	1.21518	0.224296	0.568588
ENSG00000197982	381.121	0.104968	0.153519	0.683742	0.494138	0.785484
ENSG00000188786	1051.59	-0.0226321	0.0921599	-0.245575	0.806011	0.930957
ENSG00000204084	462.658	-0.0366338	0.122189	-0.299813	0.76432	0.916609
ENSG00000183431	962.595	0.115186	0.107004	1.07647	0.281718	0.625255
ENSG00000183386	60.8663	0.309893	0.294738	1.05142	0.293067	0.636888
ENSG00000183520	674.549	-0.130481	0.116602	-1.11903	0.263128	0.608501
ENSG00000215895	202.774	-0.130009	0.279243	-0.465574	0.64152	0.86276
ENSG00000116954	1553.15	-0.152467	0.10391	-1.4673	0.142294	0.46554
ENSG00000214114	474.983	-0.0249175	0.114314	-0.217974	0.827449	0.940078
ENSG00000174574	654.63	-0.470154	0.135742	-3.46359	0.000533023	0.015476
ENSG00000168653	2342.03	0.119337	0.0924414	1.29094	0.196724	0.534206
ENSG00000127603	1171.46	-0.131163	0.0987347	-1.32844	0.184034	0.521043
ENSG00000182109	271.863	0.0670436	0.250456	0.267686	0.788941	0.925555
ENSG00000090621	6288.8	0.279676	0.144257	1.93873	0.0525343	0.276758
ENSG00000163909	153.044	0.380224	0.219061	1.7357	0.0826169	0.355321
ENSG00000084072	1963.79	-0.000489611	0.128118	-0.00382156	0.996951	0.998413
ENSG00000116985	1823.59	-0.489402	0.127027	-3.85274	0.000116802	0.00518666
ENSG00000198754	96.9352	0.49031	0.235482	2.08215	0.0373288	0.225529
ENSG00000261798	40.7595	0.234273	0.34141	0.686193	0.492592	0.78535
ENSG00000043514	1033.92	-0.00109021	0.168631	-0.00646506	0.994842	0.997732
ENSG00000202222	375.752	-0.0621667	0.206843	-0.30055	0.763757	0.916262
ENSG00000116990	635.776	0.354826	0.114985	3.08586	0.00202966	0.0386092
ENSG00000168389	7264.54	0.319599	0.0875189	3.65177	0.000260444	0.00922357
ENSG00000228477	91.4567	0.447725	0.237736	1.88329	0.0596614	0.295996
ENSG00000131236	70330.5	-0.137265	0.0690886	-1.98679	0.0469453	0.259975
ENSG00000131238	71587.2	-0.0925339	0.109753	-0.843107	0.399169	0.724003
ENSG00000226745	16.2282	-0.210745	0.807469	-0.260994	0.794097	0.927296
ENSG00000117000	7822.33	-0.164726	0.10449	-1.57647	0.114917	0.418243
ENSG00000259943	277.465	0.272561	0.227089	1.20024	0.230047	0.575337
ENSG00000084073	4872.35	-0.184298	0.0875438	-2.10521	0.0352732	0.219127
ENSG00000049089	4234.47	0.355478	0.12812	2.77457	0.00552744	0.0721947
ENSG00000227311	31.5713	0.0886193	0.488973	0.181235	0.856183	0.951071
ENSG00000084070	7438.2	-0.050418	0.0877508	-0.574559	0.565589	0.827006
ENSG00000187801	104.84	-0.07096	0.224666	-0.315846	0.752119	0.913324
ENSG00000260920	267.737	0.309521	0.19544	1.58371	0.113259	0.415092
ENSG00000187815	795.784	0.27489	0.136605	2.0123	0.0441883	0.25119
ENSG00000238287	511.283	0.278701	0.147963	1.88359	0.059621	0.295909
ENSG00000164002	2528.94	0.140527	0.0766768	1.83272	0.0668448	0.314655
ENSG00000117010	678.096	-0.105408	0.147111	-0.71652	0.473671	0.774597
ENSG00000117016	1288.36	-0.137892	0.11898	-1.15895	0.246477	0.593059
ENSG00000272145	110.715	-0.641349	0.261733	-2.45039	0.01427	0.129723
ENSG00000066136	6333.87	0.107734	0.0839074	1.28397	0.199153	0.537635
ENSG00000117013	68.6845	0.265052	0.278519	0.951648	0.341275	0.678624
ENSG00000179862	6113.45	-0.29599	0.120434	-2.45769	0.0139833	0.128648
ENSG00000171793	3000.31	0.281057	0.0817741	3.43699	0.000588212	0.0167064
ENSG00000010803	1080.33	-0.0739001	0.0828322	-0.892167	0.372304	0.701057
ENSG00000204060	88.5907	-0.604515	0.340384	-1.77598	0.0757364	0.338143
ENSG00000127124	1899.4	-0.0595617	0.086997	-0.68464	0.493571	0.785479
ENSG00000198815	1746.04	-0.0500497	0.0798967	-0.626431	0.531033	0.807708
ENSG00000177181	76.4179	-0.552932	0.348889	-1.58484	0.113003	0.414668
ENSG00000066185	14.6217	0.142036	0.577783	0.24583	0.805814	0.930879
ENSG00000127125	4900.3	-0.063843	0.0940072	-0.679129	0.497056	0.787243
ENSG00000186409	101.269	-1.22279	0.342513	-3.57005	0.000356914	0.0116947
ENSG00000171960	4460.2	0.203838	0.0958165	2.12738	0.0333886	0.212181
ENSG00000234917	46.9753	-0.358611	0.341793	-1.04921	0.294083	0.638033
ENSG00000065978	29888.2	-0.0124379	0.119556	-0.104034	0.917143	0.971241
ENSG00000164007	31.6111	-0.683247	0.520018	-1.31389	0.188883	0.527791
ENSG00000117385	1747.71	-0.17432	0.100515	-1.73428	0.082869	0.356185
ENSG00000164008	390.135	0.190848	0.130046	1.46753	0.142231	0.46554
ENSG00000177868	214.481	-0.234036	0.280098	-0.835548	0.403409	0.727042
ENSG00000164010	405.491	-0.0284461	0.156448	-0.181825	0.85572	0.950852
ENSG00000164011	153.814	0.336569	0.189884	1.7725	0.076311	0.33976
ENSG00000117394	656.765	0.0822853	0.161589	0.509226	0.610593	0.849207
ENSG00000227533	44.8135	-0.472346	0.391188	-1.20746	0.227253	0.572005
ENSG00000117395	1033.9	0.349406	0.113634	3.07483	0.00210626	0.0396458
ENSG00000117399	1569.36	0.0350648	0.115689	0.303095	0.761817	0.916218
ENSG00000066322	1033.89	-0.246939	0.213803	-1.15498	0.248098	0.595261
ENSG00000159479	2969.39	0.145683	0.0965607	1.50872	0.131371	0.446949
ENSG00000198198	648.346	0.00168195	0.158505	0.0106113	0.991534	0.997305
ENSG00000178922	739.183	0.224745	0.160956	1.39631	0.162621	0.493683
ENSG00000142949	931.919	0.292721	0.113622	2.57627	0.00998722	0.105174
ENSG00000066135	3919.4	-0.381142	0.103604	-3.67884	0.000234294	0.00850754
ENSG00000236200	72.4539	-0.0990018	0.339284	-0.291796	0.770442	0.919458
ENSG00000126091	427.573	0.177512	0.126248	1.40606	0.159707	0.490371
ENSG00000229444	240.978	-0.0789233	0.184005	-0.428919	0.667982	0.875114
ENSG00000117407	73.7392	-0.296715	0.257018	-1.15445	0.248315	0.595532
ENSG00000117408	99.4808	0.292364	0.221605	1.3193	0.187068	0.525379
ENSG00000132768	317.064	0.532126	0.125447	4.24184	2.21697e-05	0.00149625
ENSG00000117410	5759.53	0.137643	0.122795	1.12092	0.262322	0.608016
ENSG00000117411	644.585	0.635079	0.161318	3.93681	8.25702e-05	0.00406978
ENSG00000196517	57.7745	0.559465	0.333984	1.67513	0.0939096	0.380085
ENSG00000233514	87.8528	0.369345	0.241522	1.52924	0.126205	0.438189
ENSG00000178028	171.948	0.494171	0.205211	2.4081	0.0160356	0.138538
ENSG00000117419	79.7663	0.501224	0.316348	1.58441	0.113101	0.414781
ENSG00000187147	3775.43	-0.228943	0.105269	-2.17483	0.0296429	0.197827
ENSG00000126106	118.929	0.0307243	0.238576	0.128782	0.89753	0.965303
ENSG00000198520	423.881	-0.1386	0.243037	-0.570283	0.568486	0.829628
ENSG00000199377	237.082	0.923705	0.336705	2.74337	0.00608127	0.0776702
ENSG00000142945	746.125	0.274418	0.122102	2.24744	0.0246118	0.178196
ENSG00000142937	41750.1	0.124136	0.0642281	1.93274	0.0532683	0.278639
ENSG00000234093	32.425	0.627231	0.367041	1.70888	0.0874725	0.365831
ENSG00000173846	186.905	0.649843	0.199505	3.25728	0.00112487	0.0253125
ENSG00000222009	68.1651	-0.107294	0.296104	-0.362351	0.717089	0.89646
ENSG00000226499	17.6746	-1.85917	0.52079	-3.56989	0.000357126	0.0116947
ENSG00000070785	252.977	0.379425	0.145103	2.61487	0.0089261	0.0984066
ENSG00000126107	161.199	0.407761	0.19938	2.04514	0.0408409	0.238705
ENSG00000126088	619.03	-0.126288	0.129343	-0.97638	0.328876	0.66767
ENSG00000186603	34.011	0.750858	0.498724	1.50556	0.132181	0.448514
ENSG00000132781	79.7572	0.630466	0.267054	2.36082	0.0182346	0.149491
ENSG00000132773	265.481	0.597179	0.182359	3.27475	0.00105756	0.0244655
ENSG00000070759	19.4832	0.0767046	0.601671	0.127486	0.898556	0.965526
ENSG00000236624	22.0069	-0.65373	0.583591	-1.12019	0.262635	0.608433
ENSG00000132763	41.6314	0.222198	0.359619	0.617871	0.536661	0.809504
ENSG00000117450	12463.4	0.0603445	0.103226	0.584587	0.558826	0.823925
ENSG00000117448	1007.23	0.112864	0.108345	1.04171	0.297547	0.640969
ENSG00000132780	4460.45	-0.055177	0.0718907	-0.767513	0.442776	0.754406
ENSG00000159592	2175.7	-0.0622263	0.0893339	-0.696558	0.486079	0.781683
ENSG00000225447	81.6921	-0.146289	0.32396	-0.451566	0.651582	0.867536
ENSG00000159596	290.134	0.149161	0.198505	0.751422	0.452399	0.761383
ENSG00000197429	45.5652	0.499057	0.34216	1.45855	0.14469	0.469415
ENSG00000230896	20.4344	0.0382011	0.638867	0.059795	0.952319	0.984032
ENSG00000086015	322.428	-0.236013	0.178738	-1.32044	0.186689	0.524682
ENSG00000232467	18.1198	-0.545417	0.578647	-0.942572	0.3459	0.681489
ENSG00000117461	299.116	-0.567277	0.139105	-4.07806	4.54127e-05	0.00260542
ENSG00000085998	103.765	0.337199	0.207479	1.62522	0.104115	0.399744
ENSG00000085999	199.906	0.414639	0.360873	1.14899	0.250561	0.597502
ENSG00000132128	626.056	-0.157525	0.179581	-0.877182	0.380388	0.708604
ENSG00000173660	9989.66	-0.0120645	0.0682672	-0.176725	0.859724	0.95235
ENSG00000117481	410.014	-0.0516307	0.124476	-0.414783	0.678301	0.879353
ENSG00000117480	50.7017	0.533998	0.290162	1.84034	0.0657177	0.311958
ENSG00000079277	721.54	-0.289329	0.11316	-2.5568	0.0105638	0.109005
ENSG00000142961	779.071	-0.073605	0.138155	-0.532771	0.594192	0.841763
ENSG00000123472	423.529	0.165912	0.11834	1.402	0.160916	0.491783
ENSG00000159658	1269.22	-0.17979	0.146487	-1.22734	0.219694	0.562775
ENSG00000225506	31.0392	0.351482	0.490691	0.716299	0.473807	0.774597
ENSG00000224805	33.9461	0.553802	0.415296	1.33351	0.182365	0.518567
ENSG00000162367	14.9595	1.35784	0.559036	2.42889	0.0151451	0.134173
ENSG00000123473	1342.66	0.108964	0.196532	0.554435	0.579281	0.835542
ENSG00000162368	1357.08	0.057293	0.152343	0.376079	0.706858	0.892648
ENSG00000186564	171.082	-0.0241302	0.193765	-0.124533	0.900893	0.965957
ENSG00000234080	18.6733	0.178487	0.468729	0.380788	0.70336	0.890878
ENSG00000225671	66.251	-0.35007	0.307142	-1.13977	0.254384	0.600597
ENSG00000142700	1967.27	0.184671	0.101432	1.82063	0.0686629	0.319175
ENSG00000185104	730.852	-0.095707	0.118956	-0.804561	0.421073	0.739799
ENSG00000123080	1487.4	0.0293973	0.094187	0.312116	0.754953	0.914626
ENSG00000123091	795.996	-0.043947	0.0926403	-0.474384	0.635226	0.859139
ENSG00000233406	418.319	0.451325	0.187306	2.40956	0.0159719	0.138253
ENSG00000085831	36.7704	-0.201707	0.370616	-0.544247	0.586271	0.839546
ENSG00000085832	650.13	0.0979362	0.137457	0.712487	0.476164	0.775606
ENSG00000117859	647.425	-0.405888	0.115124	-3.52567	0.000422417	0.0131998
ENSG00000078618	1620.79	-0.113101	0.110558	-1.023	0.306307	0.648945
ENSG00000169213	37.6919	-0.560324	0.328769	-1.70431	0.0883228	0.367844
ENSG00000117862	1256.97	-0.0872286	0.123604	-0.705709	0.480369	0.778804
ENSG00000198841	322.363	0.116694	0.22127	0.527382	0.597928	0.843162
ENSG00000134717	2817.63	0.158352	0.144226	1.09794	0.27223	0.616774
ENSG00000157077	75.4127	-0.256234	0.336805	-0.760779	0.446789	0.757124
ENSG00000154222	267.349	-0.152823	0.235517	-0.648886	0.516412	0.798485
ENSG00000224680	15.2346	-0.676438	0.556008	-1.2166	0.223758	0.568229
ENSG00000085840	158.148	0.248002	0.180603	1.37319	0.169695	0.50319
ENSG00000134748	2077.94	-0.155749	0.0783387	-1.98814	0.0467958	0.259448
ENSG00000134744	243.213	0.0737415	0.174986	0.421414	0.673453	0.877802
ENSG00000116157	307.962	-0.161469	0.140482	-1.14939	0.250396	0.597502
ENSG00000182183	22.9619	0.155444	0.423992	0.366621	0.713902	0.895513
ENSG00000162377	68.6197	1.14544	0.304996	3.75559	0.000172932	0.00687082
ENSG00000233664	70.5548	-0.493676	0.254969	-1.93622	0.052841	0.277415
ENSG00000162378	560.921	-0.172596	0.145833	-1.18352	0.236604	0.581327
ENSG00000228929	4841.29	0.362447	0.114922	3.15385	0.00161131	0.0325507
ENSG00000203995	25.6579	-0.206058	0.488791	-0.421568	0.67334	0.877802
ENSG00000121310	754.054	-0.131802	0.108644	-1.21315	0.225071	0.569748
ENSG00000230953	26.3197	0.485881	0.575921	0.843659	0.39886	0.724003
ENSG00000116171	813.51	-0.115504	0.23028	-0.501582	0.615961	0.851933
ENSG00000157184	412.01	-0.0748257	0.151846	-0.492775	0.622172	0.854087
ENSG00000162384	347.147	0.262483	0.126134	2.08098	0.0374361	0.225892
ENSG00000162385	3239.63	0.132215	0.115199	1.14772	0.251086	0.597631
ENSG00000270172	1136.39	0.159578	0.123532	1.2918	0.196427	0.534196
ENSG00000157193	1459.63	-0.0171911	0.126141	-0.136285	0.891596	0.963264
ENSG00000058804	1400.79	-0.152612	0.0838637	-1.81976	0.0687955	0.319642
ENSG00000058799	579.207	-0.182493	0.100967	-1.80745	0.0706925	0.324988
ENSG00000081870	1095.13	0.0320921	0.148613	0.215944	0.829031	0.940462
ENSG00000116212	1357.64	-0.416716	0.112915	-3.69052	0.000223796	0.00817436
ENSG00000272091	126.433	-0.321974	0.266896	-1.20637	0.227676	0.572214
ENSG00000116209	2500.87	-0.312032	0.273994	-1.13883	0.254774	0.601222
ENSG00000116205	178.557	-0.0287874	0.180171	-0.159778	0.873056	0.957504
ENSG00000212670	40.1223	0.25055	0.37389	0.670115	0.502784	0.791596
ENSG00000248835	56.6667	0.0695347	0.261206	0.266206	0.790081	0.925903
ENSG00000215883	65.9417	0.194641	0.287511	0.676987	0.498414	0.787571
ENSG00000116221	1583.82	0.358836	0.0927743	3.86784	0.000109802	0.00496811
ENSG00000157216	976.624	-0.446734	0.107236	-4.16588	3.10156e-05	0.00193416
ENSG00000162390	174.425	-0.222914	0.202628	-1.10011	0.271283	0.616251
ENSG00000184313	14.7028	0.884899	0.681428	1.2986	0.194083	0.53315
ENSG00000162396	37.8245	-0.069282	0.350747	-0.197527	0.843415	0.945455
ENSG00000116133	3934.9	-0.231362	0.109998	-2.10332	0.0354374	0.219749
ENSG00000162402	233.697	-0.0642986	0.228115	-0.281869	0.778044	0.921467
ENSG00000225475	1010.36	0.40577	0.195597	2.07452	0.0380309	0.228329
ENSG00000162409	30.9242	0.29813	0.553771	0.538363	0.590326	0.840808
ENSG00000223416	786.184	-0.080822	0.11217	-0.720531	0.471198	0.773449
ENSG00000162600	61.4044	0.0407878	0.407711	0.100041	0.920312	0.97245
ENSG00000162601	210.331	-0.219588	0.169485	-1.29562	0.195106	0.533808
ENSG00000177606	1029.36	0.715186	0.126809	5.63986	1.70186e-08	4.52032e-06
ENSG00000172456	62.2287	0.486743	0.318033	1.53048	0.125899	0.43765
ENSG00000162599	18.7253	-0.278623	0.435571	-0.639672	0.522386	0.802633
ENSG00000162604	1388.57	-0.388051	0.086595	-4.48121	7.42197e-06	0.000611801
ENSG00000132849	27.4672	0.301097	0.491248	0.612923	0.539927	0.811012
ENSG00000162607	1144.04	0.0383724	0.0816977	0.469688	0.638578	0.861099
ENSG00000116641	38.7436	0.688416	0.378085	1.82079	0.0686381	0.319175
ENSG00000125703	81.307	0.021554	0.292864	0.0735973	0.941331	0.980604
ENSG00000088035	86.1902	0.277681	0.268373	1.03468	0.300817	0.64357
ENSG00000142856	193.918	0.460921	0.188285	2.44799	0.0143654	0.130078
ENSG00000079739	87.9064	0.434966	0.240315	1.80998	0.070299	0.324122
ENSG00000162434	629.198	-0.0498955	0.136644	-0.36515	0.715	0.896013
ENSG00000162433	582.492	-0.278239	0.124083	-2.24237	0.0249377	0.179559
ENSG00000116675	16.233	1.03361	0.655161	1.57765	0.114646	0.418045
ENSG00000116678	55.3753	0.632354	0.287228	2.20157	0.0276956	0.191212
ENSG00000213625	611.546	-0.239157	0.208191	-1.14874	0.250665	0.597502
ENSG00000184588	53.7931	-0.263751	0.42424	-0.621701	0.534138	0.808431
ENSG00000118473	33.6107	-0.336833	0.427165	-0.78853	0.430387	0.745762
ENSG00000152760	755.7	0.0597417	0.229266	0.260578	0.794418	0.927349
ENSG00000152763	19.4824	-0.347608	0.49815	-0.697799	0.485303	0.781415
ENSG00000198160	886.548	-0.0840132	0.115066	-0.730131	0.46531	0.769065
ENSG00000116704	265.424	-0.248952	0.163097	-1.52641	0.126909	0.439781
ENSG00000081985	79.927	0.124789	0.289953	0.430377	0.666921	0.874774
ENSG00000142864	8265.63	-0.0404219	0.10581	-0.382024	0.702444	0.890582
ENSG00000116717	235.068	-0.0942186	0.24414	-0.385921	0.699555	0.889604
ENSG00000116729	117.787	-0.0354899	0.246425	-0.144019	0.885486	0.961141
ENSG00000229133	70.9327	0.10445	0.558562	0.186999	0.851661	0.949018
ENSG00000024526	203.363	-0.153948	0.166212	-0.926215	0.354335	0.68869
ENSG00000066557	254.232	-0.13878	0.18747	-0.740281	0.45913	0.766356
ENSG00000116754	5271.56	-0.267181	0.120616	-2.21514	0.0267507	0.186799
ENSG00000118454	148.021	0.278371	0.32383	0.85962	0.389999	0.716381
ENSG00000197568	62.111	0.183806	0.345023	0.532735	0.594217	0.841763
ENSG00000116761	56.9828	-0.273266	0.314639	-0.868506	0.385117	0.712569
ENSG00000132485	1847.88	-0.161384	0.125543	-1.28548	0.198624	0.536913
ENSG00000172260	40.6168	-1.02387	0.32632	-3.13763	0.00170318	0.0339288
ENSG00000227207	156.21	0.147071	0.180464	0.814959	0.415096	0.734788
ENSG00000254685	95.3274	-0.0580923	0.240388	-0.24166	0.809043	0.932731
ENSG00000259030	100.215	0.262365	0.260144	1.00854	0.313197	0.655079
ENSG00000116783	24.7068	-0.918771	0.457618	-2.00772	0.0446726	0.252458
ENSG00000116791	74.129	-0.103058	0.321922	-0.320135	0.748866	0.912311
ENSG00000162623	552.663	-0.323089	0.184005	-1.75587	0.079111	0.346647
ENSG00000117054	872.122	-0.477974	0.114646	-4.16911	3.05792e-05	0.00192367
ENSG00000137955	165.895	0.158197	0.334755	0.472577	0.636515	0.86006
ENSG00000184005	232.01	0.123412	0.200049	0.616911	0.537293	0.809504
ENSG00000142892	376.816	-0.00349262	0.135596	-0.0257575	0.979451	0.992981
ENSG00000226084	13025.8	0.348851	0.0868587	4.01631	5.91172e-05	0.00315211
ENSG00000228187	14.4837	0.822969	0.554353	1.48456	0.137661	0.456949
ENSG00000154027	26.87	0.00535181	0.658781	0.0081238	0.993518	0.997434
ENSG00000036549	420.903	-0.419747	0.143588	-2.92327	0.00346375	0.0538727
ENSG00000077254	1059.34	-0.479113	0.115008	-4.16592	3.10097e-05	0.00193416
ENSG00000180488	49.7199	-0.146904	0.387906	-0.378711	0.704902	0.892279
ENSG00000235613	104.459	0.228603	0.239552	0.954295	0.339934	0.677477
ENSG00000162614	2740.88	0.104407	0.16088	0.648973	0.516356	0.798485
ENSG00000162613	3103.92	0.044299	0.106077	0.417613	0.67623	0.878517
ENSG00000162616	99.2678	0.226513	0.263223	0.860537	0.389493	0.716126
ENSG00000122420	18.8497	0.0903895	0.511336	0.176771	0.859688	0.95235
ENSG00000137959	7092.59	-0.0599187	0.098984	-0.605337	0.544955	0.813526
ENSG00000137965	1614.91	0.223235	0.203794	1.0954	0.273342	0.618187
ENSG00000238015	65.6878	-0.588542	0.380351	-1.54736	0.121776	0.430628
ENSG00000235400	27.351	0.381502	0.474668	0.803725	0.421556	0.740161
ENSG00000117114	340.63	0.0267067	0.135846	0.196596	0.844144	0.945755
ENSG00000137941	24.5166	0.0811965	0.436517	0.18601	0.852437	0.949484
ENSG00000142875	111.022	-0.0568571	0.268479	-0.211775	0.832283	0.941531
ENSG00000226970	101.444	0.243448	0.47219	0.515573	0.606152	0.847063
ENSG00000203943	36.7111	-0.167429	0.445684	-0.375667	0.707165	0.892648
ENSG00000117133	708.41	0.162906	0.124516	1.30831	0.190769	0.528938
ENSG00000174021	1686.51	-0.0774045	0.109603	-0.706226	0.480048	0.77853
ENSG00000122432	52.1414	0.497047	0.344715	1.44191	0.149329	0.47649
ENSG00000117151	206.517	-0.0788205	0.196378	-0.401372	0.688146	0.884428
ENSG00000117155	195.065	-0.376306	0.175125	-2.14879	0.0316511	0.205976
ENSG00000171517	59.6576	-0.209672	0.315297	-0.664998	0.506052	0.793001
ENSG00000153898	5027.11	-0.162961	0.0803661	-2.02773	0.0425878	0.244531
ENSG00000162643	164.449	-0.880508	0.247161	-3.56249	0.000367357	0.0119479
ENSG00000055732	268.093	0.451145	0.203535	2.21655	0.026654	0.186487
ENSG00000162642	496.91	0.0723396	0.110263	0.656061	0.511785	0.795549
ENSG00000142867	83.4287	0.0285987	0.370845	0.0771175	0.93853	0.979299
ENSG00000153904	66.3771	0.572883	0.283507	2.0207	0.0433106	0.247295
ENSG00000142871	14.6727	-0.585826	0.74553	-0.785785	0.431994	0.746966
ENSG00000117174	233.878	0.147408	0.162426	0.907537	0.364123	0.695817
ENSG00000171502	19.049	-1.10162	0.496565	-2.21848	0.0265222	0.185837
ENSG00000122417	156.884	-0.212709	0.197409	-1.07751	0.281254	0.624558
ENSG00000097033	1090.59	0.0810287	0.0951835	0.85129	0.394609	0.720499
ENSG00000230721	3070.66	0.760959	0.190558	3.99331	6.51571e-05	0.00340807
ENSG00000183291	1518.78	-0.518241	0.173906	-2.98001	0.00288242	0.0479022
ENSG00000153936	352.831	-0.0835858	0.145329	-0.575148	0.565191	0.826838
ENSG00000143013	1330.48	-0.387628	0.0959886	-4.03827	5.38467e-05	0.00293659
ENSG00000065243	255.437	-0.12916	0.18854	-0.685055	0.493309	0.785479
ENSG00000137947	566.782	0.0359284	0.239388	0.150084	0.880698	0.95997
ENSG00000137944	97.6985	0.0770488	0.257944	0.298704	0.765166	0.91693
ENSG00000213516	591.562	0.147401	0.123273	1.19573	0.231801	0.576482
ENSG00000117226	144.845	0.251032	0.276198	0.908883	0.363412	0.695546
ENSG00000117228	133.293	0.998794	0.27951	3.57338	0.000352407	0.0116734
ENSG00000234518	29.3565	0.534207	0.646815	0.825904	0.408858	0.731043
ENSG00000162645	129.037	0.129027	0.327638	0.39381	0.693722	0.887471
ENSG00000213512	14.7977	-0.561619	0.803466	-0.698995	0.484555	0.781415
ENSG00000162654	396.639	0.19261	0.167523	1.14975	0.250246	0.597502
ENSG00000154451	200.196	-0.235295	0.236091	-0.996627	0.318946	0.659645
ENSG00000225492	168.636	0.15187	0.246688	0.615636	0.538135	0.810135
ENSG00000197147	140.224	0.139294	0.210929	0.660385	0.509006	0.79378
ENSG00000171488	469.05	-0.293904	0.211301	-1.39093	0.164248	0.49575
ENSG00000272931	374.16	-0.589115	0.14568	-4.0439	5.25701e-05	0.00288894
ENSG00000171492	1025.21	-0.201099	0.137291	-1.46476	0.142986	0.466844
ENSG00000162664	343.809	0.0158961	0.184852	0.0859936	0.931472	0.977067
ENSG00000233593	22.5117	-0.264487	0.525463	-0.503341	0.614724	0.851485
ENSG00000122482	693.805	-0.0891879	0.125646	-0.709836	0.477806	0.777092
ENSG00000097046	133.331	-0.296399	0.324086	-0.914571	0.360417	0.692676
ENSG00000203914	23.0427	0.55841	0.488958	1.14204	0.253437	0.599744
ENSG00000069702	248.786	0.0749519	0.168389	0.44511	0.65624	0.868846
ENSG00000069712	17.3007	0.179372	0.533446	0.336251	0.736681	0.904949
ENSG00000174842	108.848	-0.144737	0.242092	-0.597858	0.549934	0.816702
ENSG00000122484	328.61	-0.308558	0.156923	-1.9663	0.0492634	0.266095
ENSG00000162676	3192.36	-0.454354	0.0947078	-4.79743	1.60717e-06	0.000172027
ENSG00000067208	390.647	-0.000151135	0.142752	-0.00105872	0.999155	0.999392
ENSG00000122406	20742	0.159367	0.0673809	2.36516	0.0180224	0.148646
ENSG00000229052	20.1518	-0.282378	0.558739	-0.505384	0.613289	0.850682
ENSG00000143033	827.48	-0.3838	0.0967894	-3.96531	7.33005e-05	0.00375482
ENSG00000117500	1032.36	-0.0701067	0.129086	-0.543101	0.58706	0.839789
ENSG00000122483	551.951	-0.176578	0.146517	-1.20517	0.228137	0.57289
ENSG00000223745	411.315	0.304693	0.130446	2.33578	0.0195028	0.155751
ENSG00000229567	118.187	0.195039	0.211338	0.922877	0.356071	0.689383
ENSG00000117505	1481.9	-0.0576164	0.102264	-0.563406	0.573158	0.832403
ENSG00000137942	35.3706	0.124241	0.434059	0.286232	0.774701	0.92082
ENSG00000137936	66.444	0.0133908	0.3685	0.0363386	0.971012	0.990154
ENSG00000067334	1144.81	0.0496666	0.108844	0.456311	0.648166	0.866982
ENSG00000023909	2382.1	0.076067	0.144146	0.527709	0.597701	0.843162
ENSG00000232918	35.3717	-0.0885099	0.523516	-0.169068	0.865743	0.954524
ENSG00000117528	295.683	0.124483	0.172922	0.719881	0.471598	0.773634
ENSG00000117525	276.072	-0.150615	0.266321	-0.565539	0.571707	0.831502
ENSG00000117519	99.7593	-0.253895	0.374416	-0.678108	0.497703	0.787571
ENSG00000172339	42.8691	0.0540605	0.421259	0.128331	0.897887	0.965397
ENSG00000152078	32.307	-0.871811	0.438944	-1.98615	0.0470162	0.260268
ENSG00000228502	1559.97	0.557911	1.10037	0.507023	0.612138	0.850331
ENSG00000137970	9301.54	0.124178	0.0701681	1.76973	0.0767726	0.340892
ENSG00000117569	178.614	0.28344	0.18031	1.57196	0.115959	0.419576
ENSG00000188641	119.976	-0.479295	0.223738	-2.14221	0.0321765	0.208074
ENSG00000228057	747.994	-0.239031	0.184827	-1.29327	0.195918	0.534077
ENSG00000162627	124.877	0.0316634	0.237877	0.133108	0.894108	0.963634
ENSG00000227034	29.9438	0.379998	0.322263	1.17915	0.238337	0.582844
ENSG00000162688	296.25	-0.16928	0.150694	-1.12334	0.261293	0.606902
ENSG00000117620	207.401	-0.121466	0.172918	-0.702448	0.4824	0.780141
ENSG00000156875	378.28	-0.270453	0.179892	-1.50342	0.132732	0.44921
ENSG00000156876	399.556	-0.159274	0.144432	-1.10276	0.270133	0.614807
ENSG00000122435	166.601	0.239404	0.186599	1.28299	0.199497	0.537853
ENSG00000137992	233.477	-0.494165	0.152976	-3.23033	0.00123646	0.0267754
ENSG00000137996	931.149	0.081369	0.10238	0.794772	0.426746	0.74381
ENSG00000079335	41.0694	-0.730538	0.399586	-1.82824	0.0675142	0.31625
ENSG00000162694	73.6689	-0.773882	0.301039	-2.57071	0.0101492	0.10641
ENSG00000162695	489.615	-0.145118	0.152842	-0.949463	0.342385	0.679089
ENSG00000117543	213.456	0.228831	0.150866	1.51679	0.129321	0.443957
ENSG00000233184	37.0008	0.369255	0.408132	0.904744	0.365601	0.69639
ENSG00000228399	1872.55	0.408736	0.203878	2.00481	0.0449838	0.253649
ENSG00000183298	4247.05	0.0964589	0.110986	0.869112	0.384786	0.712548
ENSG00000185946	250.45	-0.341522	0.186272	-1.83346	0.0667345	0.314549
ENSG00000240038	59.1927	0.377464	0.375714	1.00466	0.315061	0.65638
ENSG00000237763	46.414	0.414948	0.431243	0.962213	0.335943	0.673208
ENSG00000174876	47.1384	0.416849	0.407707	1.02242	0.306581	0.649057
ENSG00000187733	34.4715	0.341488	0.517264	0.660181	0.509138	0.79378
ENSG00000232952	37.9164	-1.16275	0.5228	-2.22409	0.0261423	0.184437
ENSG00000198890	225.64	0.280403	0.173473	1.6164	0.106007	0.40269
ENSG00000224550	22.6161	0.161025	0.744481	0.216292	0.82876	0.94042
ENSG00000134215	589.114	-0.118914	0.139112	-0.854809	0.392657	0.718939
ENSG00000085491	898.958	0.0660935	0.14046	0.47055	0.637962	0.860484
ENSG00000238122	91.3917	-0.125978	0.265482	-0.474527	0.635124	0.859139
ENSG00000241361	23.9127	0.383398	0.536758	0.714286	0.475051	0.77495
ENSG00000224698	91.6042	-0.140002	0.264278	-0.529755	0.596282	0.842608
ENSG00000162636	38.2321	-0.147554	0.423906	-0.348083	0.727778	0.900524
ENSG00000162639	268.683	-0.134692	0.143802	-0.936646	0.348941	0.68422
ENSG00000134186	3575.02	-0.35459	0.142824	-2.48271	0.0130387	0.123442
ENSG00000116266	158.114	-0.0675567	0.270733	-0.249532	0.802949	0.929591
ENSG00000121957	379.569	0.20028	0.25916	0.772804	0.439638	0.751936
ENSG00000121940	143.904	-0.0274931	0.196639	-0.139815	0.888806	0.962461
ENSG00000085433	74.4792	0.0659127	0.257005	0.256465	0.797592	0.92801
ENSG00000244716	8659.45	0.529202	0.101684	5.20436	1.94669e-07	3.40504e-05
ENSG00000228665	1967.79	0.196057	0.117323	1.67108	0.0947054	0.381883
ENSG00000197780	630.326	0.142603	0.210162	0.678537	0.497432	0.78749
ENSG00000273382	60.7044	-0.326342	0.411828	-0.792424	0.428114	0.744119
ENSG00000215717	702.05	0.0630244	0.109719	0.574417	0.565686	0.827006
ENSG00000116299	19.9993	0.174171	0.489082	0.356117	0.721753	0.898308
ENSG00000031698	1315.68	0.0429839	0.146745	0.292916	0.769587	0.919083
ENSG00000143126	48.5758	-0.752796	0.367487	-2.0485	0.0405112	0.238527
ENSG00000134222	265.202	-0.0684972	0.169969	-0.402998	0.686949	0.88411
ENSG00000134243	18.1021	-0.216549	0.566771	-0.382075	0.702406	0.890582
ENSG00000143106	940.481	0.17287	0.164102	1.05343	0.292143	0.635843
ENSG00000162650	21.2889	-0.0693743	0.449667	-0.154279	0.877389	0.958996
ENSG00000174151	149.694	-0.211774	0.241242	-0.877847	0.380027	0.708349
ENSG00000065135	1534.13	0.225502	0.0890444	2.53246	0.0113265	0.113924
ENSG00000116337	408.817	-0.585529	0.152627	-3.83634	0.000124884	0.00541525
ENSG00000235045	213.924	0.235431	0.188942	1.24605	0.212748	0.553398
ENSG00000168765	135.447	-0.0716716	0.18994	-0.377337	0.705923	0.892648
ENSG00000213366	244.24	0.207672	0.168557	1.23206	0.217928	0.561073
ENSG00000134184	232.962	0.289928	0.174482	1.66165	0.0965831	0.385875
ENSG00000134202	776.044	-0.20362	0.113036	-1.80137	0.0716443	0.327051
ENSG00000198758	32.6911	-0.288858	0.374846	-0.770604	0.440942	0.753087
ENSG00000184371	237.175	0.978702	0.343125	2.85232	0.00434017	0.0615738
ENSG00000168710	4240.51	-0.0723968	0.091199	-0.793833	0.427293	0.744107
ENSG00000143093	1547.74	0.103845	0.0892934	1.16297	0.244842	0.591008
ENSG00000258634	61.0497	0.0136469	0.305146	0.0447226	0.964328	0.98844
ENSG00000116396	17.2142	0.182069	0.696259	0.261496	0.79371	0.92729
ENSG00000162775	892.567	-0.093954	0.127694	-0.735772	0.461869	0.767462
ENSG00000273373	152.694	-0.0304095	0.191453	-0.158835	0.873799	0.957644
ENSG00000134248	1393.35	0.176931	0.0959294	1.84439	0.0651264	0.310335
ENSG00000143119	178.029	0.542922	0.244084	2.22432	0.026127	0.184419
ENSG00000261654	20.9028	-1.02796	0.527066	-1.95035	0.0511345	0.272041
ENSG00000121931	1467.62	-0.372636	0.0986525	-3.77726	0.000158566	0.00644872
ENSG00000156171	548.047	0.109387	0.172056	0.635766	0.524929	0.803859
ENSG00000134255	375.473	-0.175715	0.155333	-1.13121	0.257965	0.603687
ENSG00000272982	31.9616	-1.42005	0.367677	-3.86223	0.000112356	0.00503602
ENSG00000273221	45.9551	-0.0835142	0.334251	-0.249855	0.8027	0.929527
ENSG00000162777	310.005	0.109121	0.14536	0.750698	0.452834	0.761647
ENSG00000116455	211.103	0.372275	0.164877	2.2579	0.0239521	0.175368
ENSG00000116459	5298.94	0.22132	0.167224	1.3235	0.18567	0.523273
ENSG00000143110	174.744	0.163268	0.222583	0.733516	0.463244	0.767462
ENSG00000121933	21.8032	-1.25672	0.484791	-2.59229	0.00953383	0.102062
ENSG00000116473	1422.72	-0.117239	0.140218	-0.83612	0.403088	0.727042
ENSG00000197852	37.4456	0.13114	0.314071	0.417549	0.676277	0.878517
ENSG00000064703	295.47	0.3824	0.168312	2.27196	0.0230887	0.17132
ENSG00000143079	208.898	-0.0592105	0.191857	-0.308618	0.757612	0.915174
ENSG00000007341	142.057	-0.0279203	0.241871	-0.115434	0.908101	0.96933
ENSG00000116489	5032.59	-0.0512742	0.0721816	-0.710349	0.477487	0.777014
ENSG00000155363	1199.22	0.185969	0.120579	1.5423	0.123	0.432568
ENSG00000155366	839.208	0.116782	0.148973	0.783912	0.433092	0.747422
ENSG00000155380	1260.25	0.13864	0.084423	1.64221	0.100546	0.394133
ENSG00000226419	19.0968	0.614619	0.523918	1.17312	0.240747	0.586255
ENSG00000198799	176.801	0.0015981	0.208027	0.00768217	0.993871	0.997487
ENSG00000081026	87.7448	0.101157	0.214312	0.472011	0.636919	0.860201
ENSG00000232499	87.7309	0.209137	0.262839	0.795687	0.426214	0.743383
ENSG00000116793	235.154	-0.276339	0.17967	-1.53804	0.124039	0.434032
ENSG00000081019	406.524	-0.192008	0.127421	-1.50687	0.131843	0.447704
ENSG00000134242	42.2838	-0.355104	0.36044	-0.985196	0.324528	0.664862
ENSG00000134262	250.312	0.00809249	0.139874	0.0578556	0.953864	0.984476
ENSG00000118655	124.675	0.350826	0.196051	1.78946	0.0735405	0.332319
ENSG00000235527	257.105	-0.517188	0.287936	-1.79619	0.0724637	0.329533
ENSG00000163349	1113.25	-0.214219	0.0954968	-2.24321	0.0248833	0.179347
ENSG00000116774	93.8923	-1.37609	0.276762	-4.97211	6.62289e-07	8.63565e-05
ENSG00000197323	1272.71	-0.089794	0.150187	-0.597881	0.549919	0.816702
ENSG00000225650	99.552	1.04349	0.329145	3.1703	0.00152284	0.0312476
ENSG00000116752	388.775	0.542464	0.189473	2.86302	0.00419623	0.0600734
ENSG00000213281	1340.96	0.349611	0.433596	0.806305	0.420067	0.739556
ENSG00000009307	12375.7	-0.0476669	0.0673274	-0.707987	0.478953	0.77788
ENSG00000052723	457.326	0.0637157	0.163894	0.388761	0.697453	0.888846
ENSG00000134198	17.4434	-0.896701	0.646944	-1.38606	0.165729	0.498092
ENSG00000173218	239.797	-0.0128747	0.16201	-0.079469	0.93666	0.978463
ENSG00000177551	75.5236	0.118943	0.762331	0.156026	0.876013	0.958767
ENSG00000163393	520.917	0.202651	0.354032	0.572409	0.567045	0.828642
ENSG00000173212	18.992	-1.02589	0.516786	-1.98514	0.0471293	0.260621
ENSG00000163399	2554.28	-0.213297	0.0755992	-2.82142	0.00478116	0.065686
ENSG00000212385	35.5903	0.17478	0.438442	0.398638	0.69016	0.8851
ENSG00000116815	292.498	0.133077	0.153004	0.869758	0.384433	0.712475
ENSG00000177173	18.4251	-0.753956	0.588166	-1.28188	0.199886	0.537992
ENSG00000143061	39.0577	-0.422383	0.415756	-1.01594	0.309659	0.652672
ENSG00000134247	93.2862	-0.0393664	0.232013	-0.169673	0.865267	0.954448
ENSG00000116830	511.42	0.127063	0.130639	0.972632	0.330736	0.669076
ENSG00000134253	49.5754	-0.0160536	0.378518	-0.0424116	0.966171	0.989041
ENSG00000198162	2148.64	-0.356738	0.130598	-2.73158	0.00630323	0.079411
ENSG00000183508	15.2011	-0.417606	0.674137	-0.619468	0.535608	0.809134
ENSG00000228217	68.7061	-0.527676	0.342772	-1.53944	0.123698	0.433578
ENSG00000196505	260.143	-0.501204	0.164557	-3.04579	0.00232073	0.0417645
ENSG00000065183	371.68	0.139604	0.153021	0.91232	0.361601	0.693918
ENSG00000092607	100.163	0.578549	0.303719	1.90489	0.056795	0.288358
ENSG00000116874	159.024	0.572624	0.195736	2.9255	0.00343903	0.0537002
ENSG00000223575	15.1379	0.0708833	0.62208	0.113946	0.909281	0.969614
ENSG00000231365	42.5562	0.0246824	0.364993	0.0676242	0.946085	0.981817
ENSG00000260941	46.1097	-0.732009	0.446976	-1.63769	0.101486	0.395415
ENSG00000143067	348.249	0.407875	0.1493	2.73191	0.00629677	0.079411
ENSG00000092621	2664.98	-0.19831	0.100319	-1.97679	0.0480655	0.262603
ENSG00000261662	22.974	0.403281	0.50547	0.797834	0.424967	0.742604
ENSG00000134250	634.412	0.0868005	0.125549	0.691367	0.489335	0.783318
ENSG00000273406	86.0002	0.276903	0.364872	0.758903	0.447911	0.758281
ENSG00000273131	204.04	-0.467604	0.201151	-2.32464	0.020091	0.158015
ENSG00000236933	433.942	-0.583363	0.2701	-2.15981	0.0307875	0.202653
ENSG00000188610	2044.17	0.255808	0.0829941	3.08225	0.00205444	0.0388744
ENSG00000198019	3352.14	0.144746	0.100047	1.44677	0.14796	0.474232
ENSG00000171943	30.0763	0.136973	0.555221	0.2467	0.80514	0.930567
ENSG00000269996	1125.89	-0.155942	0.210196	-0.74189	0.458154	0.765902
ENSG00000227082	61.5749	0.0272913	0.367884	0.0741843	0.940864	0.980585
ENSG00000231752	33.2895	0.631135	0.457059	1.38086	0.167321	0.500442
ENSG00000242569	14.335	1.03551	0.549717	1.88372	0.0596035	0.295909
ENSG00000185044	30.6745	0.246905	0.425502	0.580267	0.561734	0.8248
ENSG00000236334	26.4148	0.0754751	0.546181	0.138187	0.890093	0.962645
ENSG00000215784	1957.02	0.248198	0.0827578	2.99908	0.00270793	0.0459099
ENSG00000196369	438.347	-0.566093	0.265413	-2.13287	0.032935	0.211075
ENSG00000235398	1101.45	-0.181801	0.101076	-1.79865	0.0720734	0.328174
ENSG00000231360	61.1874	0.444654	0.309691	1.4358	0.151059	0.479281
ENSG00000236943	1409.74	-0.10357	0.0935106	-1.10758	0.268045	0.613169
ENSG00000225241	209.583	-0.047156	0.248338	-0.189886	0.849398	0.947944
ENSG00000168614	1686.62	0.0660788	0.129221	0.511362	0.609098	0.848431
ENSG00000178104	237.892	-0.34437	0.191954	-1.79402	0.0728092	0.33079
ENSG00000268172	155.671	0.282357	0.6952	0.406153	0.68463	0.882904
ENSG00000272755	40.5013	0.492507	0.381683	1.29035	0.196927	0.534206
ENSG00000223380	1006.87	-0.236992	0.0976903	-2.42595	0.0152684	0.135039
ENSG00000272709	34.4705	0.447409	0.458457	0.975901	0.329113	0.667678
ENSG00000213240	301.039	0.217535	0.229418	0.948203	0.343026	0.679089
ENSG00000163386	1383.3	0.12213	0.087745	1.39188	0.163959	0.495477
ENSG00000117289	9477.35	0.101642	0.181115	0.561203	0.574659	0.833332
ENSG00000121851	822.495	-0.168378	0.138583	-1.215	0.224367	0.568669
ENSG00000152022	286.403	0.0476687	0.445238	0.107063	0.914739	0.970895
ENSG00000131795	3933.79	0.0286098	0.085641	0.334066	0.738329	0.905736
ENSG00000131779	252.791	0.174338	0.161355	1.08046	0.279937	0.623944
ENSG00000198483	198.839	-0.459905	0.217808	-2.11151	0.0347281	0.217467
ENSG00000131788	312.544	-0.270924	0.160224	-1.69091	0.0908535	0.372424
ENSG00000186364	60.106	-0.736028	0.353647	-2.08125	0.0374107	0.225834
ENSG00000186141	228.724	0.498823	0.171848	2.9027	0.00369966	0.0559583
ENSG00000121848	565.202	0.0139625	0.105219	0.132699	0.894432	0.963777
ENSG00000117262	501.537	-0.0671885	0.139359	-0.482127	0.629716	0.857735
ENSG00000196644	382.567	-0.163177	0.139113	-1.17298	0.240804	0.586294
ENSG00000234245	27.4989	0.371367	0.497115	0.747046	0.455036	0.763432
ENSG00000232637	17.4618	-0.612077	0.771451	-0.79341	0.427539	0.744115
ENSG00000186275	1366.63	0.0436984	0.12413	0.352037	0.724811	0.899603
ENSG00000131791	308.638	0.121137	0.158473	0.764404	0.444627	0.755265
ENSG00000131781	49.2642	-0.466859	0.320358	-1.4573	0.145033	0.46989
ENSG00000180867	310.294	-0.200764	0.212209	-0.946067	0.344115	0.679564
ENSG00000226015	664.237	0.180917	0.140649	1.2863	0.198339	0.536362
ENSG00000131778	1550.96	-0.280764	0.0836253	-3.35741	0.000786776	0.0200743
ENSG00000116128	29.8976	-0.285715	0.460268	-0.620758	0.534759	0.808474
ENSG00000162836	36.6401	0.119566	0.361037	0.331173	0.740514	0.907014
ENSG00000188092	385.515	-0.169344	0.140531	-1.20504	0.228189	0.57289
ENSG00000229952	27.4965	0.372233	0.491783	0.756904	0.449108	0.759295
ENSG00000203836	705.99	0.045706	0.224272	0.203797	0.838512	0.943647
ENSG00000234283	14.9084	-0.837456	0.608807	-1.37557	0.168955	0.50245
ENSG00000231196	27.5261	-0.0571043	0.431456	-0.132352	0.894706	0.963999
ENSG00000122497	61.8379	-0.503784	0.526855	-0.95621	0.338966	0.676844
ENSG00000236140	34.1643	0.172741	0.458451	0.376793	0.706328	0.892648
ENSG00000203832	860.854	0.0724094	0.116891	0.619462	0.535612	0.809134
ENSG00000243452	1444.46	0.109624	0.118371	0.926108	0.35439	0.68869
ENSG00000237253	42.5573	0.224578	0.428243	0.524416	0.599989	0.844104
ENSG00000203827	1444.55	0.106842	0.116063	0.920551	0.357285	0.689898
ENSG00000237343	42.1093	0.224674	0.427656	0.525361	0.599332	0.843842
ENSG00000232527	57.2682	-0.527471	0.302191	-1.74549	0.0808998	0.350941
ENSG00000232721	126.482	0.143427	0.274921	0.521701	0.601879	0.845156
ENSG00000223779	16.8343	-0.27682	0.564595	-0.490299	0.623923	0.85472
ENSG00000235999	50.9173	-0.242497	0.33017	-0.734461	0.462668	0.767462
ENSG00000233430	17.6405	0.0826471	0.489997	0.168668	0.866057	0.954524
ENSG00000253193	2310.42	0.388847	0.114692	3.39035	0.00069803	0.0186208
ENSG00000234571	17.7242	-1.57779	0.622763	-2.53353	0.011292	0.113701
ENSG00000203817	1956.78	0.25443	0.0832787	3.05516	0.00224941	0.0409953
ENSG00000269501	1276.36	-0.0700301	0.0992882	-0.705321	0.480611	0.778907
ENSG00000233368	131.415	0.298525	0.234709	1.2719	0.20341	0.542287
ENSG00000234232	18.4777	0.152009	0.494141	0.307623	0.758369	0.915519
ENSG00000223759	59.6787	-0.213773	0.257709	-0.829513	0.406814	0.729668
ENSG00000150337	3972.43	0.169126	0.097629	1.73234	0.0832135	0.356917
ENSG00000264207	26.4034	-0.136711	0.433348	-0.315476	0.7524	0.913324
ENSG00000183941	223.37	-0.0677344	0.182384	-0.371384	0.710352	0.893499
ENSG00000183558	344.543	-0.200181	0.138386	-1.44654	0.148026	0.474232
ENSG00000261716	36.299	-0.714399	0.42024	-1.69998	0.0891345	0.369151
ENSG00000272993	37.9572	-1.11213	0.534728	-2.07981	0.0375432	0.226108
ENSG00000203812	341.658	-0.193264	0.138938	-1.39101	0.164222	0.49575
ENSG00000182217	217.51	-0.105474	0.177518	-0.594158	0.552406	0.817959
ENSG00000184678	43.5265	0.0492853	0.460885	0.106936	0.91484	0.970895
ENSG00000184260	138.601	0.838161	0.204813	4.09233	4.27069e-05	0.00250019
ENSG00000178096	108.955	0.0892213	0.255608	0.349056	0.727048	0.900524
ENSG00000159164	83.7416	-0.543084	0.246998	-2.19874	0.0278964	0.191995
ENSG00000143368	751.714	-0.0527258	0.149743	-0.352107	0.724758	0.899603
ENSG00000014914	183.01	0.0907443	0.174445	0.520188	0.602932	0.845178
ENSG00000163113	274.009	0.112566	0.156844	0.717697	0.472944	0.774326
ENSG00000136631	125.965	-0.297123	0.253975	-1.16989	0.242044	0.587915
ENSG00000023902	2162.77	0.150825	0.162238	0.929651	0.352552	0.686869
ENSG00000143401	2094.63	0.06511	0.132822	0.490204	0.623989	0.85473
ENSG00000117362	6567.13	-0.407881	0.133738	-3.04986	0.00228951	0.0413479
ENSG00000118292	2076.98	0.0337304	0.0877641	0.38433	0.700734	0.889835
ENSG00000159208	126.655	0.052463	0.228618	0.229479	0.818497	0.936924
ENSG00000187145	1722.16	0.0341185	0.0637607	0.535102	0.592579	0.84098
ENSG00000117360	2294.88	-0.00812069	0.133928	-0.0606347	0.95165	0.983545
ENSG00000163125	604.419	-0.210484	0.12812	-1.64287	0.100411	0.393817
ENSG00000143374	129.028	-0.171614	0.184497	-0.930172	0.352282	0.686753
ENSG00000143369	124.868	0.43015	0.250186	1.71932	0.0855563	0.36156
ENSG00000143382	53.0144	-0.457527	0.354598	-1.29027	0.196957	0.534206
ENSG00000143384	6526.69	-0.00568796	0.0901235	-0.063113	0.949677	0.982997
ENSG00000143420	3018.24	0.00359012	0.175736	0.020429	0.983701	0.994481
ENSG00000143457	524.298	0.102722	0.138432	0.742037	0.458065	0.765902
ENSG00000163131	1198.28	-0.337178	0.0816693	-4.12858	3.65012e-05	0.00219053
ENSG00000143387	38.9812	-0.617371	0.436119	-1.4156	0.156892	0.486561
ENSG00000143437	877.275	-0.179803	0.18483	-0.972805	0.33065	0.668996
ENSG00000143379	657.133	-0.0267357	0.128233	-0.208492	0.834845	0.94225
ENSG00000143418	883.185	-0.215985	0.483173	-0.447013	0.654865	0.868597
ENSG00000143409	40.8173	-0.39482	0.326496	-1.20927	0.226561	0.571101
ENSG00000143363	510.545	-0.42964	0.125564	-3.42168	0.000622345	0.0172656
ENSG00000197622	4073.1	-0.203891	0.152546	-1.33658	0.181358	0.517618
ENSG00000213190	15.9022	-0.755997	0.673403	-1.12265	0.261585	0.607127
ENSG00000143458	339.078	0.228337	0.236245	0.966529	0.33378	0.671336
ENSG00000163154	104.001	0.881742	0.288185	3.05964	0.00221607	0.040634
ENSG00000163156	1157.09	-0.350986	0.123126	-2.85063	0.00436324	0.0616041
ENSG00000163159	976.518	0.0417704	0.103661	0.402952	0.686984	0.88411
ENSG00000143398	371.416	-0.248014	0.15344	-1.61636	0.106016	0.40269
ENSG00000159352	4460.5	0.000165907	0.116966	0.00141842	0.998868	0.999286
ENSG00000143373	604.523	-0.210037	0.132404	-1.58633	0.112664	0.414144
ENSG00000143393	459.912	-0.264875	0.124331	-2.1304	0.0331385	0.211623
ENSG00000143390	385.484	-0.299205	0.279558	-1.07028	0.284494	0.627866
ENSG00000159377	2478.59	-0.0668093	0.0773476	-0.863754	0.387723	0.714721
ENSG00000143442	910.701	-0.210784	0.114152	-1.84653	0.0648157	0.309427
ENSG00000143367	60.0628	0.247691	0.302052	0.820027	0.412201	0.73299
ENSG00000143376	433.116	0.0497393	0.171302	0.29036	0.771541	0.919704
ENSG00000143436	563.937	0.0895191	0.127312	0.703146	0.481965	0.779788
ENSG00000159445	102.277	0.475284	0.287006	1.65601	0.0977208	0.388472
ENSG00000197747	677.864	0.378301	0.177299	2.13369	0.0328682	0.21093
ENSG00000163191	3141.97	0.230717	0.121852	1.89342	0.0583024	0.292638
ENSG00000159450	135.219	0.149655	0.202456	0.7392	0.459786	0.766697
ENSG00000163220	82.1385	-0.057009	0.336227	-0.169555	0.86536	0.954448
ENSG00000143546	32.9363	-1.26294	0.400642	-3.15228	0.00162003	0.032635
ENSG00000197956	8826.58	0.216766	0.114511	1.89298	0.0583608	0.292681
ENSG00000196154	9233.22	-0.867342	0.129476	-6.69888	2.10021e-11	1.15859e-08
ENSG00000196754	20.8368	0.104569	0.524853	0.199235	0.842079	0.945115
ENSG00000189171	134.62	-0.243153	0.212026	-1.14681	0.25146	0.598235
ENSG00000160679	1439.09	0.140835	0.118367	1.18981	0.234119	0.57894
ENSG00000143553	480.232	-0.111008	0.133582	-0.83101	0.405968	0.729217
ENSG00000143621	1050.25	0.163397	0.120876	1.35178	0.176446	0.511803
ENSG00000143624	133.818	-0.53227	0.237678	-2.23946	0.0251258	0.180374
ENSG00000143554	458.12	-0.240479	0.163012	-1.47523	0.140152	0.461054
ENSG00000143614	731.985	-0.213648	0.104442	-2.04561	0.0407951	0.238682
ENSG00000198837	1979.99	0.0199293	0.119945	0.166154	0.868036	0.955433
ENSG00000160741	25.478	-0.219389	0.793595	-0.27645	0.782203	0.923614
ENSG00000143570	1973.01	-0.147937	0.113745	-1.30061	0.193393	0.532509
ENSG00000143578	133.242	0.653958	0.201583	3.24412	0.00117813	0.0259968
ENSG00000143543	4677.47	-0.225053	0.0719434	-3.12819	0.00175884	0.0347479
ENSG00000143545	3338.82	-0.0595257	0.112014	-0.531413	0.595133	0.842051
ENSG00000177954	11983.8	0.25289	0.078115	3.2374	0.00120623	0.0262932
ENSG00000231416	25.0249	0.81013	0.805898	1.00525	0.314776	0.65638
ENSG00000143549	15189.8	0.0206151	0.0694501	0.296834	0.766593	0.917494
ENSG00000143612	5720.71	-0.0389597	0.101443	-0.384054	0.700938	0.889932
ENSG00000143569	1194.06	-0.12119	0.103656	-1.16916	0.242339	0.588234
ENSG00000143575	2774.71	-0.0127217	0.133995	-0.0949412	0.924362	0.974074
ENSG00000143515	277.718	0.0278639	0.204698	0.136122	0.891725	0.963264
ENSG00000226855	215.299	0.0743332	0.148158	0.501717	0.615866	0.851933
ENSG00000160712	5793.57	-0.552423	0.0801861	-6.88927	5.60806e-12	3.6562e-09
ENSG00000169291	16.3389	0.258638	0.52117	0.496265	0.619708	0.853566
ENSG00000160714	1798.41	-0.104134	0.0964844	-1.07929	0.28046	0.624084
ENSG00000160710	8345.65	-0.337485	0.0593155	-5.68967	1.27284e-08	3.4446e-06
ENSG00000163344	328.851	0.212158	0.150897	1.40598	0.159731	0.490371
ENSG00000163346	407.767	-0.39618	0.152575	-2.59662	0.00941454	0.101528
ENSG00000163348	785.879	-0.183958	0.134878	-1.36388	0.172604	0.507646
ENSG00000160691	1062.22	-0.152028	0.126811	-1.19885	0.230586	0.575883
ENSG00000173207	6680.3	-0.0633851	0.0804404	-0.787976	0.430711	0.746007
ENSG00000160688	263.448	0.0599	0.208742	0.286957	0.774146	0.920541
ENSG00000160685	343.079	0.106748	0.207199	0.515194	0.606417	0.847109
ENSG00000143537	1483.42	-0.213578	0.213381	-1.00093	0.316862	0.658255
ENSG00000243364	32.0483	-0.174528	0.361351	-0.482987	0.629105	0.857424
ENSG00000143590	20.1764	-0.633146	0.497949	-1.27151	0.203549	0.542405
ENSG00000169241	281.767	-0.391256	0.169479	-2.30858	0.0209667	0.162554
ENSG00000179085	673.099	-0.111443	0.150708	-0.739465	0.459624	0.766667
ENSG00000163463	27.3191	0.3916	0.509481	0.768625	0.442116	0.754016
ENSG00000163462	17.7855	0.362483	0.547436	0.662147	0.507877	0.793378
ENSG00000185499	387.424	-0.14441	0.176545	-0.81798	0.413369	0.733781
ENSG00000169231	41.6227	-0.16335	0.390514	-0.418294	0.675732	0.878517
ENSG00000173171	521.047	0.052157	0.146752	0.35541	0.722282	0.89845
ENSG00000160766	431.736	-0.173064	0.135454	-1.27766	0.201368	0.539754
ENSG00000236675	122.761	0.417785	0.243207	1.71781	0.0858305	0.362058
ENSG00000177628	498.096	-0.147766	0.131951	-1.11985	0.262777	0.608487
ENSG00000160767	498.245	-0.252894	0.103284	-2.44852	0.0143443	0.129969
ENSG00000116521	728.349	0.285415	0.11521	2.47733	0.0132368	0.124767
ENSG00000176444	420.896	0.400564	0.135146	2.96393	0.00303741	0.0493382
ENSG00000143630	30.0356	-0.302785	0.339517	-0.891811	0.372494	0.701112
ENSG00000160752	3077.2	-0.0617915	0.11181	-0.552645	0.580506	0.836132
ENSG00000225855	20.211	0.579267	0.607141	0.954091	0.340037	0.677477
ENSG00000160753	419.575	0.193605	0.223031	0.868063	0.38536	0.712637
ENSG00000116539	1142.71	-0.367471	0.135075	-2.7205	0.00651829	0.0812973
ENSG00000235919	96.6503	0.242893	0.257157	0.944532	0.344898	0.680169
ENSG00000125459	573.47	0.133103	0.133403	0.997751	0.3184	0.659182
ENSG00000203761	272.494	-0.0150397	0.191446	-0.0785588	0.937384	0.978664
ENSG00000163374	1076.14	0.00429097	0.111883	0.0383522	0.969407	0.989482
ENSG00000132676	1577.48	0.297631	0.102568	2.9018	0.00371027	0.0559583
ENSG00000116580	641.366	-0.210504	0.117768	-1.78744	0.073866	0.333059
ENSG00000143622	1962.12	0.138039	0.114633	1.20418	0.228518	0.573445
ENSG00000132680	783.721	-0.33601	0.197687	-1.69971	0.0891862	0.369177
ENSG00000116584	943.293	-0.132396	0.182622	-0.724973	0.468469	0.771972
ENSG00000273002	15.0872	-0.143082	0.593441	-0.241107	0.809472	0.932841
ENSG00000163479	4227.13	-0.0558204	0.0782331	-0.713514	0.475527	0.775014
ENSG00000160803	164.893	0.104253	0.215689	0.483347	0.628849	0.857424
ENSG00000116586	1462.5	0.159799	0.144544	1.10554	0.268928	0.614404
ENSG00000254726	59.3265	0.0708487	0.29551	0.239751	0.810523	0.932938
ENSG00000160789	3671.29	0.223772	0.141483	1.58162	0.113736	0.416047
ENSG00000196189	520.317	0.066782	0.132627	0.503534	0.614589	0.851485
ENSG00000160785	1255.67	-0.209637	0.142851	-1.46752	0.142236	0.46554
ENSG00000160783	178.876	0.217862	0.208587	1.04447	0.296269	0.640333
ENSG00000160781	165.292	0.0969566	0.233372	0.415458	0.677806	0.879242
ENSG00000198952	403.539	0.264925	0.175574	1.50891	0.131321	0.446949
ENSG00000163472	69.2215	0.685537	0.300703	2.27978	0.0226209	0.16986
ENSG00000198715	435.742	-0.266425	0.136682	-1.94924	0.0512668	0.27234
ENSG00000163468	2453.03	0.0792463	0.0837133	0.94664	0.343822	0.67945
ENSG00000116604	3351.61	0.081592	0.144632	0.564136	0.572662	0.831781
ENSG00000183856	144.732	0.526106	0.229296	2.29444	0.0217654	0.165966
ENSG00000163382	880.184	-0.157171	0.114454	-1.37323	0.169681	0.50319
ENSG00000160818	958.497	0.0551276	0.165333	0.333433	0.738807	0.906012
ENSG00000272068	52.4243	-0.869438	0.312139	-2.78542	0.00534592	0.0709311
ENSG00000272405	129.943	-0.0236738	0.294043	-0.0805112	0.935831	0.978153
ENSG00000143319	924.685	-0.247323	0.201367	-1.22822	0.219364	0.562349
ENSG00000143303	179.401	-0.169061	0.179604	-0.941296	0.346553	0.681746
ENSG00000143314	664.044	0.376863	0.145771	2.58531	0.00972919	0.103367
ENSG00000143321	5068.32	-0.294071	0.0990496	-2.96893	0.00298841	0.0488743
ENSG00000143294	268.526	-0.115592	0.188874	-0.612006	0.540534	0.811012
ENSG00000027869	65.2286	0.238404	0.321902	0.740612	0.458929	0.766199
ENSG00000132694	264.455	-0.142082	0.230307	-0.616924	0.537285	0.809504
ENSG00000266160	26.054	0.657411	0.634518	1.03608	0.300165	0.643426
ENSG00000237842	19.9419	0.138764	0.514184	0.269873	0.787258	0.925066
ENSG00000117036	135.157	0.362915	0.26379	1.37577	0.168893	0.502402
ENSG00000158473	74.5353	-1.18988	0.259433	-4.58644	4.50858e-06	0.000401656
ENSG00000203758	33.8733	0.454062	0.64215	0.707096	0.479507	0.778005
ENSG00000231434	330.578	0.849575	0.256601	3.31087	0.000930048	0.0222699
ENSG00000163554	67.5396	-0.641856	0.37759	-1.69988	0.0891543	0.369151
ENSG00000163563	1007.93	-0.207809	0.117071	-1.77507	0.0758869	0.338552
ENSG00000163564	29.2477	-0.509099	0.505888	-1.00635	0.314249	0.655773
ENSG00000163565	3291.55	-0.271888	0.164446	-1.65335	0.0982589	0.389748
ENSG00000163568	43.2719	-0.71686	0.365089	-1.96352	0.049586	0.266817
ENSG00000158716	545.724	0.277769	0.121831	2.27995	0.0226107	0.16986
ENSG00000158714	49.6108	2.19781	0.509021	4.31772	1.57651e-05	0.00114202
ENSG00000188004	31.5966	0.182859	0.432366	0.422927	0.672349	0.877511
ENSG00000158710	9990.05	0.114749	0.249637	0.459664	0.645757	0.865741
ENSG00000224259	125.627	-0.866401	0.266435	-3.25182	0.00114667	0.0255782
ENSG00000260766	29.1476	0.146312	0.555107	0.263575	0.792107	0.926461
ENSG00000143315	826.76	0.120028	0.168131	0.713894	0.475293	0.775014
ENSG00000162729	129.969	0.052636	0.235455	0.22355	0.823107	0.938535
ENSG00000162734	3124.33	0.439525	0.125216	3.51015	0.000447858	0.0136673
ENSG00000132716	852.123	0.00105384	0.11139	0.00946079	0.992451	0.997434
ENSG00000224261	23.7929	0.105451	0.423012	0.249287	0.803139	0.929735
ENSG00000162735	447.877	0.217268	0.118886	1.82753	0.0676196	0.316622
ENSG00000122218	1353.84	-0.230226	0.104338	-2.20654	0.0273464	0.189574
ENSG00000162736	1050.27	-0.0566538	0.416128	-0.136145	0.891707	0.963264
ENSG00000171786	20.2114	-0.966234	0.469257	-2.05907	0.0394875	0.234037
ENSG00000066294	154.076	-0.495798	0.219156	-2.2623	0.0236786	0.174255
ENSG00000117090	18.2454	-0.518919	0.554676	-0.935535	0.349512	0.684589
ENSG00000026751	187.841	1.15352	0.305773	3.77246	0.000161645	0.00651256
ENSG00000122223	119.9	-0.554808	0.24344	-2.27903	0.0226651	0.16986
ENSG00000213080	81.2045	0.0434888	0.33259	0.130758	0.895967	0.964763
ENSG00000158769	1226.59	-0.325216	0.0844374	-3.85157	0.000117365	0.00519558
ENSG00000186517	1512.71	-0.345513	0.16166	-2.13728	0.0325751	0.209989
ENSG00000143256	1485.25	0.157567	0.186851	0.843277	0.399074	0.724003
ENSG00000158793	220.483	0.104838	0.179506	0.584036	0.559196	0.824058
ENSG00000158796	681.085	-0.166715	0.106898	-1.55957	0.118861	0.424086
ENSG00000143222	2826.53	-0.448883	0.152497	-2.94355	0.00324467	0.0516815
ENSG00000143258	86.5713	0.354267	0.238804	1.48351	0.137939	0.457448
ENSG00000143224	74.7605	0.365046	0.291945	1.25039	0.211157	0.551862
ENSG00000158850	1446.42	0.158521	0.119699	1.32432	0.185395	0.522976
ENSG00000158859	120.441	0.518368	0.287389	1.80372	0.071276	0.326736
ENSG00000158864	6244.88	-0.317358	0.273142	-1.16188	0.245284	0.591578
ENSG00000158869	4924.81	0.452431	0.114852	3.93925	8.17366e-05	0.00404258
ENSG00000158882	653.587	-0.311316	0.12664	-2.45828	0.0139605	0.128603
ENSG00000158887	43.1162	-0.00182094	0.352463	-0.00516633	0.995878	0.998035
ENSG00000143252	1553.86	0.19641	0.323065	0.607957	0.543216	0.812841
ENSG00000235477	19.1635	-0.218543	0.467427	-0.467544	0.640111	0.862217
ENSG00000273075	23.963	-0.187622	0.480231	-0.390691	0.696026	0.88792
ENSG00000143226	528.528	0.0482918	0.116568	0.414281	0.678668	0.879353
ENSG00000173110	122.382	0.811652	0.273136	2.97161	0.00296243	0.0486216
ENSG00000244682	66.5767	-0.00649556	0.298665	-0.0217486	0.982648	0.99405
ENSG00000213075	211.15	0.232178	0.153056	1.51694	0.129281	0.443957
ENSG00000081721	288.149	0.279326	0.152261	1.83452	0.0665774	0.314185
ENSG00000118217	768.797	0.299367	0.148543	2.01536	0.0438674	0.249778
ENSG00000198929	18.5659	-0.0175684	0.643026	-0.0273214	0.978203	0.992742
ENSG00000239887	50.69	0.309377	0.382688	0.808431	0.418843	0.738115
ENSG00000152332	1013.63	-0.0615453	0.11649	-0.528332	0.597269	0.842869
ENSG00000117143	283.794	0.00600185	0.190043	0.0315816	0.974806	0.991817
ENSG00000162733	41.4462	-0.372393	0.384375	-0.968826	0.332632	0.670735
ENSG00000132196	136.907	-0.260846	0.188223	-1.38584	0.165797	0.498092
ENSG00000143248	29.9678	0.0488799	0.432088	0.113125	0.909931	0.969757
ENSG00000232995	15.4343	0.102287	0.60504	0.169058	0.865751	0.954524
ENSG00000143228	794.427	-0.105319	0.126613	-0.83182	0.405511	0.728761
ENSG00000185630	19.6063	-1.52967	0.457497	-3.34357	0.00082708	0.0206669
ENSG00000143198	5013.46	0.0573662	0.3224	0.177935	0.858774	0.95208
ENSG00000143149	864.717	0.0786533	0.121057	0.649723	0.515871	0.798485
ENSG00000143183	2682.67	-0.209908	0.0912031	-2.30154	0.0213612	0.164017
ENSG00000143179	533.542	0.283296	0.11404	2.48419	0.0129846	0.123337
ENSG00000232341	982.336	0.383153	0.212571	1.80247	0.071471	0.326738
ENSG00000143157	411.458	0.212426	0.113594	1.87005	0.0614769	0.300366
ENSG00000152382	151.92	0.628325	0.193621	3.24513	0.00117396	0.0259848
ENSG00000225171	19.9515	-1.69811	0.539538	-3.14734	0.00164764	0.0330518
ENSG00000143167	37.5302	-0.671687	0.627755	-1.06998	0.284627	0.627869
ENSG00000143190	1379.88	-0.0517389	0.0926225	-0.5586	0.576435	0.83396
ENSG00000143162	1014.58	0.064467	0.222197	0.290135	0.771713	0.919704
ENSG00000198771	714.65	-0.138821	0.106004	-1.30958	0.190338	0.528725
ENSG00000197965	20.6765	-0.486834	0.582679	-0.83551	0.40343	0.727042
ENSG00000143158	475.996	-0.25739	0.143627	-1.79207	0.0731216	0.331125
ENSG00000143164	736.043	-0.460579	0.174654	-2.6371	0.00836188	0.094511
ENSG00000224837	109.52	0.799943	0.296234	2.70038	0.00692603	0.0841865
ENSG00000143155	1040.37	-0.0517449	0.0964618	-0.536428	0.591663	0.84098
ENSG00000237049	15.6739	0.822481	0.658333	1.24934	0.211541	0.552238
ENSG00000213064	736.297	0.175782	0.0928189	1.89382	0.0582492	0.292638
ENSG00000143178	92.8448	-0.376661	0.289198	-1.30243	0.192769	0.531594
ENSG00000228697	43.2695	0.465216	0.608949	0.763965	0.444888	0.75542
ENSG00000143153	142.588	-0.16432	0.234363	-0.701135	0.483219	0.781125
ENSG00000143156	185.248	0.0116084	0.200325	0.0579477	0.95379	0.984476
ENSG00000117475	399.25	-0.284087	0.125773	-2.25872	0.0239007	0.175281
ENSG00000000460	116.904	0.290787	0.230798	1.25992	0.207699	0.546636
ENSG00000171806	74.5964	0.15006	0.271425	0.552862	0.580358	0.83606
ENSG00000000457	127.282	0.0704035	0.248453	0.283368	0.776895	0.921379
ENSG00000075945	112.134	0.352117	0.263957	1.334	0.182205	0.518419
ENSG00000235378	17.4444	0.187188	0.653529	0.286427	0.774551	0.92082
ENSG00000203260	21.7479	-1.19929	0.561433	-2.13613	0.0326688	0.210141
ENSG00000120370	136.707	0.212398	0.213275	0.995889	0.319304	0.659742
ENSG00000076258	18.0533	0.36741	0.555024	0.661972	0.507989	0.793378
ENSG00000117523	7242.18	-0.173772	0.10237	-1.69749	0.0896032	0.369589
ENSG00000233328	68.0012	0.430997	1.07639	0.400411	0.688854	0.884428
ENSG00000230364	673.03	0.165289	0.129093	1.28039	0.200408	0.538588
ENSG00000117533	199.844	-0.244109	0.156216	-1.56264	0.118137	0.422712
ENSG00000010165	333.529	0.303833	0.15198	1.99916	0.0455907	0.255832
ENSG00000135845	396.833	-0.309008	0.107036	-2.88696	0.00388987	0.0574588
ENSG00000094975	1015.19	-0.065087	0.109404	-0.594924	0.551894	0.81775
ENSG00000203739	49.3951	-0.431626	0.365851	-1.17979	0.238085	0.582529
ENSG00000117592	2547.96	0.244493	0.078994	3.09509	0.00196755	0.0378293
ENSG00000162753	23.7871	0.132622	0.603687	0.219687	0.826115	0.939896
ENSG00000183831	162.803	-0.11042	0.185415	-0.595529	0.55149	0.817623
ENSG00000076321	487.279	-0.451097	0.180001	-2.50608	0.0122079	0.118889
ENSG00000225591	46.8248	-0.328027	0.334575	-0.98043	0.326874	0.667208
ENSG00000120334	225.225	0.173371	0.23006	0.753588	0.451096	0.760649
ENSG00000117593	185.548	0.382729	0.177066	2.16151	0.0306561	0.202069
ENSG00000234741	3627.8	0.494494	0.0916912	5.39304	6.92746e-08	1.38001e-05
ENSG00000185278	171.646	0.0501026	0.191382	0.261794	0.79348	0.92729
ENSG00000135870	756.695	-0.05621	0.104211	-0.539385	0.589621	0.840808
ENSG00000152061	430.399	0.274261	0.127229	2.15565	0.0311109	0.203848
ENSG00000223525	69.2871	0.241579	0.435151	0.555161	0.578784	0.835077
ENSG00000116161	4323.05	0.0508171	0.110611	0.459422	0.645931	0.865779
ENSG00000120333	514.766	-0.0587891	0.177185	-0.331795	0.740044	0.906754
ENSG00000206659	55.4367	-0.00279085	0.33158	-0.00841681	0.993284	0.997434
ENSG00000120332	341.376	-0.471821	0.144004	-3.27644	0.00105124	0.0243584
ENSG00000235750	187.971	-0.701038	0.20705	-3.38584	0.000709619	0.0188134
ENSG00000227740	42.7553	-0.722576	0.399779	-1.80744	0.0706938	0.324988
ENSG00000143207	596.412	-0.114986	0.178314	-0.644848	0.519026	0.8003
ENSG00000116183	122.416	-0.242334	0.196965	-1.23034	0.218569	0.561483
ENSG00000242193	246.555	-0.191494	0.168047	-1.13952	0.254485	0.600637
ENSG00000075391	396.668	-0.0760819	0.132082	-0.576022	0.5646	0.826764
ENSG00000116191	115.38	-0.693499	0.268967	-2.57838	0.00992658	0.104689
ENSG00000116199	609.397	0.0469752	0.172092	0.272965	0.78488	0.924601
ENSG00000186283	1148.01	0.0239127	0.170223	0.140478	0.888282	0.962461
ENSG00000143322	569.933	-0.0418173	0.119888	-0.348802	0.727238	0.900524
ENSG00000057252	315.564	-0.248952	0.134031	-1.85742	0.0632518	0.305422
ENSG00000169905	1752.14	-0.352342	0.104904	-3.35872	0.00078304	0.0200743
ENSG00000143337	586.76	-0.26959	0.136397	-1.97651	0.0480973	0.262603
ENSG00000264916	16.8315	0.0096357	0.582347	0.0165463	0.986799	0.995194
ENSG00000260360	46.186	0.727216	0.357447	2.03447	0.0419038	0.242182
ENSG00000135837	2626.36	-0.195982	0.0724123	-2.70648	0.00680015	0.0834401
ENSG00000116260	10528.6	0.137332	0.0782764	1.75445	0.0793543	0.347037
ENSG00000230124	27.9478	-0.18436	0.55563	-0.331803	0.740038	0.906754
ENSG00000135847	207.057	0.118168	0.163531	0.722603	0.469924	0.772772
ENSG00000143324	314.99	-0.0323105	0.2049	-0.157689	0.874702	0.958064
ENSG00000135835	74.867	0.107507	0.27979	0.384242	0.700799	0.889835
ENSG00000135823	516.552	-0.2969	0.132975	-2.23274	0.0255662	0.182164
ENSG00000153029	832.247	-0.296749	0.0970512	-3.05765	0.00223077	0.0407591
ENSG00000162783	2243.52	-0.109807	0.0985826	-1.11385	0.265342	0.610981
ENSG00000272198	38.98	0.0448358	0.342029	0.131088	0.895706	0.964665
ENSG00000198216	26.4652	-0.212812	0.456401	-0.466282	0.641014	0.86276
ENSG00000135821	1263.98	0.113803	0.166009	0.685524	0.493014	0.78535
ENSG00000135828	261.593	-0.128934	0.210304	-0.613081	0.539823	0.811012
ENSG00000143333	677.719	0.73637	0.206025	3.57418	0.000351328	0.0116646
ENSG00000261504	17.4696	1.06996	0.756189	1.41494	0.157087	0.486561
ENSG00000135838	88.7161	-0.170101	0.312883	-0.543659	0.586676	0.839557
ENSG00000135829	1150.47	0.150274	0.191589	0.784358	0.43283	0.747421
ENSG00000224040	58.1359	0.259244	0.401327	0.645967	0.518301	0.799887
ENSG00000135862	404.488	-0.348812	0.189838	-1.83742	0.0661477	0.313328
ENSG00000116698	1393.41	-0.00678586	0.122533	-0.05538	0.955836	0.984944
ENSG00000116701	412.04	0.160342	0.140695	1.13964	0.254436	0.600622
ENSG00000162704	5535.66	-0.141987	0.0835158	-1.70012	0.0891077	0.369151
ENSG00000143344	112.723	0.26776	0.383399	0.698385	0.484936	0.781415
ENSG00000198756	57.2199	0.216959	0.368532	0.588711	0.556055	0.82137
ENSG00000198860	862.143	0.03949	0.180608	0.21865	0.826923	0.939896
ENSG00000116667	657.271	-0.0515587	0.123643	-0.416997	0.676681	0.878584
ENSG00000116406	1205.09	-0.497736	0.138251	-3.60023	0.00031794	0.0107802
ENSG00000135842	2748.02	0.32002	0.0789634	4.05276	5.06171e-05	0.00282537
ENSG00000121481	132.018	-0.0360347	0.226422	-0.159148	0.873552	0.957536
ENSG00000121486	1178.21	-0.19259	0.106283	-1.81204	0.0699801	0.323573
ENSG00000116668	72.0216	0.12161	0.336203	0.361716	0.717564	0.896624
ENSG00000213051	217.532	0.157196	0.18592	0.845503	0.39783	0.723371
ENSG00000116679	1478.5	0.178286	0.0852884	2.09039	0.0365832	0.222997
ENSG00000047410	2595.5	-0.111493	0.143926	-0.774658	0.438542	0.751339
ENSG00000157181	365.293	0.237471	0.162495	1.4614	0.143905	0.46841
ENSG00000073756	60.0967	0.478349	0.328881	1.45448	0.145814	0.471102
ENSG00000116711	35.4296	-0.317308	0.396834	-0.7996	0.423943	0.74164
ENSG00000150681	58.7954	-1.67809	0.381615	-4.39733	1.09589e-05	0.000845074
ENSG00000236792	48.2205	-0.199257	0.491716	-0.405228	0.68531	0.883145
ENSG00000231767	1704.4	0.395097	0.154755	2.55305	0.0106785	0.109401
ENSG00000116741	346.918	-0.152941	0.166141	-0.920548	0.357287	0.689898
ENSG00000116750	1593.87	0.308225	0.084973	3.62733	0.000286365	0.00994511
ENSG00000238754	18.2964	0.443368	0.614435	0.721586	0.470549	0.772885
ENSG00000116747	1027.67	-0.147892	0.120008	-1.23235	0.217818	0.560892
ENSG00000272579	24.1606	0.197714	0.490533	0.403059	0.686904	0.88411
ENSG00000023572	769.407	0.14287	0.120286	1.18776	0.23493	0.579566
ENSG00000134371	830.235	-0.0168762	0.105772	-0.159552	0.873234	0.957536
ENSG00000066279	487.193	-0.367618	0.148804	-2.47048	0.0134931	0.126051
ENSG00000177888	213.938	-0.392485	0.18505	-2.12097	0.0339247	0.214164
ENSG00000213047	227.736	-0.28375	0.183916	-1.54282	0.122874	0.432419
ENSG00000203724	17.6846	-0.574152	0.807447	-0.71107	0.477041	0.776639
ENSG00000151414	156.255	-0.178368	0.318965	-0.559209	0.576019	0.833813
ENSG00000081237	3651.51	-0.0439924	0.117886	-0.373178	0.709016	0.893126
ENSG00000227747	79.5029	0.409216	0.275964	1.48286	0.138112	0.457808
ENSG00000162702	885.948	-0.181848	0.115954	-1.56828	0.116816	0.421359
ENSG00000118193	422.997	-0.174208	0.165002	-1.05579	0.291064	0.634553
ENSG00000118197	140.936	-0.236598	0.282234	-0.838301	0.401861	0.72619
ENSG00000118200	305.764	-0.586333	0.143749	-4.07886	4.52575e-05	0.00260542
ENSG00000231333	18.5174	0.693028	0.479276	1.44599	0.14818	0.47462
ENSG00000163362	1240.52	-0.0383854	0.179182	-0.214226	0.830371	0.940736
ENSG00000116852	346.364	0.115488	0.168416	0.685733	0.492881	0.78535
ENSG00000116857	740.485	-0.15818	0.1211	-1.3062	0.191486	0.529897
ENSG00000174307	105.658	0.383673	0.203532	1.88507	0.0594201	0.295719
ENSG00000159176	117.682	-0.133466	0.23972	-0.556756	0.577694	0.834428
ENSG00000223396	19.8127	-0.0574244	0.553319	-0.103782	0.917342	0.971241
ENSG00000134369	74.8117	-0.67815	0.29559	-2.29423	0.0217774	0.165969
ENSG00000198700	1110.23	-0.148521	0.104079	-1.427	0.15358	0.483003
ENSG00000198892	113.08	-0.379911	0.299846	-1.26702	0.205149	0.544362
ENSG00000223774	30.0654	0.0166072	0.432218	0.0384231	0.96935	0.989482
ENSG00000134375	1592.1	0.127801	0.104313	1.22517	0.220511	0.563261
ENSG00000176393	1847.18	-0.120966	0.119117	-1.01552	0.309857	0.652814
ENSG00000163435	32.2085	-0.0527098	0.484818	-0.108721	0.913424	0.970666
ENSG00000143862	6021.31	0.358049	0.12725	2.81375	0.00489678	0.0667629
ENSG00000143851	1166.94	-0.26612	0.129195	-2.05982	0.0394153	0.233706
ENSG00000077152	679.93	0.424869	0.192978	2.20164	0.0276906	0.191212
ENSG00000077157	444.713	-0.389594	0.118235	-3.29509	0.000983913	0.0231979
ENSG00000236439	7309.96	0.156982	0.0764359	2.05377	0.0399982	0.236185
ENSG00000226862	14.8185	-0.085192	0.60924	-0.139833	0.888792	0.962461
ENSG00000117139	635.706	-0.325742	0.122879	-2.65091	0.00802743	0.0926633
ENSG00000235449	762.066	0.382727	0.169074	2.26367	0.0235944	0.173813
ENSG00000184774	63.6853	0.148149	0.475922	0.311289	0.755581	0.914718
ENSG00000214796	38.2506	-0.430518	0.336113	-1.28087	0.200238	0.538426
ENSG00000183155	204.079	-0.0227997	0.163817	-0.139177	0.88931	0.962461
ENSG00000117153	902.925	-0.12947	0.125355	-1.03283	0.301684	0.645058
ENSG00000159346	410.36	0.0019801	0.17862	0.0110855	0.991155	0.997064
ENSG00000159348	274.829	0.292728	0.169267	1.72939	0.0837397	0.358317
ENSG00000163444	1565.69	-0.164875	0.0689957	-2.38964	0.016865	0.142784
ENSG00000143847	185.186	0.0539182	0.240902	0.223817	0.822899	0.938535
ENSG00000163485	42.1541	-0.909438	0.336112	-2.70576	0.00681479	0.0834401
ENSG00000133055	379.093	-0.724276	0.154748	-4.68034	2.86396e-06	0.000272038
ENSG00000133048	17828	-0.374551	0.0903788	-4.14423	3.4096e-05	0.00206345
ENSG00000231507	38.8509	-0.65839	0.322402	-2.04214	0.0411378	0.239566
ENSG00000159388	821.131	0.602541	0.207253	2.90727	0.00364599	0.0556916
ENSG00000058668	948.592	-0.531442	0.0956721	-5.55483	2.77888e-08	6.65177e-06
ENSG00000236035	291.344	-0.0446424	0.176527	-0.252892	0.800352	0.928457
ENSG00000058673	1875.5	-0.199847	0.109684	-1.82202	0.0684515	0.318559
ENSG00000257315	316.472	-0.719528	0.233045	-3.0875	0.00201847	0.0384986
ENSG00000182004	2590.1	0.179613	0.154827	1.16009	0.246013	0.592662
ENSG00000232917	146.063	0.327038	0.275675	1.18632	0.235497	0.580367
ENSG00000143842	36.0519	0.560982	0.321682	1.7439	0.0811761	0.351847
ENSG00000219133	1632.69	-0.0132628	0.110126	-0.120434	0.90414	0.966829
ENSG00000158615	984.855	-0.150845	0.15782	-0.955802	0.339172	0.676844
ENSG00000133056	20.7951	-0.818443	0.522506	-1.56638	0.11726	0.421693
ENSG00000198625	2072.22	0.132979	0.0991351	1.34139	0.179793	0.516093
ENSG00000174529	35.9219	0.0207672	0.355274	0.0584541	0.953387	0.984463
ENSG00000117222	451.162	-0.343663	0.161452	-2.12858	0.0332886	0.211921
ENSG00000133059	720.879	-0.295811	0.13354	-2.21515	0.0267497	0.186799
ENSG00000133069	29.0986	-0.149678	0.431017	-0.347266	0.728391	0.900708
ENSG00000235363	830.661	0.258183	0.329967	0.782453	0.433949	0.748092
ENSG00000117266	142.539	-0.010908	0.211298	-0.0516236	0.958829	0.985968
ENSG00000158711	342.857	-0.0963912	0.166364	-0.5794	0.562319	0.8248
ENSG00000158715	163.64	-0.391381	0.202825	-1.92964	0.0536512	0.279872
ENSG00000069275	20177	-0.180468	0.11608	-1.5547	0.120018	0.426834
ENSG00000201944	17.0528	0.664396	0.713051	0.931764	0.351458	0.685913
ENSG00000117280	1205.88	-0.0441508	0.0971719	-0.454358	0.649571	0.867536
ENSG00000133065	260.179	-0.0669442	0.169598	-0.394724	0.693047	0.887137
ENSG00000229874	433.797	-0.57657	0.269758	-2.13737	0.0325683	0.209989
ENSG00000196550	2099.91	0.273388	0.0802038	3.40867	0.000652806	0.0178347
ENSG00000196533	51.5532	-0.811445	0.330156	-2.45776	0.0139805	0.128648
ENSG00000163486	2048.37	0.0429934	0.0776595	0.553614	0.579843	0.835801
ENSG00000143466	778.972	0.190332	0.159025	1.19686	0.23136	0.576311
ENSG00000261000	17.4084	-0.464743	0.683703	-0.679744	0.496666	0.7868
ENSG00000136653	2359.55	-0.51607	0.144738	-3.56556	0.000363082	0.0118357
ENSG00000143486	280.746	-0.136922	0.20199	-0.677863	0.497859	0.787571
ENSG00000162889	4828.83	-0.0698665	0.111792	-0.62497	0.531991	0.808084
ENSG00000224114	69.1526	0.629647	0.990759	0.63552	0.525089	0.803859
ENSG00000226945	204.374	0.985324	0.290551	3.39122	0.000695815	0.0186208
ENSG00000180667	245.025	-0.021027	0.151632	-0.138671	0.88971	0.962477
ENSG00000123836	75.0155	0.229864	0.276447	0.831495	0.405694	0.728908
ENSG00000196352	257.065	0.0878839	0.172336	0.509956	0.610082	0.848895
ENSG00000117335	808.702	-0.155272	0.159481	-0.973607	0.330252	0.668662
ENSG00000203709	45.7624	-0.00861136	0.375055	-0.0229603	0.981682	0.993795
ENSG00000076356	15.3308	-0.927833	0.743599	-1.24776	0.212119	0.552766
ENSG00000227887	27.7163	-0.169034	0.541858	-0.311952	0.755077	0.914626
ENSG00000196878	43.8029	-0.340965	0.326626	-1.0439	0.296533	0.640391
ENSG00000227591	48.7915	-0.726202	0.353689	-2.05322	0.0400511	0.236312
ENSG00000123689	660.663	-0.120581	0.362783	-0.332378	0.739604	0.906524
ENSG00000117594	46.9342	-0.362828	0.36462	-0.995084	0.319695	0.660053
ENSG00000009790	1484.45	-0.521737	0.0855046	-6.10185	1.04847e-09	3.95742e-07
ENSG00000162757	72.366	0.267913	0.296389	0.903923	0.366036	0.696697
ENSG00000117597	158.193	0.127613	0.193102	0.66086	0.508702	0.793647
ENSG00000228110	70.3957	0.770163	0.320678	2.40167	0.0163202	0.140168
ENSG00000054392	27.3346	0.74466	0.475291	1.56675	0.117174	0.421656
ENSG00000234004	1290.9	0.236784	0.120258	1.96896	0.0489577	0.265082
ENSG00000226986	29.3386	-0.0110418	0.387404	-0.028502	0.977262	0.992555
ENSG00000117625	833.915	-0.066663	0.107146	-0.62217	0.53383	0.808183
ENSG00000082512	15.491	0.426009	0.541461	0.786777	0.431413	0.746434
ENSG00000153363	236.444	0.222033	0.175727	1.26352	0.206404	0.545605
ENSG00000170385	1060.98	0.156208	0.118791	1.31498	0.188517	0.527466
ENSG00000117650	138.899	-0.0236881	0.228518	-0.103659	0.91744	0.971241
ENSG00000123684	434.565	-0.0410209	0.277847	-0.147638	0.882628	0.960629
ENSG00000143493	406.173	-0.208475	0.134298	-1.55233	0.120583	0.427995
ENSG00000143476	462.53	0.397418	0.154045	2.57989	0.00988318	0.104462
ENSG00000220749	2483.04	0.148126	0.154	0.96186	0.33612	0.67332
ENSG00000226251	38.3669	-0.254857	0.38389	-0.663881	0.506767	0.793001
ENSG00000066027	998.854	0.164712	0.0953072	1.72822	0.0839495	0.358459
ENSG00000065600	468.11	0.23877	0.128001	1.86537	0.0621297	0.302009
ENSG00000117691	841.455	0.100441	0.0936307	1.07273	0.283392	0.626783
ENSG00000162772	203.932	1.12778	0.211043	5.34386	9.0989e-08	1.76359e-05
ENSG00000123685	141.734	0.00393844	0.198091	0.0198819	0.984138	0.994505
ENSG00000117697	676.332	-0.00743921	0.0832257	-0.089386	0.928775	0.976013
ENSG00000203705	119.525	0.555291	0.21448	2.58902	0.00962504	0.102565
ENSG00000198468	34.2244	0.157653	0.407172	0.38719	0.698616	0.889187
ENSG00000162769	323.184	0.120243	0.132797	0.90547	0.365217	0.696125
ENSG00000174606	373.736	-0.0767353	0.145806	-0.526284	0.598691	0.843436
ENSG00000136643	201.42	-0.14753	0.194411	-0.758859	0.447937	0.758281
ENSG00000143499	87.4958	-0.597139	0.22872	-2.61078	0.00903352	0.0990332
ENSG00000152104	182.091	-0.126467	0.236029	-0.535813	0.592088	0.84098
ENSG00000117724	1989.65	-0.0584448	0.108144	-0.540436	0.588897	0.840744
ENSG00000250536	99.0991	-0.570695	0.225984	-2.52537	0.0115575	0.115118
ENSG00000136636	774.392	-0.178728	0.179003	-0.998463	0.318055	0.659182
ENSG00000092978	585.604	0.08459	0.123539	0.684725	0.493517	0.785479
ENSG00000067533	624.345	0.138093	0.142019	0.972357	0.330873	0.669258
ENSG00000092969	20.9149	-0.864657	0.579874	-1.49111	0.135932	0.453147
ENSG00000143353	383.453	0.371447	0.167376	2.21924	0.0264702	0.185737
ENSG00000215817	122.026	-0.683474	0.253035	-2.70111	0.00691093	0.0840742
ENSG00000136628	3261.87	-0.11069	0.102178	-1.0833	0.278675	0.622786
ENSG00000162813	138.189	-0.445237	0.334777	-1.32995	0.183535	0.520416
ENSG00000067704	651.702	0.0314952	0.445158	0.0707507	0.943596	0.981489
ENSG00000232134	590.788	-0.108204	0.149927	-0.721716	0.470469	0.772885
ENSG00000118873	2071.09	0.108768	0.0996988	1.09096	0.275289	0.620048
ENSG00000218283	435.064	-0.313207	0.168009	-1.86422	0.0622906	0.30234
ENSG00000233012	41.2629	0.711503	0.441711	1.61079	0.107226	0.405361
ENSG00000162817	27.5496	0.558074	0.435334	1.28195	0.199862	0.537992
ENSG00000117791	31.3802	-0.263371	0.439106	-0.599789	0.548647	0.815493
ENSG00000186205	63.9853	-0.553779	0.365271	-1.51608	0.1295	0.444277
ENSG00000136630	1016.26	-0.0409545	0.111216	-0.368242	0.712693	0.895045
ENSG00000143507	118.923	0.0217332	0.275106	0.0789994	0.937033	0.978583
ENSG00000143498	41.194	-0.188258	0.414398	-0.454293	0.649618	0.867536
ENSG00000154305	1032.8	-0.0171216	0.123498	-0.138639	0.889736	0.962477
ENSG00000272750	32.9546	-0.703914	0.46774	-1.50493	0.132343	0.448779
ENSG00000186063	658.832	0.342757	0.16063	2.13383	0.0328568	0.21093
ENSG00000162819	1084.95	-0.0029517	0.0985756	-0.0299435	0.976112	0.992158
ENSG00000197520	251.581	0.982803	0.320236	3.069	0.00214778	0.0400072
ENSG00000228106	30.1076	0.146272	0.43476	0.336443	0.736537	0.90493
ENSG00000154309	48.0308	0.190732	0.428165	0.445465	0.655984	0.868846
ENSG00000162909	1911.36	0.0973631	0.0765385	1.27208	0.203345	0.542214
ENSG00000143514	690.01	-0.0831625	0.103135	-0.806349	0.420042	0.739556
ENSG00000272645	150.679	0.492934	0.192588	2.55952	0.0104817	0.108474
ENSG00000143756	416.713	-0.0317971	0.133056	-0.238974	0.811126	0.933406
ENSG00000143753	881.229	-0.173639	0.10825	-1.60405	0.108703	0.408575
ENSG00000143748	217.545	0.253832	0.167145	1.51864	0.128854	0.443521
ENSG00000143771	2725.06	-0.193351	0.0902737	-2.14183	0.0322072	0.208178
ENSG00000162923	1397.28	-0.327511	0.168494	-1.94375	0.0519252	0.274617
ENSG00000143786	21.5606	0.0614142	0.469282	0.130868	0.895879	0.964757
ENSG00000185842	214.118	-0.146262	0.225359	-0.649019	0.516326	0.798485
ENSG00000143815	2027.25	0.109802	0.121411	0.904381	0.365793	0.696642
ENSG00000154380	86.6385	0.0809473	0.3587	0.225668	0.821459	0.937923
ENSG00000143742	2175.73	0.205828	0.133783	1.53853	0.12392	0.433931
ENSG00000143819	89.2137	0.241802	0.283287	0.853559	0.393349	0.719527
ENSG00000242861	603.325	-0.430696	0.108771	-3.95965	7.50609e-05	0.00381773
ENSG00000196187	325.314	-0.284569	0.179887	-1.58193	0.113666	0.415896
ENSG00000243709	24.8701	-1.25583	0.562446	-2.2328	0.0255621	0.182164
ENSG00000143811	5074.16	0.2553	0.198311	1.28737	0.197964	0.535837
ENSG00000143751	293.582	0.203914	0.177988	1.14566	0.251935	0.598419
ENSG00000163041	18404.5	-0.227309	0.0573622	-3.9627	7.41055e-05	0.00378254
ENSG00000182827	2491	-0.29256	0.0896988	-3.26158	0.00110795	0.0252243
ENSG00000183814	227.672	0.050605	0.239172	0.211584	0.832431	0.941532
ENSG00000143799	3502.64	-0.10747	0.183798	-0.584715	0.558739	0.823892
ENSG00000229965	981.272	0.180145	0.123196	1.46226	0.143671	0.468209
ENSG00000143772	113.745	-0.195536	0.217529	-0.898898	0.368707	0.699149
ENSG00000143801	490.73	0.0668867	0.133545	0.500856	0.616473	0.851933
ENSG00000163050	462.749	0.121532	0.13342	0.910894	0.362351	0.69472
ENSG00000143776	41.1422	-0.198129	0.341575	-0.580044	0.561885	0.8248
ENSG00000234277	1707.62	0.868982	0.299042	2.90588	0.0036622	0.0557554
ENSG00000232864	594.001	0.3164	0.254492	1.24326	0.213772	0.554663
ENSG00000181450	136.227	0.66909	0.220212	3.03839	0.00237845	0.0425362
ENSG00000143740	192.027	0.175386	0.168018	1.04385	0.296554	0.640391
ENSG00000081692	420.69	0.487901	0.196351	2.48485	0.0129607	0.123191
ENSG00000143816	85.201	0.0697299	0.2012	0.346569	0.728915	0.901076
ENSG00000143761	14168.4	0.0288501	0.0738109	0.390866	0.695897	0.88792
ENSG00000143793	460.756	0.296859	0.16046	1.85005	0.0643067	0.30812
ENSG00000162910	627.442	0.171858	0.160307	1.07205	0.283697	0.626975
ENSG00000143774	1466.75	0.306823	0.119569	2.56607	0.0102859	0.106906
ENSG00000198835	49.1967	-1.25405	0.370372	-3.38591	0.000709414	0.0188134
ENSG00000181873	132.208	0.0940275	0.220397	0.426627	0.669651	0.876022
ENSG00000154358	53.9264	0.259118	0.333027	0.778068	0.436529	0.750015
ENSG00000154370	6821.14	-0.149919	0.129233	-1.16006	0.246023	0.592662
ENSG00000168159	4986.17	-0.165784	0.1348	-1.22986	0.218751	0.561483
ENSG00000183929	122.426	0.135307	0.21446	0.63092	0.528093	0.805821
ENSG00000206878	21.1188	-0.0570398	0.536262	-0.106366	0.915292	0.970895
ENSG00000234975	199.83	0.873727	0.674454	1.29546	0.195162	0.533808
ENSG00000116574	367.11	0.0342709	0.150473	0.227755	0.819837	0.937463
ENSG00000168118	692.037	-0.162067	0.109004	-1.4868	0.137068	0.455613
ENSG00000154429	824.635	-0.143497	0.0875258	-1.63949	0.101112	0.395162
ENSG00000226920	15.7839	0.49232	0.617821	0.796866	0.425529	0.742982
ENSG00000069248	795.926	-0.209852	0.0981996	-2.13699	0.0325986	0.210046
ENSG00000135776	195.995	-0.1502	0.27302	-0.550143	0.582221	0.83707
ENSG00000229367	47.8708	0.354748	0.31254	1.13505	0.256354	0.602472
ENSG00000135801	419.552	-0.129111	0.18476	-0.698804	0.484674	0.781415
ENSG00000135763	137.068	0.555139	0.268885	2.06459	0.0389614	0.231692
ENSG00000225984	523.379	-0.176819	0.209801	-0.842794	0.399343	0.724003
ENSG00000143641	351.267	0.0733859	0.254862	0.287944	0.77339	0.920253
ENSG00000177614	18.4915	-0.0070819	0.514799	-0.0137566	0.989024	0.996089
ENSG00000135775	296.195	0.198351	0.200028	0.991619	0.321384	0.661824
ENSG00000135744	10930.9	-0.250327	0.0822349	-3.04405	0.00233413	0.0418537
ENSG00000119280	126.917	0.627017	0.205023	3.05827	0.00222618	0.0407271
ENSG00000143643	71.7812	-0.386721	0.355352	-1.08828	0.276473	0.621252
ENSG00000173409	362.901	-0.082756	0.142573	-0.580448	0.561612	0.8248
ENSG00000182118	266.896	-0.294289	0.221658	-1.32767	0.184288	0.521143
ENSG00000143633	692.514	-0.0949945	0.127817	-0.743207	0.457356	0.765445
ENSG00000116906	1043.06	-0.0841212	0.124505	-0.675645	0.499266	0.788204
ENSG00000116903	564.251	0.0420685	0.100752	0.417547	0.676278	0.878517
ENSG00000010072	334.36	-0.36283	0.121023	-2.99802	0.00271741	0.0460163
ENSG00000135766	622.122	-0.111973	0.133935	-0.836026	0.40314	0.727042
ENSG00000233461	161.922	-0.225661	0.20202	-1.11702	0.263985	0.609495
ENSG00000116918	1309	-0.126265	0.107844	-1.17082	0.241671	0.587607
ENSG00000162946	283.627	0.0599167	0.153397	0.3906	0.696093	0.88792
ENSG00000116991	113.886	0.145265	0.219454	0.66194	0.50801	0.793378
ENSG00000212916	180.512	0.334679	0.234151	1.42933	0.15291	0.482125
ENSG00000135778	517.198	-0.100128	0.119994	-0.834443	0.404032	0.727561
ENSG00000135749	140.417	-0.199663	0.190526	-1.04796	0.294658	0.6387
ENSG00000231940	2175.57	0.115611	0.130237	0.887693	0.374706	0.702824
ENSG00000143674	163.327	-0.197594	0.171411	-1.15275	0.249014	0.596062
ENSG00000235605	164.951	0.820762	0.487729	1.68282	0.0924096	0.376423
ENSG00000231663	32.0172	0.0335584	0.401192	0.0836468	0.933337	0.977285
ENSG00000168275	559.266	0.193847	0.196471	0.986644	0.323817	0.664166
ENSG00000059588	263.535	-0.0955372	0.241732	-0.39522	0.692681	0.886907
ENSG00000168264	5168	-0.0406369	0.0871286	-0.466401	0.640928	0.86276
ENSG00000238005	517.921	-0.284233	0.158708	-1.79092	0.0733058	0.331752
ENSG00000258082	19.8153	0.918768	0.507122	1.81173	0.0700277	0.323689
ENSG00000173726	3837.29	0.215605	0.0949543	2.27062	0.0231698	0.171567
ENSG00000188739	30.2558	-0.0515556	0.3811	-0.135281	0.89239	0.963264
ENSG00000054267	3109.93	-0.385214	0.129051	-2.98498	0.00283598	0.0474475
ENSG00000152904	787.483	-0.057914	0.11559	-0.501028	0.616351	0.851933
ENSG00000116957	1003.85	0.22376	0.0937151	2.38766	0.0169558	0.143141
ENSG00000162885	305.428	-0.103417	0.187274	-0.552222	0.580796	0.836283
ENSG00000168243	188.379	-0.439	0.158862	-2.76341	0.00572017	0.0740256
ENSG00000143669	7726.11	-0.0490084	0.0643422	-0.761683	0.446249	0.756656
ENSG00000116962	1068.77	0.0100584	0.12005	0.0837847	0.933228	0.977285
ENSG00000077585	94.929	0.0831924	0.283755	0.293184	0.769381	0.91899
ENSG00000086619	229.538	-0.887021	0.207083	-4.2834	1.84059e-05	0.00129409
ENSG00000237922	17.2002	0.654683	0.655266	0.99911	0.317741	0.659055
ENSG00000186197	18.1595	-0.47116	0.457027	-1.03092	0.302577	0.645774
ENSG00000116977	1969.56	0.072465	0.0650316	1.1143	0.265149	0.610818
ENSG00000273058	50.4751	0.20326	0.387768	0.524179	0.600154	0.844254
ENSG00000119285	524.902	0.137877	0.120238	1.1467	0.251506	0.598235
ENSG00000116984	303.845	0.0954824	0.181797	0.525216	0.599433	0.843852
ENSG00000237991	663.811	0.344948	0.225708	1.52829	0.12644	0.438687
ENSG00000198626	16.3722	0.589797	0.583742	1.01037	0.312317	0.654955
ENSG00000270188	103.267	0.54579	0.284362	1.91935	0.0549405	0.283368
ENSG00000227854	133.343	0.0241226	0.336947	0.0715915	0.942927	0.981414
ENSG00000228818	52.1902	0.374209	0.350888	1.06646	0.286215	0.629425
ENSG00000238085	17.3272	0.675104	0.711714	0.948561	0.342844	0.679089
ENSG00000091483	674.602	0.117152	0.13024	0.899506	0.368383	0.69872
ENSG00000117009	151.771	-0.425464	0.215743	-1.97209	0.0485999	0.26411
ENSG00000054277	175.529	-0.907707	0.187394	-4.84385	1.27345e-06	0.000142696
ENSG00000203668	105.934	0.283964	0.304878	0.931402	0.351646	0.686118
ENSG00000229022	50.0388	0.0119831	0.361911	0.0331106	0.973586	0.99135
ENSG00000174371	98.0901	0.558808	0.245909	2.27242	0.0230614	0.17132
ENSG00000230199	160.914	0.268817	0.378391	0.71042	0.477444	0.777014
ENSG00000143702	814.2	-0.276979	0.119707	-2.31381	0.0206783	0.161102
ENSG00000054282	1636.81	-0.499424	0.092202	-5.41663	6.07315e-08	1.24439e-05
ENSG00000224727	25.9145	0.638751	0.619333	1.03135	0.302376	0.645756
ENSG00000117020	97.3204	-0.38572	0.258059	-1.49469	0.134995	0.45281
ENSG00000179456	1093.22	0.00511169	0.156668	0.0326275	0.973972	0.991601
ENSG00000035687	453.575	0.0747222	0.151642	0.492753	0.622187	0.854087
ENSG00000121644	289.634	-0.186299	0.225346	-0.826723	0.408394	0.73092
ENSG00000203667	1798.83	-0.0611188	0.106381	-0.574528	0.565611	0.827006
ENSG00000188206	2326.52	0.378563	0.174223	2.17287	0.0297904	0.198172
ENSG00000153187	12185.9	-0.0427279	0.101464	-0.421112	0.673673	0.87785
ENSG00000201758	15.4655	-0.789178	0.796158	-0.991232	0.321572	0.662117
ENSG00000203666	547.778	0.256767	0.116029	2.21296	0.0269001	0.187476
ENSG00000162849	22.3062	-1.15413	0.501896	-2.29955	0.0214739	0.164501
ENSG00000185420	2255.68	-0.387916	0.08064	-4.81047	1.50578e-06	0.000163616
ENSG00000162851	114.025	0.0861488	0.322814	0.266868	0.789571	0.925608
ENSG00000162852	179.036	0.234001	0.280712	0.833599	0.404507	0.727869
ENSG00000143653	1055.08	0.106234	0.144652	0.734409	0.462699	0.767462
ENSG00000227953	22.1945	-0.48468	0.509783	-0.950757	0.341728	0.678865
ENSG00000153207	1220.98	-0.156206	0.0876957	-1.78123	0.0748747	0.335535
ENSG00000135747	588.075	-0.962786	0.209887	-4.58717	4.49297e-06	0.000401656
ENSG00000197472	272.133	0.456798	0.307729	1.48442	0.137698	0.456966
ENSG00000188295	69.8161	-0.307691	0.274792	-1.11972	0.262832	0.608487
ENSG00000196418	132.725	0.0299261	0.210895	0.1419	0.887159	0.96211
ENSG00000259865	1129.06	-0.0250427	0.146738	-0.170662	0.864489	0.954382
ENSG00000227671	166.69	-0.20261	0.28147	-0.719829	0.47163	0.773634
ENSG00000162714	180.52	0.0846106	0.210212	0.402501	0.687315	0.884225
ENSG00000162711	524.055	-0.367102	0.134718	-2.72497	0.00643065	0.0806953
ENSG00000235749	16.9955	-0.705124	0.718717	-0.981087	0.32655	0.666815
ENSG00000162722	32.2315	-0.265266	0.436333	-0.607943	0.543225	0.812841
ENSG00000175137	1998.42	-0.808315	0.219075	-3.68967	0.000224549	0.00817436
ENSG00000171161	475.15	-0.0692525	0.137135	-0.504997	0.613561	0.850682
ENSG00000171163	405.473	0.0695468	0.22234	0.312795	0.754436	0.914466
ENSG00000185220	52.1122	-0.528899	0.362179	-1.46032	0.144202	0.468901
ENSG00000233084	35.2537	0.120978	0.419638	0.288291	0.773124	0.920072
ENSG00000035115	116.271	-0.25642	0.247478	-1.03614	0.300139	0.643426
ENSG00000143727	810.236	0.0463159	0.109419	0.423289	0.672084	0.877294
ENSG00000228643	19.0633	-0.342397	0.633418	-0.540555	0.588814	0.840744
ENSG00000151353	378.339	0.150444	0.145953	1.03077	0.302648	0.645774
ENSG00000238722	17.8778	-0.911789	0.513018	-1.7773	0.0755183	0.337748
ENSG00000032389	293.868	-0.149937	0.134934	-1.11118	0.26649	0.612111
ENSG00000171853	238.374	0.0774681	0.166412	0.465519	0.64156	0.86276
ENSG00000182551	942.893	-0.198815	0.101284	-1.96294	0.0496526	0.266929
ENSG00000171865	601.961	0.0105084	0.155165	0.0677239	0.946005	0.981806
ENSG00000234171	41.8074	0.457239	0.319402	1.43155	0.152274	0.481129
ENSG00000171863	14527.1	0.12715	0.0768912	1.65364	0.0982012	0.389626
ENSG00000118004	15.0745	-0.566966	0.617974	-0.91746	0.358902	0.691713
ENSG00000205837	82.7983	-0.979404	0.32502	-3.01336	0.0025837	0.0447561
ENSG00000225964	205.214	-0.622898	0.181875	-3.42487	0.000615088	0.0171638
ENSG00000134326	4502.34	-0.118637	0.0803051	-1.47732	0.139589	0.460156
ENSG00000134321	1063.36	-0.0787559	0.106191	-0.741641	0.458305	0.765943
ENSG00000151692	78.3005	-0.475145	0.235102	-2.02102	0.0432782	0.247258
ENSG00000225642	44.6581	0.622738	0.417493	1.49161	0.135801	0.453147
ENSG00000235092	35.3498	-0.96732	0.442511	-2.18598	0.0288171	0.195056
ENSG00000115738	1174.52	-0.543012	0.117216	-4.63258	3.61141e-06	0.000336353
ENSG00000260837	22.2787	-0.565976	0.522802	-1.08258	0.278994	0.623175
ENSG00000134313	1379.22	-0.399034	0.0891459	-4.47619	7.59865e-06	0.000620222
ENSG00000143797	238.823	-0.248478	0.145795	-1.7043	0.0883254	0.367844
ENSG00000151693	231.873	0.0210113	0.256116	0.0820383	0.934616	0.977845
ENSG00000119185	596.839	0.102409	0.129151	0.792941	0.427812	0.744119
ENSG00000119203	700.477	0.0887136	0.137922	0.643217	0.520083	0.801327
ENSG00000134330	524.994	0.00887517	0.138866	0.0639117	0.949041	0.982893
ENSG00000151694	3686.66	-0.104302	0.092955	-1.12207	0.261834	0.607486
ENSG00000134308	3273.93	-0.0239963	0.0618348	-0.388071	0.697964	0.889057
ENSG00000115750	130.943	-0.274206	0.270095	-1.01522	0.310002	0.652821
ENSG00000269973	194.765	-0.267188	0.199287	-1.34072	0.180012	0.516266
ENSG00000134317	40.5483	0.467776	0.361476	1.29407	0.195641	0.534027
ENSG00000260077	116.605	0.399022	0.230377	1.73204	0.0832666	0.35699
ENSG00000172059	357.975	0.583409	0.129522	4.50433	6.65833e-06	0.000555235
ENSG00000171848	512.211	0.66837	0.140878	4.74433	2.09199e-06	0.000215866
ENSG00000163009	33.3502	-0.446416	0.451164	-0.989477	0.32243	0.663408
ENSG00000115756	5151.45	0.176224	0.117856	1.49525	0.134849	0.45281
ENSG00000115758	760.552	1.31398	0.143001	9.18863	3.97891e-20	8.15278e-17
ENSG00000115761	217.98	-0.0625216	0.193371	-0.323324	0.74645	0.910712
ENSG00000243819	47.2572	-0.719033	0.401252	-1.79197	0.073137	0.331125
ENSG00000143882	74.0563	0.153094	0.227102	0.67412	0.500235	0.788967
ENSG00000143870	12258.1	-0.249847	0.0848843	-2.94338	0.00324653	0.0516815
ENSG00000226080	120.938	0.60915	0.307344	1.98198	0.0474814	0.261467
ENSG00000162976	261.767	-0.166615	0.210908	-0.789988	0.429535	0.74504
ENSG00000134318	599.241	-0.449479	0.15531	-2.89407	0.00380282	0.0569809
ENSG00000169016	521.487	0.215086	0.124596	1.72626	0.0843005	0.359074
ENSG00000196208	16.7131	0.162463	0.513593	0.316326	0.751755	0.9133
ENSG00000239899	36.695	0.023508	0.43372	0.054201	0.956775	0.985354
ENSG00000134324	438.341	-0.172981	0.148562	-1.16437	0.244275	0.590335
ENSG00000071575	71.0891	-0.665808	0.304728	-2.18492	0.0288944	0.195395
ENSG00000162981	44.0679	0.29438	0.651494	0.451854	0.651375	0.867536
ENSG00000151779	163.611	-0.325431	0.204501	-1.59134	0.111534	0.412407
ENSG00000079785	829.83	-0.0729314	0.14491	-0.503288	0.614762	0.851485
ENSG00000197872	198.622	-0.0685223	0.161767	-0.423585	0.671868	0.877204
ENSG00000236348	73.3754	0.544115	0.336009	1.61935	0.105373	0.401637
ENSG00000163029	468.99	-0.200301	0.168105	-1.19152	0.233449	0.5781
ENSG00000178295	101.516	-0.061071	0.225336	-0.271022	0.786374	0.925066
ENSG00000170745	15.3626	0.41298	0.740687	0.557564	0.577142	0.834051
ENSG00000240857	342.988	-0.0480246	0.145224	-0.330693	0.740876	0.907231
ENSG00000228784	14.3911	0.261455	0.701982	0.372453	0.709556	0.893282
ENSG00000183891	49.1722	-0.485153	0.438192	-1.10717	0.268221	0.613473
ENSG00000068697	3159.27	-0.0371937	0.0690817	-0.538402	0.5903	0.840808
ENSG00000055917	1047.29	-0.192176	0.0973474	-1.97412	0.0483681	0.263288
ENSG00000143878	201.466	0.658802	0.19185	3.43394	0.000594873	0.0168424
ENSG00000118960	214.064	0.158145	0.165753	0.954103	0.340032	0.677477
ENSG00000118961	336.074	0.0408399	0.132303	0.308684	0.757562	0.915174
ENSG00000119771	21.4355	0.245056	0.514829	0.475995	0.634078	0.859109
ENSG00000119778	486.139	0.0793286	0.122844	0.645769	0.518429	0.799887
ENSG00000173960	155.359	-0.005889	0.211899	-0.0277916	0.977828	0.992709
ENSG00000205639	373.601	0.12226	0.183074	0.667815	0.504252	0.79234
ENSG00000163026	129.503	-0.110591	0.255211	-0.43333	0.664775	0.873236
ENSG00000119782	18.1311	-0.204696	0.570266	-0.358949	0.719633	0.897638
ENSG00000115128	1234.08	0.321916	0.167308	1.9241	0.0543427	0.281996
ENSG00000219626	166.046	0.0377745	0.199794	0.189068	0.85004	0.948287
ENSG00000115129	52.9281	0.273341	0.364558	0.749787	0.453383	0.761908
ENSG00000198399	891.322	-0.0352652	0.147927	-0.238396	0.811574	0.933623
ENSG00000233747	1262.59	0.283215	0.131349	2.15619	0.0310687	0.203704
ENSG00000084676	168.505	0.0219671	0.206751	0.106249	0.915385	0.970895
ENSG00000184924	427.302	-0.0351775	0.142928	-0.24612	0.805589	0.930806
ENSG00000138092	203.006	0.249533	0.213162	1.17063	0.241749	0.587696
ENSG00000138031	209.764	-0.1635	0.256955	-0.636298	0.524582	0.803859
ENSG00000271936	63.469	0.0500533	0.328564	0.15234	0.878919	0.959094
ENSG00000115137	37.6628	0.0936724	0.443299	0.211308	0.832647	0.941631
ENSG00000224165	14.492	0.631741	0.54438	1.16048	0.245854	0.592652
ENSG00000115138	87.6081	0.229299	0.266288	0.861096	0.389185	0.715781
ENSG00000272048	103.584	-0.39037	0.249127	-1.56695	0.117126	0.421656
ENSG00000119772	278.345	0.149499	0.128054	1.16746	0.243023	0.588797
ENSG00000138101	45.6588	0.29755	0.328577	0.905572	0.365162	0.696125
ENSG00000143970	842.119	-0.359529	0.122877	-2.92592	0.00343437	0.0537002
ENSG00000218682	29.7381	-0.66399	0.511946	-1.29699	0.194634	0.533466
ENSG00000084731	42.2474	-0.921985	0.362721	-2.54186	0.0110265	0.111611
ENSG00000268412	239.027	0.211689	0.657254	0.32208	0.747392	0.911474
ENSG00000084733	1358.54	0.00455408	0.126091	0.0361174	0.971189	0.990173
ENSG00000214465	23.9557	-0.718801	0.429649	-1.673	0.0943281	0.381005
ENSG00000157833	200.436	0.138849	0.210685	0.659036	0.509873	0.794337
ENSG00000084754	2023.51	-0.0958146	0.109399	-0.875825	0.381125	0.709338
ENSG00000138029	1308.38	0.0862705	0.172705	0.499526	0.617409	0.852146
ENSG00000138018	358.204	-0.0732664	0.244365	-0.299824	0.764311	0.916609
ENSG00000115155	129.635	-0.421256	0.329033	-1.28029	0.200445	0.538588
ENSG00000171303	128.152	0.396016	0.833446	0.475156	0.634676	0.859109
ENSG00000213699	242.335	-0.0211282	0.161884	-0.130515	0.896159	0.964841
ENSG00000115163	167.427	0.150196	0.330704	0.45417	0.649706	0.867536
ENSG00000119777	306.036	-0.173276	0.144505	-1.19911	0.230487	0.575883
ENSG00000084693	105.268	-0.124861	0.235108	-0.531079	0.595364	0.842051
ENSG00000228474	800.475	0.0284257	0.188426	0.150859	0.880087	0.959639
ENSG00000138028	85.5983	0.0733951	0.271277	0.270554	0.786734	0.925066
ENSG00000138073	1524.16	-0.111503	0.127832	-0.872258	0.383068	0.711426
ENSG00000138074	253.349	-0.202909	0.23689	-0.856553	0.391692	0.717853
ENSG00000138085	705.589	-0.0662941	0.123882	-0.535137	0.592555	0.84098
ENSG00000084774	170.676	0.103743	0.164136	0.632053	0.527352	0.805432
ENSG00000115194	82.6103	-0.652103	0.339942	-1.91828	0.0550761	0.283368
ENSG00000163794	143.899	0.0173231	0.261563	0.0662293	0.947195	0.982312
ENSG00000115204	256.275	0.146443	0.204854	0.714868	0.474691	0.774833
ENSG00000115207	372.331	-0.124609	0.151129	-0.824517	0.409646	0.731618
ENSG00000234945	14.7936	-0.800988	0.621623	-1.28854	0.197557	0.535002
ENSG00000234072	29.9471	0.0153339	0.403991	0.037956	0.969723	0.989596
ENSG00000115211	312.041	0.0616596	0.156626	0.393674	0.693822	0.887471
ENSG00000115234	366.689	0.0312486	0.136041	0.229701	0.818324	0.93688
ENSG00000163795	133.894	0.0755869	0.196431	0.384801	0.700385	0.889835
[truncated: 12,689 more rows]

## Sheet: SCR_LPS_vs_KD_LPS
	baseMean	log2FoldChange	lfcSE	stat	pvalue	padj
[truncated: 8,436 more rows]

[truncated: 5 more sheets: WT_Unstim_vs_KD_Unstim, WT_LPS_vs_SCR_LPS, SCR_Unstim_vs_SCR_LPS, SCR_Unstim_vs_KD_Unstim, WT_LPS_vs_KD_LPS]
