# Supplementary material for: Systematic Prioritization of Candidate Genes in Disease Loci Identifies TRAFD1 as a Master Regulator of IFNγ Signaling in Celiac Disease
Source: Front Genet. 2021 Jan 25;11:562434. doi: 10.3389/fgene.2020.562434 (PMC7868554; doi:10.3389/fgene.2020.562434)
Supplement: Supplementary Table 12 — Results of DE analyses from all cell-type- and context-specific data available for this study (datasets). This table lists all results for the DE analyses (Significant DE genes are defined as padj < 0.05 and log2 fold change > |1|) and a summary report of the overlap with TRAFD1 trans-mediated genes (overlap with trans genes+TRAFD1) and relative enrichment. The DE gene lists (padj < 0.05 and log2 fold change > |1|) for each dataset are given in individual sheets. In the sheet “enrichment,” columns upregulated and downregulated indicate if the trans-mediated genes are up- or downregulated under stimulated conditions compared to control conditions in each dataset. Enrichment of all the trans-mediated genes in the DE genes was determined using a Fisher's exact test and the enrichment p-value is shown in the column enrichment p-val. [file Table_12.XLSX]

## Sheet: enrichment
data sets	DE genes	overlap with transgenes+TRAFD1	up regulated	down regulated	enrichment p-val
biopsies - control vs active CeD	1435	14	14	0	2.7e-13
CD8+ IELs - IL21 3h	155	3	3	0	0.00016
CD8+ IELs - IL15 3h	1649	9	9	0	1.1e-06
CD8+ IELs - IFNb 3h	871	17	17	0	<2.2e-16
gluten-specific CD4+ T cell - aCD3aCD28 3h	7980	18	9	9	1e-06
Caco-2 - IFNg 3h	956	17	17	0	<2.2e-16
Caco-2 - IFNg 8h	369	23	23	0	<2.2e-16
Caco-2 - IFNg 40h	951	25	25	0	<2.2e-16

## Sheet: Caco-2 - IFNg 40h
ensmbl_id	baseMean	log2FoldChange	lfcSE	stat	pvalue	padj
ENSG00000000003	1769.27	0.0927123	0.174105	0.532507	0.594375	0.818837
ENSG00000000419	640.272	-0.181921	0.270964	-0.671386	0.501975	0.761937
ENSG00000000457	109.138	0.131536	0.296065	0.444283	0.656838	0.853585
ENSG00000000460	76.3391	-0.0955969	0.341505	-0.279928	0.779533	0.915896
ENSG00000001036	878.15	-0.373942	0.170967	-2.18722	0.0287265	0.13628
ENSG00000001084	307.222	-0.209209	0.226651	-0.923046	0.355983	0.644836
ENSG00000001167	243.356	0.285129	0.216803	1.31515	0.188459	0.459851
ENSG00000001460	61.1569	0.375558	0.368262	1.01981	0.307817	0.597524
ENSG00000001461	183.315	-0.0188584	0.24378	-0.077358	0.938339	0.978986
ENSG00000001497	324.468	0.0632206	0.196758	0.321312	0.747974	0.901637
ENSG00000001561	87.1812	0.156167	0.35995	0.433857	0.664392	0.857959
ENSG00000001617	130.957	3.38228	0.298131	11.345	7.85666e-30	1.04161e-27
ENSG00000001626	356.334	-1.0333	0.218029	-4.73927	2.14487e-06	4.38998e-05
ENSG00000001629	560.453	0.202342	0.182341	1.10969	0.267133	0.555038
ENSG00000001630	123.249	-0.682037	0.311022	-2.19289	0.0283153	0.134807
ENSG00000001631	274.223	-0.563495	0.210789	-2.67326	0.00751174	0.0506148
ENSG00000002016	122.295	-0.474277	0.312295	-1.51868	0.128843	0.367286
ENSG00000002330	68.1626	-0.200984	0.367602	-0.546744	0.584554	0.812824
ENSG00000002549	1509.81	3.17813	0.183692	17.3014	4.59424e-67	2.25363e-64
ENSG00000002586	2000.93	0.198028	0.161887	1.22325	0.221235	0.502655
ENSG00000002726	945.079	0.59451	0.165829	3.58508	0.000336969	0.00396326
ENSG00000002822	237.396	-0.301821	0.22126	-1.3641	0.172536	0.435887
ENSG00000002834	3518.81	0.522386	0.143919	3.62973	0.000283717	0.0034279
ENSG00000002919	413.236	0.574216	0.193111	2.97351	0.00294418	0.0240837
ENSG00000002933	173.159	0.545403	0.247592	2.20283	0.027607	0.132248
ENSG00000003056	1049.81	0.235134	0.170853	1.37623	0.168749	0.430683
ENSG00000003096	391.125	-1.89491	0.21383	-8.86177	7.87512e-19	6.36759e-17
ENSG00000003147	14.096	0.465149	0.728739	0.638293	0.523283	0.776724
ENSG00000003249	421.186	0.884118	0.191222	4.6235	3.77315e-06	7.3457e-05
ENSG00000003393	529.932	-0.318782	0.174525	-1.82657	0.0677642	0.245027
ENSG00000003400	348.367	2.7526	0.206628	13.3216	1.73454e-40	3.27249e-38
ENSG00000003402	901.27	0.392748	0.197549	1.9881	0.0468001	0.191149
ENSG00000003436	95.0726	-0.194156	0.362656	-0.535372	0.592392	0.817528
ENSG00000003509	150.537	-0.112909	0.252434	-0.447282	0.654671	0.852541
ENSG00000003756	471.552	-0.138189	0.278494	-0.496201	0.619752	0.834273
ENSG00000003989	469.584	-0.650946	0.183071	-3.5557	0.000376975	0.00435787
ENSG00000004059	667.416	-0.0835532	0.169395	-0.493245	0.621839	0.83563
ENSG00000004139	92.7632	0.107443	0.324519	0.331082	0.740583	0.896931
ENSG00000004142	3023.23	-0.0907205	0.14963	-0.606299	0.544316	0.789319
ENSG00000004399	355.494	0.535785	0.190905	2.80656	0.00500743	0.0368631
ENSG00000004455	1076.63	0.224919	0.146411	1.53621	0.124487	0.358784
ENSG00000004478	1203.16	1.12421	0.184832	6.08232	1.18458e-09	4.10172e-08
ENSG00000004487	846.403	0.129528	0.158839	0.815471	0.414803	0.694374
ENSG00000004534	339.871	-0.126655	0.239816	-0.528133	0.597407	0.820709
ENSG00000004660	44.8192	-0.076839	0.459375	-0.167268	0.867159	0.954323
ENSG00000004700	239.38	-0.45873	0.279055	-1.64387	0.100203	0.31344
ENSG00000004766	156.328	-0.976599	0.294572	-3.31531	0.00091542	0.00921431
ENSG00000004777	70.4714	-0.544841	0.469192	-1.16123	0.245547	0.530787
ENSG00000004779	389.822	0.281888	0.229121	1.2303	0.218583	0.499638
ENSG00000004864	1022.04	-0.514066	0.166288	-3.09142	0.00199202	0.0174077
ENSG00000004866	194.67	0.375206	0.238032	1.57628	0.114961	0.340807
ENSG00000004897	531.499	0.0286852	0.211458	0.135655	0.892094	0.963598
ENSG00000004961	185.148	0.700503	0.262594	2.66763	0.0076389	0.0510973
ENSG00000004975	427.228	-0.0694687	0.179649	-0.386691	0.698985	0.875876
ENSG00000005001	86.8755	0.157768	0.360467	0.437677	0.661621	0.856475
ENSG00000005007	1014.97	0.276741	0.156171	1.77204	0.0763884	0.265
ENSG00000005020	370.869	0.440698	0.266017	1.65665	0.0975896	0.309133
ENSG00000005022	5896.32	0.300602	0.144182	2.08487	0.0370807	0.162777
ENSG00000005059	11.8737	0.726377	0.810476	0.896236	0.370127	0.656951
ENSG00000005075	153.195	-0.0791413	0.290871	-0.272084	0.785558	0.91859
ENSG00000005100	279.625	-0.0787886	0.221499	-0.355706	0.722061	0.887018
ENSG00000005156	223.588	0.286914	0.221719	1.29404	0.19565	0.469229
ENSG00000005175	337.326	-0.437752	0.237774	-1.84104	0.0656157	0.240139
ENSG00000005187	64.1361	0.346872	0.407028	0.852207	0.394099	0.676571
ENSG00000005189	63.8095	-0.131523	0.358919	-0.366442	0.714036	0.882702
ENSG00000005194	573.619	0.182848	0.194681	0.939215	0.347621	0.637343
ENSG00000005206	625.086	0.130777	0.282168	0.463474	0.643025	0.847689
ENSG00000005238	77.4642	1.44842	0.329103	4.40112	1.07694e-05	0.000191635
ENSG00000005243	9.13282	-0.469497	0.950237	-0.494084	0.621247	0.835151
ENSG00000005302	55.6717	0.180581	0.380531	0.47455	0.635108	0.84311
ENSG00000005339	610.372	0.0123808	0.178022	0.0695463	0.944555	0.980347
ENSG00000005379	44.7313	-0.859455	0.505403	-1.70053	0.0890305	0.29129
ENSG00000005436	205.788	-1.09166	0.250121	-4.36455	1.27383e-05	0.000222632
ENSG00000005448	287.946	0.458912	0.212194	2.1627	0.030564	0.142426
ENSG00000005469	129.225	-1.30098	0.306998	-4.23775	2.25771e-05	0.000372471
ENSG00000005483	703.307	-0.250879	0.178837	-1.40284	0.160666	0.419139
ENSG00000005486	625.952	-0.0321606	0.1697	-0.189515	0.849689	0.94658
ENSG00000005513	18.8929	0.93987	0.677157	1.38797	0.165148	0.424801
ENSG00000005700	819.358	-0.0317709	0.203672	-0.155991	0.87604	0.957068
ENSG00000005801	138.839	-0.505416	0.313134	-1.61405	0.106516	0.324934
ENSG00000005810	469.138	0.35671	0.224795	1.58682	0.112553	0.336448
ENSG00000005812	293.475	-0.121618	0.269992	-0.450451	0.652385	0.851462
ENSG00000005844	10.9812	-0.486262	0.9714	-0.500579	0.616668	0.832329
ENSG00000005882	44.7245	0.0682257	0.436301	0.156373	0.875739	0.957043
ENSG00000005884	456.718	0.684542	0.178923	3.82591	0.000130292	0.00173518
ENSG00000005889	237.324	-0.667675	0.240115	-2.78064	0.00542512	0.0393087
ENSG00000005893	1342.88	-0.0303319	0.191648	-0.158269	0.874245	0.956708
ENSG00000005955	702.256	-0.34316	0.179095	-1.91608	0.055355	0.215333
ENSG00000005961	8.54326	-0.21815	1.00309	-0.217478	0.827836	0.936854
ENSG00000006007	444.501	0.635246	0.203246	3.1255	0.00177501	0.0158598
ENSG00000006015	43.3817	-0.288401	0.484338	-0.595453	0.55154	0.792773
ENSG00000006025	224.138	-0.0678503	0.593553	-0.114312	0.90899	0.969678
ENSG00000006042	1228.18	0.0125479	0.154798	0.0810597	0.935394	0.978235
ENSG00000006047	178.957	0.099176	0.275326	0.360213	0.718688	0.884976
ENSG00000006062	193.185	1.19874	0.246327	4.86645	1.13619e-06	2.46975e-05
ENSG00000006114	569.542	0.335423	0.173422	1.93415	0.0530951	0.209196
ENSG00000006118	206.788	0.777993	0.240522	3.23461	0.0012181	0.0116606
ENSG00000006125	1921.44	0.352524	0.144938	2.43225	0.0150054	0.0845407
ENSG00000006194	235.999	0.201296	0.228211	0.882059	0.377745	0.66359
ENSG00000006210	200.916	2.31907	0.248883	9.31791	1.18658e-20	1.05828e-18
ENSG00000006282	3022.47	-0.341322	0.136255	-2.50503	0.0122442	0.0723635
ENSG00000006283	115.772	0.143596	0.32084	0.447561	0.65447	0.852468
ENSG00000006327	180.811	1.93664	0.288816	6.70544	2.00807e-11	8.76878e-10
ENSG00000006432	380.575	0.306819	0.228583	1.34227	0.17951	0.447064
ENSG00000006451	700.485	0.39679	0.228908	1.7334	0.0830237	0.28061
ENSG00000006453	446.114	0.614711	0.193383	3.17873	0.00147922	0.0136136
ENSG00000006459	178.248	2.17052	0.249386	8.70347	3.21875e-18	2.42908e-16
ENSG00000006530	165.077	0.291107	0.256152	1.13646	0.255763	0.542506
ENSG00000006534	784.137	-0.12895	0.159912	-0.806381	0.420023	0.697794
ENSG00000006555	346.063	0.786506	0.192965	4.07589	4.58386e-05	0.000689735
ENSG00000006576	130.513	-0.25007	0.282685	-0.884626	0.376359	0.661597
ENSG00000006607	282.867	0.311074	0.214179	1.4524	0.14639	0.39754
ENSG00000006611	2638.73	-0.111806	0.132499	-0.843826	0.398766	0.682024
ENSG00000006625	347.014	-0.387998	0.253414	-1.53109	0.125748	0.361143
ENSG00000006634	136.498	-0.287116	0.305833	-0.9388	0.347834	0.637343
ENSG00000006652	241.232	-0.360967	0.218566	-1.65153	0.0986314	0.310934
ENSG00000006659	3862.17	0.935199	0.154978	6.03442	1.59539e-09	5.37249e-08
ENSG00000006695	235.339	0.342509	0.223718	1.53099	0.125772	0.361143
ENSG00000006704	637.975	-0.0466257	0.17839	-0.261369	0.793808	0.922048
ENSG00000006712	595.425	0.187978	0.181863	1.03363	0.30131	0.589874
ENSG00000006715	495.946	-0.255237	0.192447	-1.32627	0.184749	0.454949
ENSG00000006740	20.3924	0.163181	0.604357	0.270007	0.787155	0.919094
ENSG00000006744	547.717	0.0356641	0.182319	0.195614	0.844912	0.944812
ENSG00000006747	11.115	3.25254	0.936236	3.47406	0.000512653	0.00563
ENSG00000006757	73.6821	-0.260152	0.367405	-0.708082	0.478895	0.743517
ENSG00000006831	2048.94	0.242464	0.159146	1.52353	0.127626	0.36483
ENSG00000007047	214.026	0.485774	0.233518	2.08024	0.0375031	0.163894
ENSG00000007062	420.907	-0.0192646	0.201274	-0.0957133	0.923748	0.975078
ENSG00000007080	160.936	0.383159	0.253452	1.51176	0.130595	0.370715
ENSG00000007168	1634.19	0.103358	0.15187	0.680567	0.496146	0.756139
ENSG00000007171	1498.8	7.039	0.231944	30.3478	2.68351e-202	7.8981e-199
ENSG00000007202	1525.5	0.187311	0.148211	1.26381	0.206297	0.484451
ENSG00000007255	189.829	-0.376721	0.250722	-1.50255	0.132956	0.374968
ENSG00000007306	77.1952	4.56208	0.418464	10.902	1.12775e-27	1.34926e-25
ENSG00000007341	25.9475	0.145138	0.545496	0.266066	0.790188	0.920656
ENSG00000007372	10.068	0.935767	0.864204	1.08281	0.278894	0.566253
ENSG00000007376	291.414	-0.0428916	0.213632	-0.200773	0.840876	0.94333
ENSG00000007384	173.026	0.272665	0.252923	1.07805	0.28101	0.569449
ENSG00000007392	183.004	-0.448423	0.284845	-1.57427	0.115424	0.34163
ENSG00000007516	63.9073	-0.872886	0.41788	-2.08884	0.0367218	0.161796
ENSG00000007520	276.087	0.198697	0.211551	0.939239	0.347608	0.637343
ENSG00000007541	237.761	0.2201	0.23128	0.951662	0.341269	0.631871
ENSG00000007545	133.298	-0.25287	0.293405	-0.861846	0.388772	0.671657
ENSG00000007866	485.291	0.270077	0.181824	1.48537	0.137445	0.382532
ENSG00000007923	362.633	0.154655	0.206234	0.749901	0.453314	0.723847
ENSG00000007944	223.176	-0.623487	0.233103	-2.67473	0.00747898	0.0504634
ENSG00000007952	91.0264	0.136694	0.334136	0.409098	0.682468	0.866973
ENSG00000007968	54.0902	-0.166884	0.409895	-0.407139	0.683906	0.867279
ENSG00000008018	1217.03	0.130209	0.157004	0.829334	0.406916	0.688301
ENSG00000008083	202.269	0.0670973	0.232178	0.288991	0.772589	0.912873
ENSG00000008086	112.95	-0.252911	0.326561	-0.774467	0.438655	0.712578
ENSG00000008128	17.2306	0.47728	0.757697	0.629909	0.528754	0.780245
ENSG00000008130	452.002	0.0310323	0.189662	0.163619	0.870031	0.955356
ENSG00000008226	9.24932	-4.78082	1.76298	-2.71178	0.00669232	0.0463673
ENSG00000008256	238.166	0.0118408	0.231241	0.0512052	0.959162	0.985067
ENSG00000008277	174.41	-1.03839	0.249802	-4.15684	3.2268e-05	0.000507868
ENSG00000008282	668.46	0.0430689	0.189243	0.227585	0.819969	0.933767
ENSG00000008283	261.712	0.161755	0.225129	0.718496	0.472451	0.739009
ENSG00000008294	2073.71	0.420155	0.149322	2.81376	0.00489665	0.0362288
ENSG00000008300	638.57	-0.239745	0.229594	-1.04421	0.296387	0.585716
ENSG00000008311	86.2232	0.151298	0.326398	0.463538	0.642979	0.847689
ENSG00000008323	2098.1	-0.171978	0.138187	-1.24453	0.213303	0.492929
ENSG00000008324	77.2451	0.0282083	0.367806	0.0766933	0.938867	0.979049
ENSG00000008382	146.689	-0.205853	0.261735	-0.786495	0.431577	0.707559
ENSG00000008394	636.313	-0.0449953	0.196442	-0.229051	0.818829	0.933571
ENSG00000008405	156.094	0.208701	0.288297	0.723909	0.469122	0.736305
ENSG00000008441	8.25802	1.87336	0.961823	1.94772	0.0514488	0.204849
ENSG00000008513	87.9433	-0.743481	0.336874	-2.207	0.0273138	0.131399
ENSG00000008516	58.3781	3.92802	0.677272	5.79976	6.64105e-09	2.10171e-07
ENSG00000008517	1283.37	2.94075	0.178786	16.4484	8.60672e-61	3.2476e-58
ENSG00000008710	554.048	-0.0804547	0.629633	-0.12778	0.898323	0.966707
ENSG00000008735	48.302	0.884775	0.434648	2.03561	0.0417892	0.175856
ENSG00000008838	770.011	0.01584	0.161713	0.0979512	0.921971	0.974553
ENSG00000008853	290.848	0.0475919	0.211881	0.224616	0.822278	0.934341
ENSG00000008869	328.393	-0.472307	0.206436	-2.28791	0.0221429	0.111978
ENSG00000008952	1096.09	-0.400228	0.202375	-1.97766	0.0479671	0.194673
ENSG00000008988	5357.15	-0.476478	0.176215	-2.70395	0.00685209	0.0472075
ENSG00000009307	5595.86	-0.282887	0.153543	-1.8424	0.0654172	0.239532
ENSG00000009335	1213.42	0.00807402	0.162256	0.049761	0.960313	0.985699
ENSG00000009413	218.778	-0.40674	0.281195	-1.44647	0.148046	0.399895
ENSG00000009724	18.0941	-0.301474	0.869385	-0.346767	0.728767	0.890773
ENSG00000009765	125.68	-1.76301	0.313717	-5.61975	1.9123e-08	5.69665e-07
ENSG00000009780	44.956	-0.550722	0.441688	-1.24686	0.212449	0.492163
ENSG00000009790	32.5371	0.00947154	0.5077	0.0186558	0.985116	0.994032
ENSG00000009830	110.676	-0.135339	0.300497	-0.450385	0.652433	0.851462
ENSG00000009844	616.871	-0.143736	0.237714	-0.604659	0.545406	0.789746
ENSG00000009950	448.452	-1.00495	0.548346	-1.8327	0.0668471	0.242528
ENSG00000009954	948.671	-0.149938	0.158897	-0.943621	0.345363	0.635709
ENSG00000010017	278.272	0.0844894	0.207074	0.408016	0.683262	0.86708
ENSG00000010030	491.063	6.1239	0.324745	18.8576	2.54721e-79	1.49939e-76
ENSG00000010072	98.2893	-0.0408935	0.338009	-0.120984	0.903704	0.968726
ENSG00000010165	399.973	0.208963	0.186494	1.12048	0.262509	0.5495
ENSG00000010219	13.0089	0.31925	0.75685	0.421814	0.67316	0.861879
ENSG00000010244	1343.24	-0.138193	0.211303	-0.654004	0.513109	0.769951
ENSG00000010256	3170.61	0.499445	0.13604	3.6713	0.000241322	0.00299435
ENSG00000010270	246.42	-0.124875	0.240767	-0.518656	0.604001	0.825085
ENSG00000010278	2081.14	0.297292	0.170162	1.74711	0.0806184	0.27488
ENSG00000010292	2592.31	0.430932	0.141989	3.03498	0.00240553	0.0203916
ENSG00000010295	408.257	-0.098929	0.268635	-0.368265	0.712676	0.882509
ENSG00000010310	12.0165	-0.0580531	0.859645	-0.0675315	0.946159	0.981024
ENSG00000010318	12.3417	-0.315574	0.802943	-0.393022	0.694303	0.873293
ENSG00000010319	61.7339	0.127557	0.381283	0.334548	0.737966	0.895441
ENSG00000010322	506.781	-0.277095	0.268436	-1.03225	0.301953	0.590504
ENSG00000010327	12.9514	-1.07379	0.810478	-1.32488	0.185211	0.455704
ENSG00000010404	445.072	0.559525	0.201405	2.77811	0.00546758	0.039558
ENSG00000010438	961.965	0.437622	0.160877	2.72022	0.00652376	0.0454563
ENSG00000010539	150.662	0.530487	0.259197	2.04665	0.0406922	0.172971
ENSG00000010610	12.1156	-0.326084	0.811295	-0.401931	0.687735	0.869477
ENSG00000010626	93.4922	-0.211749	0.317118	-0.66773	0.504306	0.763436
ENSG00000010704	121.082	-0.0926882	0.282742	-0.327819	0.743049	0.898282
ENSG00000010803	342.469	-0.135469	0.193551	-0.699916	0.483979	0.74735
ENSG00000010810	16.4783	-0.973392	0.734331	-1.32555	0.184989	0.455385
ENSG00000010818	48.7463	1.48739	0.432609	3.43819	0.000585618	0.00631814
ENSG00000010932	36.9285	-3.40683	0.65161	-5.22833	1.71052e-07	4.39302e-06
ENSG00000011007	248.845	0.60699	0.238309	2.54707	0.0108631	0.0665255
ENSG00000011009	575.532	0.411592	0.190879	2.15629	0.0310607	0.14404
ENSG00000011021	320.979	-0.65274	0.26417	-2.47091	0.013477	0.0779896
ENSG00000011028	43.3629	-0.234832	0.49727	-0.472242	0.636754	0.844135
ENSG00000011105	593.193	0.221899	0.172144	1.28903	0.197389	0.47163
ENSG00000011114	300.316	-0.207245	0.2115	-0.979881	0.327145	0.618789
ENSG00000011132	85.0089	0.413948	0.345736	1.19729	0.231193	0.514787
ENSG00000011143	116.632	-0.187702	0.295437	-0.635339	0.525207	0.777984
ENSG00000011198	120.768	-0.152007	0.300756	-0.505415	0.613267	0.830855
ENSG00000011243	497.149	-0.0196338	0.195034	-0.100669	0.919814	0.973391
ENSG00000011258	341.56	-0.42997	0.205452	-2.0928	0.0363666	0.161051
ENSG00000011260	267.95	-0.184203	0.244272	-0.754086	0.450797	0.721697
ENSG00000011275	680.729	0.271644	0.16686	1.62797	0.103531	0.31954
ENSG00000011295	327.086	-0.236231	0.200352	-1.17908	0.238366	0.522712
ENSG00000011304	2630.79	0.452546	0.143462	3.15446	0.00160793	0.0146154
ENSG00000011332	11.12	0.372914	0.866096	0.430569	0.666782	0.858925
ENSG00000011347	581.917	0.0180389	0.183008	0.0985687	0.921481	0.974251
ENSG00000011376	440.194	0.59545	0.181585	3.27917	0.00104112	0.0102758
ENSG00000011405	1866.49	-0.18941	0.201408	-0.940429	0.346998	0.637267
ENSG00000011422	76.4952	4.10496	0.415414	9.88161	5.00231e-23	5.14783e-21
ENSG00000011426	468.027	0.0436984	0.205192	0.212963	0.831356	0.93828
ENSG00000011451	434.912	0.0855299	0.188758	0.453118	0.650464	0.850486
ENSG00000011454	516.837	-0.303471	0.186434	-1.62777	0.103575	0.319607
ENSG00000011478	142.039	0.257446	0.269522	0.955195	0.339479	0.631019
ENSG00000011485	294.756	0.353114	0.20299	1.73956	0.0819355	0.277987
ENSG00000011523	205.616	-0.13499	0.228285	-0.591323	0.554304	0.794311
ENSG00000011566	373.347	-0.799035	0.224578	-3.55793	0.000373785	0.00433119
ENSG00000011638	169.701	0.629097	0.239209	2.62991	0.00854082	0.0557992
ENSG00000012048	202.131	-0.321511	0.235101	-1.36754	0.171455	0.434572
ENSG00000012061	124.508	0.3181	0.280369	1.13458	0.256552	0.543305
ENSG00000012171	450.963	-0.256691	0.215028	-1.19376	0.232574	0.516222
ENSG00000012174	500.202	-0.3405	0.207936	-1.63752	0.101521	0.315586
ENSG00000012211	48.9577	0.295079	0.420117	0.702374	0.482446	0.746313
ENSG00000012232	469.826	0.299584	0.188359	1.5905	0.111723	0.335163
ENSG00000012504	26.5891	2.44569	0.583564	4.19096	2.77772e-05	0.000444798
ENSG00000012660	1145.1	0.0666513	0.163437	0.407811	0.683413	0.86708
ENSG00000012779	8.32244	0.628488	0.926422	0.678404	0.497516	0.757443
ENSG00000012822	606.482	0.870553	0.235111	3.70273	0.000213294	0.00268966
ENSG00000012963	145.027	-0.162943	0.261956	-0.622024	0.533926	0.783767
ENSG00000012983	242.714	-0.0287351	0.234944	-0.122306	0.902657	0.968321
ENSG00000013275	851.969	0.820698	0.174919	4.69188	2.70711e-06	5.39808e-05
ENSG00000013288	474.105	0.309215	0.185329	1.66847	0.0952231	0.30447
ENSG00000013306	1423.4	0.238931	0.144972	1.64813	0.0993267	0.311668
ENSG00000013364	1274.97	0.591882	0.150679	3.9281	8.5621e-05	0.00119318
ENSG00000013374	1052.76	1.50206	0.166326	9.03085	1.70345e-19	1.44902e-17
ENSG00000013375	820.795	-0.457081	0.191817	-2.38291	0.0171766	0.09315
ENSG00000013392	118.875	-0.579861	0.301283	-1.92464	0.0542746	0.212478
ENSG00000013441	587.387	-0.911165	0.227413	-4.00665	6.15872e-05	0.000894686
ENSG00000013503	106.519	-0.747685	0.322919	-2.31539	0.0205914	0.106398
ENSG00000013523	184.927	-0.441172	0.246599	-1.78902	0.0736112	0.258597
ENSG00000013561	345.598	0.110499	0.208551	0.52984	0.596223	0.819771
ENSG00000013563	84.9216	-0.13789	0.346198	-0.398298	0.69041	0.870967
ENSG00000013573	217.438	-0.0579015	0.296732	-0.19513	0.845291	0.944909
ENSG00000013583	634.874	-0.181143	0.193433	-0.936467	0.349033	0.638375
ENSG00000013588	1416.76	2.27777	0.153039	14.8836	4.21171e-50	1.14777e-47
ENSG00000013810	359.357	0.605139	0.189598	3.1917	0.00141438	0.0131236
ENSG00000014123	413.599	-0.63398	0.22851	-2.77441	0.00553022	0.0398544
ENSG00000014138	119.061	0.4341	0.289232	1.50087	0.133388	0.375826
ENSG00000014164	241.294	0.150265	0.221031	0.679839	0.496607	0.756607
ENSG00000014216	1148.34	0.310566	0.149131	2.0825	0.037297	0.163363
ENSG00000014257	54.842	1.80909	0.415882	4.35001	1.36132e-05	0.000236519
ENSG00000014641	1069.98	-0.19123	0.1949	-0.981169	0.32651	0.618751
ENSG00000014824	588.092	-0.462961	0.192634	-2.40332	0.016247	0.0896812
ENSG00000014914	189.444	0.770907	0.267382	2.88317	0.00393696	0.030349
ENSG00000014919	644.756	0.291068	0.175371	1.65973	0.0969692	0.308141
ENSG00000015133	135.063	-0.0760604	0.266102	-0.285831	0.775007	0.914228
ENSG00000015153	186.04	-0.55518	0.267722	-2.07372	0.0381052	0.165366
ENSG00000015171	483.109	-0.43232	0.191441	-2.25824	0.0239305	0.118813
ENSG00000015413	1552.94	1.12604	0.148842	7.56533	3.86893e-14	2.1485e-12
ENSG00000015475	167.671	0.406692	0.24727	1.64472	0.100027	0.313142
ENSG00000015479	2310.19	-0.486832	0.179606	-2.71056	0.00671697	0.0464506
ENSG00000015520	142.227	-0.184298	0.263859	-0.69847	0.484883	0.748274
ENSG00000015532	1233.96	0.440037	0.149019	2.9529	0.00314807	0.0253986
ENSG00000015676	676.909	0.160402	0.162587	0.986561	0.323858	0.61559
ENSG00000016391	1802.69	-0.113636	0.141347	-0.803953	0.421424	0.699332
ENSG00000016602	8.23962	3.22351	1.03596	3.11161	0.00186072	0.0164954
ENSG00000016864	149.892	-0.341995	0.258751	-1.32172	0.186263	0.456982
ENSG00000017260	988.911	0.112872	0.153937	0.733235	0.463415	0.732269
ENSG00000017373	53.3406	0.107004	0.450128	0.23772	0.812098	0.930673
ENSG00000017483	38.9453	-1.29307	0.4843	-2.66997	0.00758586	0.0508581
ENSG00000017621	12.0012	-0.222388	0.804902	-0.276292	0.782324	0.917638
ENSG00000017797	487.705	0.151728	0.200426	0.757028	0.449033	0.72045
ENSG00000018189	148.152	-0.0678588	0.26106	-0.259936	0.794913	0.922048
ENSG00000018280	14.3415	0.133143	0.723758	0.183961	0.854044	0.948468
ENSG00000018408	514.581	-0.434618	0.20323	-2.13855	0.0324721	0.148539
ENSG00000018510	839.533	-0.0896607	0.187736	-0.477588	0.632943	0.841941
ENSG00000018610	126.126	-0.0296131	0.29021	-0.10204	0.918725	0.973078
ENSG00000018699	205.786	-0.672297	0.256887	-2.61709	0.00886829	0.0574156
ENSG00000019144	338.668	0.218408	0.253915	0.860163	0.389699	0.672248
ENSG00000019485	54.4956	-0.0247224	0.413319	-0.0598144	0.952303	0.98335
ENSG00000019582	2983.53	2.04734	0.148049	13.8287	1.70986e-43	3.49477e-41
ENSG00000019995	330.691	0.00329042	0.201018	0.0163688	0.98694	0.994809
ENSG00000020129	184.362	0.248753	0.268753	0.925582	0.354663	0.643826
ENSG00000020181	12.3027	-0.0643019	0.818465	-0.078564	0.937379	0.978734
ENSG00000020256	240.641	0.20118	0.222505	0.904157	0.365912	0.652224
ENSG00000020426	98.8991	-0.191204	0.355348	-0.538077	0.590524	0.816513
ENSG00000020577	175.453	0.292459	0.282593	1.03491	0.30071	0.589169
ENSG00000020633	50.9653	1.40397	0.413578	3.3947	0.000687039	0.00722176
ENSG00000020922	287.618	-0.395804	0.213899	-1.85042	0.0642525	0.236918
ENSG00000021300	152.842	-0.737405	0.269155	-2.7397	0.00614947	0.0434449
ENSG00000021355	1956.44	0.371302	0.161843	2.29422	0.0217779	0.110626
ENSG00000021488	249.863	0.0833265	0.227087	0.366937	0.713666	0.882702
ENSG00000021574	256.522	-0.778565	0.256901	-3.03061	0.00244063	0.0206297
ENSG00000021645	8.14715	-0.575953	0.983756	-0.585464	0.558236	0.796336
ENSG00000021762	17.4297	0.390836	0.665242	0.58751	0.556861	0.795609
ENSG00000021776	425.619	-0.132024	0.184712	-0.714754	0.474761	0.740948
ENSG00000021826	185.986	-2.42971	0.302847	-8.02291	1.03268e-15	6.49441e-14
ENSG00000021852	12.8936	-2.09495	0.945515	-2.21567	0.0267139	0.129274
ENSG00000022277	981.874	0.18425	0.154139	1.19535	0.231951	0.516022
ENSG00000022556	592.509	0.1641	0.167482	0.979807	0.327181	0.618789
ENSG00000022567	445.566	0.85243	0.177245	4.80933	1.51433e-06	3.21109e-05
ENSG00000022840	1010.78	0.553343	0.156268	3.54098	0.000398641	0.00457955
ENSG00000022976	51.32	-0.335311	0.437933	-0.765668	0.443874	0.716381
ENSG00000023041	162.191	0.0814001	0.256943	0.316802	0.751394	0.902694
ENSG00000023171	1207.26	-0.312689	0.17584	-1.77826	0.0753613	0.262241
ENSG00000023191	1038.02	0.0549529	0.153241	0.358605	0.719891	0.885874
ENSG00000023228	2410.48	-0.0908899	0.161936	-0.561269	0.574614	0.806397
ENSG00000023287	567.888	-0.504209	0.233218	-2.16197	0.0306206	0.142599
ENSG00000023318	1070.59	0.69344	0.183056	3.78813	0.000151783	0.0019837
ENSG00000023330	1063.32	1.01742	0.168428	6.04065	1.53493e-09	5.19266e-08
ENSG00000023445	192	2.66473	0.319868	8.33071	8.0362e-17	5.42481e-15
ENSG00000023516	902.768	-0.206444	0.225237	-0.916563	0.359371	0.647591
ENSG00000023572	36.4339	0.220267	0.489618	0.449874	0.652801	0.8515
ENSG00000023608	23.6982	-0.58565	0.600924	-0.974582	0.329768	0.621684
ENSG00000023697	1737.41	-0.308301	0.162821	-1.89349	0.0582921	0.222581
ENSG00000023734	1938.06	-0.0782573	0.186809	-0.418917	0.675277	0.863367
ENSG00000023839	2062.8	-0.949567	0.175304	-5.41668	6.07148e-08	1.68264e-06
ENSG00000023892	30.357	-0.176219	0.530977	-0.331878	0.739982	0.896852
ENSG00000023909	174.639	0.36167	0.278611	1.29812	0.194247	0.46733
ENSG00000024048	620.715	0.64286	0.207575	3.097	0.00195493	0.0171651
ENSG00000024422	154.724	1.62712	0.273301	5.95359	2.62321e-09	8.67488e-08
ENSG00000024526	132.365	-0.300366	0.307875	-0.975609	0.329258	0.621283
ENSG00000024862	54.2256	-0.264683	0.396308	-0.667872	0.504215	0.763436
ENSG00000025039	49.9483	-0.543235	0.460977	-1.17844	0.238621	0.523174
ENSG00000025156	106.347	-0.342988	0.317558	-1.08008	0.280107	0.568245
ENSG00000025293	648.413	-0.248767	0.182778	-1.36103	0.173504	0.437581
ENSG00000025423	12.8294	-0.689661	0.776044	-0.888688	0.374171	0.659911
ENSG00000025434	489.896	-0.034473	0.181145	-0.190307	0.849069	0.946393
ENSG00000025770	379.299	0.0714423	0.195002	0.366367	0.714091	0.882702
ENSG00000025772	1100.69	0.270468	0.157855	1.7134	0.0866394	0.2869
ENSG00000025796	755.433	-0.384109	0.18634	-2.06133	0.0392714	0.168735
ENSG00000025800	632.42	0.368061	0.166084	2.21611	0.0266837	0.129228
ENSG00000026025	16.9349	0.0604024	0.686318	0.0880093	0.929869	0.976839
ENSG00000026036	25.0974	-0.560704	0.772883	-0.725471	0.468163	0.735507
ENSG00000026103	13.052	5.7003	1.55839	3.6578	0.000254388	0.00313532
ENSG00000026297	100.061	0.177963	0.318582	0.558609	0.576428	0.807707
ENSG00000026652	12.6384	0.163024	0.785955	0.207421	0.835681	0.940349
ENSG00000026950	233.281	2.09956	0.236998	8.85896	8.0761e-19	6.47106e-17
ENSG00000027001	219.201	-0.46574	0.237594	-1.96024	0.049968	0.200581
ENSG00000027697	1351.16	1.08578	0.258618	4.19838	2.68829e-05	0.000432832
ENSG00000027847	327.355	0.0846775	0.208905	0.405339	0.685228	0.867724
ENSG00000027869	24.9004	0.0154736	0.578693	0.0267389	0.978668	0.991527
ENSG00000028116	137.004	-0.789796	0.286783	-2.75399	0.00588739	0.0419762
ENSG00000028137	392.623	3.04701	0.20842	14.6196	2.10694e-48	5.2552e-46
ENSG00000028203	566.977	0.280023	0.189685	1.47625	0.139876	0.386993
ENSG00000028310	274.466	0.0896429	0.229595	0.39044	0.696212	0.874595
ENSG00000028528	613.376	-0.00964725	0.164574	-0.0586195	0.953255	0.98357
ENSG00000028839	81.9114	0.586741	0.386434	1.51835	0.128927	0.367286
ENSG00000029153	166.799	1.65741	0.261514	6.33775	2.33144e-10	8.88847e-09
ENSG00000029363	1030	-0.367584	0.185285	-1.98389	0.0472679	0.192261
ENSG00000029364	943.078	0.356412	0.167598	2.12659	0.0334541	0.151931
ENSG00000029639	56.94	0.0417233	0.378918	0.110112	0.912321	0.970855
ENSG00000029725	248.251	-0.338746	0.231072	-1.46598	0.142655	0.391543
ENSG00000029993	205.586	-0.0818361	0.240342	-0.340499	0.733481	0.892662
ENSG00000030066	849.192	0.104215	0.169348	0.615386	0.5383	0.785623
ENSG00000030110	218.936	1.79713	0.229404	7.83391	4.72938e-15	2.79508e-13
ENSG00000030419	18.9436	0.667662	0.650187	1.02688	0.304478	0.593549
ENSG00000030582	2806.18	0.314866	0.137457	2.29066	0.0219832	0.111429
ENSG00000031003	230.348	-0.426607	0.2204	-1.9356	0.0529168	0.208829
ENSG00000031691	53.7524	-0.762416	0.469332	-1.62447	0.104276	0.321097
ENSG00000031698	825.773	0.279165	0.169388	1.64808	0.0993364	0.311668
ENSG00000031823	341.382	0.117045	0.194921	0.600476	0.548189	0.790278
ENSG00000032219	228.263	-0.631946	0.252784	-2.49995	0.0124212	0.0730872
ENSG00000032389	232.78	0.487213	0.21859	2.22889	0.0258214	0.126284
ENSG00000032444	526.298	0.565917	0.200053	2.82884	0.00467177	0.0349872
ENSG00000032742	133.522	-0.643947	0.271729	-2.36981	0.0177972	0.0957251
ENSG00000033011	120.02	-0.418714	0.290196	-1.44287	0.149057	0.401186
ENSG00000033030	218.673	-0.387039	0.235921	-1.64054	0.100893	0.314363
ENSG00000033050	613.273	0.0842785	0.183607	0.459017	0.646222	0.848725
ENSG00000033100	685.716	0.417313	0.165548	2.5208	0.011709	0.0699025
ENSG00000033170	264.752	-1.54458	0.238132	-6.48621	8.80215e-11	3.52949e-09
ENSG00000033178	464.124	0.554504	0.19996	2.77308	0.0055529	0.0399983
ENSG00000033327	609.89	-0.214134	0.169119	-1.26617	0.205451	0.483127
ENSG00000033627	532.665	0.192088	0.210048	0.914495	0.360457	0.647765
ENSG00000033800	241.718	-0.0925207	0.212207	-0.435992	0.662843	0.856696
ENSG00000033867	43.7135	0.868459	0.460325	1.88662	0.059211	0.224401
ENSG00000034063	137.987	0.187668	0.269551	0.696227	0.486287	0.74912
ENSG00000034152	715.429	-0.0885413	0.166861	-0.530629	0.595676	0.81949
ENSG00000034510	4822.89	1.94069	0.203175	9.55183	1.27429e-21	1.24188e-19
ENSG00000034533	290.539	-1.17707	0.210634	-5.58821	2.29418e-08	6.77933e-07
ENSG00000034677	705.343	0.874348	0.184388	4.74189	2.11732e-06	4.33995e-05
ENSG00000034693	214.73	-0.135306	0.238319	-0.567752	0.570204	0.80298
ENSG00000034713	801.551	0.0667729	0.198928	0.335663	0.737125	0.895306
ENSG00000035115	890.786	-0.244324	0.176142	-1.38708	0.165416	0.425199
ENSG00000035141	997.262	-0.234046	0.186667	-1.25382	0.209909	0.488678
ENSG00000035403	539.268	0.626205	0.171858	3.64374	0.000268701	0.00328696
ENSG00000035499	349.634	-0.691998	0.211971	-3.26459	0.00109623	0.0107048
ENSG00000035664	34.6881	-0.0833969	0.48531	-0.171843	0.863561	0.953083
ENSG00000035681	244.365	-0.0603854	0.227313	-0.265649	0.79051	0.920656
ENSG00000035687	302.702	-0.141463	0.217486	-0.650444	0.515405	0.770859
ENSG00000035862	1407.33	0.885941	0.144315	6.13893	8.30774e-10	2.93182e-08
ENSG00000035928	762.416	-0.173325	0.180154	-0.962093	0.336003	0.628447
ENSG00000036054	546.451	-0.586206	0.200917	-2.91765	0.0035268	0.0278435
ENSG00000036257	653.366	-0.0851041	0.182751	-0.465683	0.641443	0.847401
ENSG00000036549	340.388	-0.740828	0.210698	-3.51607	0.000437985	0.00492014
ENSG00000036672	54.6215	-0.152637	0.415463	-0.36739	0.713328	0.882702
ENSG00000037042	226.778	-0.113991	0.233988	-0.487167	0.62614	0.838251
ENSG00000037241	87.0353	-0.26095	0.348066	-0.749715	0.453427	0.723948
ENSG00000037474	741.418	0.00596554	0.168458	0.0354126	0.971751	0.9901
ENSG00000037637	262.246	0.331703	0.210804	1.57351	0.1156	0.34183
ENSG00000037749	463.179	-0.0736658	0.186859	-0.394233	0.693409	0.873109
ENSG00000037757	83.6215	-0.276856	0.327849	-0.844461	0.398412	0.681669
ENSG00000037897	79.2038	0.200629	0.38284	0.524053	0.600242	0.822385
ENSG00000037965	10.6063	-0.472267	0.887161	-0.532335	0.594494	0.818925
ENSG00000038002	122.589	-0.739596	0.299257	-2.47144	0.0134571	0.0779051
ENSG00000038210	444.028	-0.221236	0.205332	-1.07745	0.281278	0.56974
ENSG00000038219	551.291	-0.400173	0.283827	-1.40992	0.158563	0.415716
ENSG00000038274	528.642	0.262609	0.223805	1.17338	0.240641	0.525002
ENSG00000038295	11.8155	-0.621303	0.824618	-0.753444	0.451183	0.721933
ENSG00000038358	791.293	0.214258	0.172144	1.24464	0.213263	0.492929
ENSG00000038382	962.074	-0.0133033	0.181665	-0.0732303	0.941623	0.979365
ENSG00000038427	21.0396	0.0916078	0.616782	0.148525	0.881928	0.959519
ENSG00000038532	322.057	0.785369	0.195849	4.01007	6.06999e-05	0.000884415
ENSG00000038945	142.677	-0.873953	0.29935	-2.9195	0.00350593	0.0277234
ENSG00000039068	10172.7	0.26278	0.136577	1.92404	0.0543495	0.212658
ENSG00000039123	609.048	-0.367777	0.180363	-2.03909	0.041441	0.175293
ENSG00000039319	311.378	-0.541257	0.265043	-2.04215	0.0411369	0.174241
ENSG00000039523	492.568	0.68226	0.181926	3.75021	0.000176688	0.00228484
ENSG00000039537	11.2808	-3.85773	1.25711	-3.06873	0.00214971	0.0184784
ENSG00000039560	175.715	-0.884967	0.243447	-3.63515	0.000277822	0.00336773
ENSG00000039600	47.7476	-0.543983	0.450528	-1.20743	0.227265	0.510628
ENSG00000039650	228.93	0.270529	0.248173	1.09008	0.275677	0.563264
ENSG00000040199	777.409	-0.596595	0.159565	-3.73889	0.000184836	0.00237812
ENSG00000040275	308.012	-0.310467	0.223178	-1.39112	0.164189	0.423747
ENSG00000040341	194.977	-0.417661	0.242335	-1.72348	0.0848014	0.283364
ENSG00000040487	309.171	-0.301682	0.203407	-1.48314	0.138036	0.383634
ENSG00000040531	218.123	-0.495723	0.232992	-2.12764	0.0333673	0.151741
ENSG00000040608	36.6856	0.0263531	0.4694	0.0561421	0.955229	0.984187
ENSG00000040633	225.585	0.328345	0.249596	1.31551	0.18834	0.459819
ENSG00000040933	234.763	0.388358	0.237024	1.63848	0.101322	0.315301
ENSG00000041357	895.615	0.619705	0.188429	3.28879	0.00100618	0.0099777
ENSG00000041802	659.503	-0.668057	0.17332	-3.85448	0.000115978	0.00156294
ENSG00000041880	143.2	1.43792	0.25987	5.53323	3.14381e-08	8.93133e-07
ENSG00000041982	18.3555	1.30318	0.66257	1.96685	0.0492004	0.198682
ENSG00000041988	95.6642	0.633858	0.301964	2.09912	0.0358065	0.159145
ENSG00000042062	15.1557	0.170183	0.699078	0.24344	0.807665	0.928344
ENSG00000042088	105.556	-0.296416	0.294904	-1.00513	0.314836	0.605876
ENSG00000042286	265.321	0.459505	0.217086	2.11669	0.034286	0.154392
ENSG00000042317	51.1643	-0.949034	0.457644	-2.07374	0.0381035	0.165366
ENSG00000042429	366.229	-0.123552	0.203099	-0.608335	0.542965	0.788203
ENSG00000042445	817.086	0.0879274	0.156544	0.561679	0.574335	0.806373
ENSG00000042493	217.163	0.978264	0.224327	4.36088	1.29542e-05	0.000226137
ENSG00000042753	540.762	0.337225	0.17392	1.93897	0.0525049	0.207984
ENSG00000042832	49.8084	0.424694	0.411098	1.03307	0.30157	0.590069
ENSG00000043093	494.187	-0.323092	0.241125	-1.33993	0.180267	0.447645
ENSG00000043143	1254.37	1.0878	0.146253	7.43778	1.02389e-13	5.55997e-12
ENSG00000043355	18.3196	-0.338146	0.672137	-0.50309	0.614901	0.831628
ENSG00000043514	146.032	-0.178586	0.282075	-0.633116	0.526658	0.778663
ENSG00000044012	60.8577	-0.737589	0.409008	-1.80336	0.0713318	0.253219
ENSG00000044090	1057.67	-0.221411	0.150671	-1.4695	0.141696	0.390122
ENSG00000044115	7092.08	0.107694	0.148368	0.72586	0.467924	0.735497
ENSG00000044446	517.584	-0.577965	0.222762	-2.59455	0.00947162	0.060148
ENSG00000044459	17.289	-1.48915	0.749638	-1.98649	0.0469791	0.191561
ENSG00000044574	7183.61	0.216166	0.157694	1.37079	0.170441	0.433196
ENSG00000046604	1008.52	0.736965	0.206347	3.57149	0.000354953	0.00414234
ENSG00000046647	62.9707	0.129813	0.38256	0.339328	0.734362	0.893101
ENSG00000046651	220.154	-0.124024	0.269462	-0.460265	0.645326	0.848704
ENSG00000046653	8.09975	-0.809875	1.14278	-0.708685	0.47852	0.743365
ENSG00000047056	247.518	-0.0503561	0.213392	-0.235979	0.813449	0.930738
ENSG00000047188	331.304	-0.562448	0.22112	-2.54363	0.0109706	0.0670448
ENSG00000047230	375.387	-0.231468	0.18532	-1.24902	0.211658	0.491055
ENSG00000047249	309.848	-0.0654522	0.235012	-0.278506	0.780624	0.916449
ENSG00000047315	945.207	-0.282226	0.170537	-1.65492	0.0979407	0.309728
ENSG00000047346	86.1454	-0.410236	0.340585	-1.20451	0.228394	0.511492
ENSG00000047365	182.69	1.95367	0.292545	6.67818	2.41934e-11	1.04407e-09
ENSG00000047410	1449.59	-0.511266	0.477555	-1.07059	0.284353	0.57307
ENSG00000047457	144.72	1.49976	0.317206	4.72804	2.26702e-06	4.60795e-05
ENSG00000047578	173.133	0.107213	0.243038	0.441134	0.659116	0.854645
ENSG00000047579	149.049	0.34348	0.263936	1.30138	0.193129	0.465916
ENSG00000047621	172.641	-0.449397	0.298429	-1.50588	0.132099	0.373322
ENSG00000047634	243.213	-0.107811	0.253648	-0.42504	0.670808	0.860455
ENSG00000047644	103.009	0.0805126	0.303943	0.264894	0.791091	0.920656
ENSG00000047849	1644.6	0.370249	0.147848	2.50425	0.0122711	0.0724933
ENSG00000047932	344.492	-0.508871	0.206332	-2.46627	0.0136529	0.0787928
ENSG00000048028	645.652	0.196159	0.174903	1.12153	0.262061	0.549177
ENSG00000048140	341.001	0.459386	0.195749	2.34681	0.0189349	0.0999617
ENSG00000048162	216.303	0.543221	0.237451	2.28772	0.0221538	0.111993
ENSG00000048342	90.7757	-1.02116	0.326603	-3.1266	0.00176841	0.01582
ENSG00000048392	192.564	-0.197708	0.256203	-0.771684	0.440302	0.713756
ENSG00000048405	225.499	0.182893	0.249572	0.732828	0.463663	0.732335
ENSG00000048471	26.0663	-0.848081	0.572809	-1.48056	0.138723	0.38467
ENSG00000048544	219.511	0.0712167	0.239601	0.297231	0.766291	0.909707
ENSG00000048649	1205.73	-0.0799144	0.163322	-0.489305	0.624626	0.837768
ENSG00000048707	487.902	-0.138101	0.232524	-0.593921	0.552565	0.793622
ENSG00000048828	652.452	0.371736	0.166916	2.22708	0.025942	0.126747
ENSG00000048991	424.412	-0.257689	0.189826	-1.3575	0.174622	0.439428
ENSG00000049130	1083.35	-0.423764	0.185278	-2.28717	0.0221856	0.112078
ENSG00000049167	92.8454	-0.289345	0.320604	-0.902502	0.366791	0.652952
ENSG00000049239	657.501	0.260699	0.170633	1.52783	0.126554	0.362753
ENSG00000049245	1044	0.222078	0.164013	1.35403	0.175728	0.440774
ENSG00000049246	390.969	-0.547156	0.203387	-2.69023	0.00714034	0.0488504
ENSG00000049283	37.5179	0.0486894	0.456326	0.106699	0.915028	0.971914
ENSG00000049323	56.9915	0.181606	0.421431	0.430928	0.66652	0.858855
ENSG00000049449	503.646	0.843094	0.201971	4.17433	2.98866e-05	0.00047422
ENSG00000049540	8.2362	-0.0764125	1.00129	-0.0763144	0.939169	0.979049
ENSG00000049541	226.522	-0.349777	0.233648	-1.49703	0.134387	0.3777
ENSG00000049618	431.506	-0.283341	0.187671	-1.50978	0.131101	0.371298
ENSG00000049656	846.142	0.138968	0.156931	0.885536	0.375868	0.660974
ENSG00000049759	778.453	-0.399408	0.160187	-2.49338	0.0126533	0.074245
ENSG00000049769	19.2847	-0.216036	0.633482	-0.34103	0.733081	0.892531
ENSG00000049860	1480.64	0.438257	0.168032	2.60818	0.00910253	0.0583164
ENSG00000049883	72.1257	-0.160602	0.348754	-0.460503	0.645155	0.848597
ENSG00000050130	184.631	-0.0211324	0.276418	-0.076451	0.93906	0.979049
ENSG00000050165	111.627	0.23067	0.327785	0.703724	0.481605	0.745468
ENSG00000050327	162.023	1.06487	0.253047	4.20818	2.57433e-05	0.000417682
ENSG00000050344	336.53	1.79919	0.245881	7.31732	2.52972e-13	1.32012e-11
ENSG00000050393	668.693	-0.135284	0.180082	-0.751235	0.452511	0.723192
ENSG00000050405	2912.57	0.438195	0.19234	2.27823	0.0227126	0.114114
ENSG00000050426	1963.91	0.201719	0.143587	1.40486	0.160063	0.418305
ENSG00000050438	121.603	-0.788762	0.298782	-2.63993	0.00829239	0.0547126
ENSG00000050748	875.794	-0.223833	0.158205	-1.41483	0.157119	0.413035
ENSG00000050820	1096.74	0.79717	0.160537	4.96564	6.84745e-07	1.56228e-05
ENSG00000051009	504.448	0.119192	0.23931	0.498066	0.618438	0.83335
ENSG00000051108	567.911	0.0769583	0.173524	0.443503	0.657402	0.853585
ENSG00000051128	82.6893	0.0706256	0.351187	0.201105	0.840616	0.943305
ENSG00000051180	79.5951	0.18772	0.330297	0.568338	0.569806	0.802725
ENSG00000051341	204.498	-0.283204	0.308027	-0.919413	0.357879	0.646132
ENSG00000051382	805.6	0.366786	0.184604	1.98688	0.0469356	0.19149
ENSG00000051523	737.244	0.238982	0.176613	1.35314	0.176011	0.441333
ENSG00000051596	68.3316	-0.0766772	0.366176	-0.2094	0.834136	0.939549
ENSG00000051620	378.509	0.127364	0.186892	0.681485	0.495565	0.75588
ENSG00000051825	174.499	-0.320231	0.27558	-1.16203	0.245225	0.530583
ENSG00000052126	362.582	-0.766069	0.202636	-3.78052	0.000156501	0.00204173
ENSG00000052344	3172.39	0.429843	0.141407	3.03975	0.00236773	0.0201059
ENSG00000052723	397.588	-0.173188	0.210795	-0.821595	0.411308	0.691512
ENSG00000052749	379.866	-0.0827186	0.198192	-0.417367	0.67641	0.863767
ENSG00000052795	322.557	-0.172761	0.204075	-0.846558	0.397241	0.680457
ENSG00000052802	1651.01	-0.555479	0.203588	-2.72845	0.0063633	0.0445704
ENSG00000052841	799.025	-0.00555629	0.172159	-0.0322742	0.974253	0.990374
ENSG00000053108	13.4929	-1.31168	0.811138	-1.61708	0.10586	0.323777
ENSG00000053254	718.997	-0.531659	0.166159	-3.1997	0.00137571	0.0128051
ENSG00000053371	554.918	0.0356457	0.177148	0.20122	0.840526	0.943277
ENSG00000053372	327.35	0.135129	0.231081	0.58477	0.558702	0.796613
ENSG00000053438	31.2488	-0.00454077	0.639402	-0.00710159	0.994334	0.997805
ENSG00000053501	104.514	-0.114806	0.314001	-0.365624	0.714646	0.883001
ENSG00000053524	8.28284	0.312289	0.974389	0.320498	0.748591	0.902085
ENSG00000053702	40.2266	-0.00594418	0.504211	-0.0117891	0.990594	0.996442
ENSG00000053747	338.901	-0.143394	0.232224	-0.617481	0.536918	0.785182
ENSG00000053770	228.223	-0.0622762	0.240557	-0.258883	0.795725	0.922257
ENSG00000053900	84.7163	-0.60706	0.395517	-1.53485	0.124821	0.359565
ENSG00000054116	292.422	0.206575	0.21069	0.980469	0.326855	0.618789
ENSG00000054118	1167.07	-0.0152287	0.152746	-0.0996991	0.920583	0.973785
ENSG00000054148	719.947	-0.0116999	0.167336	-0.069919	0.944258	0.980347
ENSG00000054179	151.489	0.342091	0.251475	1.36034	0.173723	0.437908
ENSG00000054219	432.797	0.183196	0.191003	0.959127	0.337495	0.629738
ENSG00000054267	251.704	-0.312842	0.249144	-1.25567	0.209236	0.488016
ENSG00000054277	23.717	0.428126	0.587444	0.728795	0.466127	0.734084
ENSG00000054282	82.7448	-0.36099	0.333459	-1.08256	0.279003	0.566396
ENSG00000054356	22.3606	0.361018	0.590113	0.611778	0.540685	0.786766
ENSG00000054392	10.1732	-0.96767	0.916231	-1.05614	0.290903	0.580026
ENSG00000054523	929.157	0.567443	0.162802	3.48548	0.000491251	0.00542737
ENSG00000054598	169.231	1.42665	0.289029	4.93602	7.97327e-07	1.79137e-05
ENSG00000054611	330.1	0.0528418	0.192174	0.274968	0.783341	0.917903
ENSG00000054654	323.546	0.183314	0.294997	0.621412	0.534329	0.783814
ENSG00000054690	512.601	0.463961	0.29015	1.59904	0.109812	0.331758
ENSG00000054793	2689.2	0.389034	0.133964	2.90402	0.00368406	0.0287916
ENSG00000054965	1212.78	0.487094	0.149268	3.26322	0.00110154	0.0107424
ENSG00000054967	65.5351	0.915335	0.378271	2.41979	0.0155296	0.0864675
ENSG00000054983	395.3	-0.286848	0.208472	-1.37595	0.168836	0.430699
ENSG00000055044	607.032	-0.52554	0.227961	-2.3054	0.0211442	0.108229
ENSG00000055070	936.63	0.601144	0.168782	3.56167	0.000368508	0.00428017
ENSG00000055118	25.8845	0.826113	0.544321	1.51769	0.129092	0.36752
ENSG00000055130	696.855	-0.417382	0.188533	-2.21384	0.0268396	0.129711
ENSG00000055147	134.255	-0.28199	0.295431	-0.954504	0.339828	0.63103
ENSG00000055163	156.134	-0.463062	0.261728	-1.76925	0.0768524	0.266108
ENSG00000055208	903.189	0.0911094	0.19124	0.476414	0.633779	0.842197
ENSG00000055211	240.753	0.191202	0.261497	0.731181	0.464669	0.732823
ENSG00000055332	1110.52	0.659674	0.167636	3.93517	8.31391e-05	0.001163
ENSG00000055483	670.182	-0.220818	0.184923	-1.1941	0.232438	0.516222
ENSG00000055609	1189.33	0.155287	0.250706	0.619396	0.535655	0.784427
ENSG00000055732	25.8299	-2.12029	0.73863	-2.87056	0.0040974	0.0313559
ENSG00000055917	1433.13	-0.245545	0.171016	-1.4358	0.151059	0.40462
ENSG00000055950	280.077	0.242169	0.213219	1.13577	0.256051	0.542868
ENSG00000056050	53.5434	-0.919704	0.417354	-2.20365	0.0275488	0.132141
ENSG00000056097	1146.35	-0.208849	0.167057	-1.25016	0.211239	0.49047
ENSG00000056277	67.4734	0.720945	0.357448	2.01692	0.0437034	0.18175
ENSG00000056586	806.774	0.172938	0.176763	0.978361	0.327896	0.619822
ENSG00000056661	315.648	0.558427	0.207645	2.68934	0.00715937	0.0489124
ENSG00000056736	352.957	-0.149935	0.206333	-0.726663	0.467433	0.735222
ENSG00000056972	192.577	0.15401	0.244262	0.63051	0.528361	0.780032
ENSG00000056998	456.962	-0.416351	0.187137	-2.22484	0.0260919	0.12731
ENSG00000057019	849.667	-0.370213	0.170808	-2.16742	0.0302026	0.141144
ENSG00000057252	447.469	0.398287	0.22765	1.74956	0.0801943	0.273751
ENSG00000057294	1527.81	0.346316	0.182759	1.89493	0.0581021	0.222375
ENSG00000057593	583.654	-0.880667	0.199145	-4.42225	9.76776e-06	0.00017551
ENSG00000057608	3339.91	-0.318313	0.142368	-2.23584	0.0253626	0.124578
ENSG00000057657	244.154	-0.378323	0.250284	-1.51158	0.130641	0.370715
ENSG00000057663	247.016	-0.291758	0.250259	-1.16582	0.243685	0.528849
ENSG00000057704	35.075	0.979432	0.474979	2.06205	0.0392025	0.168489
ENSG00000057757	241.617	-0.0622199	0.23769	-0.261769	0.793499	0.922
ENSG00000057935	455.068	-0.286758	0.189014	-1.51713	0.129234	0.367784
ENSG00000058056	230.014	0.00130103	0.237769	0.00547182	0.995634	0.99862
ENSG00000058063	946.834	0.0243666	0.175131	0.139134	0.889345	0.962819
ENSG00000058085	2547.38	0.814816	0.152219	5.35293	8.65424e-08	2.32401e-06
ENSG00000058091	19.7724	-0.682573	0.650813	-1.0488	0.29427	0.583673
ENSG00000058262	4065.76	0.0556236	0.139037	0.400065	0.689109	0.870391
ENSG00000058272	519.023	-0.205799	0.200377	-1.02706	0.304392	0.59346
ENSG00000058453	22.7578	0.0416078	0.604721	0.068805	0.945145	0.980594
ENSG00000058600	400.014	-0.37869	0.195841	-1.93366	0.0531544	0.209243
ENSG00000058668	215.052	0.348704	0.237267	1.46967	0.141652	0.390073
ENSG00000058673	748.756	0.0335508	0.179199	0.187227	0.851483	0.947376
ENSG00000058729	167.178	-0.654543	0.317076	-2.06431	0.0389884	0.167911
ENSG00000058799	159.665	0.279175	0.254115	1.09862	0.271936	0.560121
ENSG00000058804	519.428	0.075604	0.192257	0.393245	0.694139	0.873293
ENSG00000059122	98.0127	0.050615	0.323964	0.156237	0.875846	0.957043
ENSG00000059145	162.268	-0.0924492	0.281999	-0.327835	0.743036	0.898282
ENSG00000059378	399.543	2.19037	0.194954	11.2353	2.73542e-29	3.5311e-27
ENSG00000059573	3923.81	0.436778	0.139789	3.12455	0.00178077	0.0159016
ENSG00000059588	159.407	-0.445519	0.393509	-1.13217	0.257563	0.544307
ENSG00000059691	196.789	0.104728	0.244035	0.429151	0.667813	0.85921
ENSG00000059728	1049.24	1.66557	0.165998	10.0337	1.08415e-23	1.16456e-21
ENSG00000059758	288.556	-0.37894	0.229324	-1.65242	0.0984492	0.310652
ENSG00000059769	218.805	-0.718722	0.247971	-2.89842	0.00375052	0.0292489
ENSG00000059804	8255.34	0.978598	0.204693	4.7808	1.74598e-06	3.67056e-05
ENSG00000059915	25.5744	-0.225623	0.607272	-0.371536	0.710238	0.88104
ENSG00000060069	101.538	0.743899	0.307589	2.41849	0.0155852	0.0866653
ENSG00000060138	847.003	0.791435	0.163121	4.85183	1.22327e-06	2.64342e-05
ENSG00000060140	24.0208	1.97425	0.609275	3.24033	0.00119393	0.0114611
ENSG00000060237	1671.29	0.122026	0.157676	0.773906	0.438987	0.712724
ENSG00000060303	12.2755	-0.429803	0.794843	-0.540739	0.588687	0.816026
ENSG00000060339	836.474	-0.600802	0.190969	-3.14607	0.00165481	0.0149952
ENSG00000060491	1692.99	1.00286	0.179799	5.57765	2.43788e-08	7.16084e-07
ENSG00000060566	495.538	0.582574	0.18778	3.10242	0.00191943	0.0169241
ENSG00000060642	196.877	0.316897	0.237252	1.3357	0.181648	0.450175
ENSG00000060656	1178.7	-0.509228	0.151276	-3.36622	0.000762072	0.00786442
ENSG00000060688	198.651	0.276734	0.229968	1.20336	0.228838	0.511867
ENSG00000060749	860.72	0.0037332	0.162106	0.0230294	0.981627	0.992734
ENSG00000060762	110.09	0.0417908	0.327908	0.127447	0.898587	0.96685
ENSG00000060971	776.144	-0.748775	0.16174	-4.62949	3.66559e-06	7.1828e-05
ENSG00000060982	170.304	-0.132902	0.26732	-0.497163	0.619074	0.833537
ENSG00000061273	409.095	0.588722	0.19357	3.04139	0.00235492	0.0200203
ENSG00000061337	11.1063	1.30168	0.916642	1.42006	0.155591	0.41041
ENSG00000061656	951.998	0.427834	0.164269	2.60447	0.00920175	0.058789
ENSG00000061676	2935.47	-0.166411	0.165003	-1.00853	0.313198	0.604067
ENSG00000061794	1271.69	-0.258523	0.217069	-1.19098	0.233663	0.517548
ENSG00000061936	416.452	-0.261198	0.204075	-1.27991	0.200577	0.476058
ENSG00000061938	263.778	-0.360823	0.261817	-1.37815	0.168157	0.429991
ENSG00000061987	414.948	-0.151044	0.216552	-0.697494	0.485494	0.748823
ENSG00000062038	716.266	0.930195	0.173918	5.34848	8.86953e-08	2.37316e-06
ENSG00000062194	850.847	0.0100369	0.16373	0.0613014	0.951119	0.982705
ENSG00000062282	577.783	-0.820534	0.170645	-4.80842	1.52127e-06	3.22116e-05
ENSG00000062370	35.0895	-1.35274	0.518636	-2.60826	0.00910047	0.0583164
ENSG00000062485	2036.77	0.0916076	0.152024	0.602586	0.546784	0.790114
ENSG00000062524	83.0181	-0.213907	0.342408	-0.624712	0.53216	0.782657
ENSG00000062598	528.215	0.120027	0.183887	0.652722	0.513936	0.770093
ENSG00000062650	677.789	0.0784038	0.173451	0.452024	0.651252	0.851214
ENSG00000062716	1264.92	0.492977	0.159821	3.08456	0.00203852	0.0177194
ENSG00000062725	416.02	-0.0600603	0.207595	-0.289314	0.772341	0.912873
ENSG00000062822	272.377	-0.00623734	0.233899	-0.0266668	0.978725	0.991527
ENSG00000063046	2619.43	-0.532418	0.155962	-3.41376	0.000640737	0.00677864
ENSG00000063169	87.4219	0.270952	0.345809	0.783529	0.433317	0.708285
ENSG00000063176	402.11	0.136294	0.190178	0.716665	0.473581	0.740028
ENSG00000063177	6645.57	-0.0504093	0.14543	-0.346623	0.728875	0.890773
ENSG00000063180	55.5803	1.58262	0.396422	3.99227	6.54437e-05	0.00094604
ENSG00000063241	246.376	0.374104	0.216288	1.72965	0.083692	0.281843
ENSG00000063244	1351.89	0.359218	0.15076	2.38271	0.0171855	0.09315
ENSG00000063245	1373.4	0.643795	0.14821	4.3438	1.40037e-05	0.000242732
ENSG00000063322	538.021	0.0957052	0.18837	0.508071	0.611404	0.829944
ENSG00000063587	149.414	-0.0687837	0.273647	-0.251359	0.801536	0.925482
ENSG00000063601	291.743	0.0438658	0.219318	0.20001	0.841473	0.943691
ENSG00000063660	187.258	0.100583	0.238862	0.421094	0.673687	0.862392
ENSG00000063761	53.9758	-0.324311	0.441281	-0.734931	0.462381	0.731656
ENSG00000063854	295.736	0.242385	0.217494	1.11444	0.26509	0.552479
ENSG00000063978	678.111	0.402146	0.177357	2.26744	0.0233632	0.116799
ENSG00000064012	675.5	1.05928	0.205553	5.15331	2.55922e-07	6.30846e-06
ENSG00000064042	24.6751	1.40758	0.57805	2.43505	0.0148896	0.0841133
ENSG00000064102	312.341	0.21952	0.208603	1.05234	0.292645	0.581811
ENSG00000064115	400.765	-0.130702	0.200218	-0.652801	0.513884	0.770093
ENSG00000064195	12.9002	0.731194	0.769203	0.950586	0.341815	0.632087
ENSG00000064199	32.1828	0.300283	0.516552	0.581322	0.561023	0.797606
ENSG00000064201	29.9984	-2.0298	0.630195	-3.22091	0.00127783	0.0121241
ENSG00000064225	232.641	-1.02981	0.230565	-4.46645	7.9527e-06	0.000145021
ENSG00000064270	43.583	0.268263	0.43402	0.618091	0.536516	0.78485
ENSG00000064309	47.6232	-0.724133	0.419054	-1.72802	0.0839852	0.282113
ENSG00000064313	198.636	-0.406583	0.253327	-1.60497	0.108501	0.329376
ENSG00000064393	310.796	0.211674	0.223374	0.947621	0.343322	0.633998
ENSG00000064419	507.959	0.10135	0.185187	0.547287	0.584182	0.812824
ENSG00000064490	181.503	0.269044	0.247374	1.0876	0.276772	0.564552
ENSG00000064545	241.12	0.132035	0.216508	0.609841	0.541967	0.787557
ENSG00000064547	109.771	0.134429	0.317249	0.423733	0.67176	0.861042
ENSG00000064601	4632.68	0.233894	0.133884	1.747	0.0806381	0.274883
ENSG00000064607	342.582	-0.0429628	0.305129	-0.140802	0.888026	0.962525
ENSG00000064651	290.82	-0.528631	0.228434	-2.31415	0.0206596	0.106522
ENSG00000064652	287.731	-0.226027	0.204815	-1.10357	0.269782	0.558231
ENSG00000064666	1046.45	0.857785	0.172738	4.96582	6.84131e-07	1.56228e-05
ENSG00000064687	239.52	0.459512	0.234956	1.95574	0.0504957	0.201983
ENSG00000064692	20.3218	-1.52637	0.713373	-2.13966	0.0323826	0.148363
ENSG00000064703	85.2171	-0.241977	0.358574	-0.674831	0.499783	0.759852
ENSG00000064726	593.553	0.240611	0.244908	0.982452	0.325877	0.618071
ENSG00000064763	301.584	0.597682	0.209327	2.85525	0.00430023	0.0326871
ENSG00000064787	17.6059	-0.914973	0.707307	-1.2936	0.195804	0.469444
ENSG00000064932	346.963	0.656825	0.202905	3.23711	0.00120746	0.0115759
ENSG00000064933	108.567	-0.745248	0.307086	-2.42684	0.0152311	0.0853157
ENSG00000064961	242.152	0.117657	0.217421	0.541149	0.588405	0.81596
ENSG00000064995	258.872	0.176875	0.220239	0.803104	0.421914	0.699909
ENSG00000064999	650.673	0.518629	0.16164	3.20855	0.00133408	0.0124967
ENSG00000065000	2322.79	-0.0956899	0.133945	-0.714397	0.474982	0.740948
ENSG00000065029	287.275	-0.367142	0.235151	-1.5613	0.118453	0.347283
ENSG00000065054	127.446	0.0886823	0.280615	0.316028	0.751981	0.90287
ENSG00000065057	110.046	-0.148857	0.297065	-0.501094	0.616305	0.8322
ENSG00000065060	650.005	0.165159	0.176046	0.938154	0.348165	0.637343
ENSG00000065135	708.555	0.0150298	0.205159	0.0732593	0.9416	0.979365
ENSG00000065150	2184.03	-0.334629	0.162399	-2.06053	0.0393476	0.168914
ENSG00000065154	4721.6	-2.46832	0.170658	-14.4635	2.05993e-47	4.73655e-45
ENSG00000065183	335.153	0.170378	0.217897	0.781916	0.434264	0.709173
ENSG00000065243	592.053	0.0268563	0.229913	0.116811	0.90701	0.969315
ENSG00000065268	283.48	-0.0709935	0.211735	-0.335295	0.737403	0.895348
ENSG00000065308	916.717	-0.742411	0.167615	-4.42926	9.45566e-06	0.000170526
ENSG00000065328	108.289	-0.211791	0.306966	-0.68995	0.490225	0.751866
ENSG00000065357	218.058	0.483479	0.241199	2.00448	0.0450186	0.185572
ENSG00000065361	5091.63	-0.182446	0.130646	-1.3965	0.162565	0.422126
ENSG00000065427	2557.4	0.942873	0.162006	5.81999	5.88517e-09	1.87866e-07
ENSG00000065457	145.181	0.00608882	0.269837	0.0225649	0.981997	0.992765
ENSG00000065485	486.976	0.184289	0.193939	0.950238	0.341992	0.632255
ENSG00000065491	181.772	0.450122	0.238148	1.89009	0.0587455	0.223442
ENSG00000065518	854.092	0.209426	0.17471	1.1987	0.230644	0.514385
ENSG00000065526	1080.05	0.456672	0.201356	2.26799	0.02333	0.116697
ENSG00000065534	1225.05	0.688028	0.147055	4.67871	2.88692e-06	5.7256e-05
ENSG00000065548	650.943	-0.626924	0.225928	-2.77488	0.00552218	0.039816
ENSG00000065559	448.214	0.0390776	0.207604	0.188231	0.850696	0.947076
ENSG00000065600	39.9822	0.117761	0.477716	0.246507	0.805289	0.927062
ENSG00000065613	602.59	-0.287984	0.202167	-1.42449	0.154305	0.408777
ENSG00000065615	128.38	-0.235548	0.325777	-0.723035	0.469658	0.73644
ENSG00000065618	451.847	0.210411	0.187693	1.12104	0.262272	0.549264
ENSG00000065665	100.742	-0.269212	0.32515	-0.827962	0.407692	0.688738
ENSG00000065717	312.206	0.580788	0.212324	2.73539	0.00623064	0.0438499
ENSG00000065802	175.748	0.116692	0.251046	0.464824	0.642058	0.847564
ENSG00000065809	893.939	0.69886	0.246225	2.8383	0.00453539	0.0341605
ENSG00000065833	912.026	-0.387648	0.229992	-1.68549	0.0918949	0.297345
ENSG00000065882	347.119	-0.596025	0.198784	-2.99835	0.00271444	0.022581
ENSG00000065883	504.724	0.0207636	0.178514	0.116314	0.907404	0.969315
ENSG00000065911	686.49	0.817452	0.198214	4.12408	3.72215e-05	0.000577796
ENSG00000065923	110.45	-0.0508817	0.304742	-0.166967	0.867396	0.954323
ENSG00000065970	297.781	0.148498	0.208064	0.713713	0.475405	0.741339
ENSG00000065978	1508.09	0.0933611	0.172261	0.541974	0.587837	0.815326
ENSG00000065989	173.125	0.219722	0.250938	0.875603	0.381246	0.665924
ENSG00000066027	375.536	-0.133678	0.232874	-0.574038	0.565942	0.800598
ENSG00000066044	744.781	0.36538	0.17306	2.1113	0.0347469	0.15599
ENSG00000066084	1305.54	0.346991	0.153105	2.26636	0.0234295	0.117036
ENSG00000066117	1233.15	-0.00927425	0.153133	-0.0605632	0.951707	0.983036
ENSG00000066135	449.302	0.119318	0.184937	0.645181	0.51881	0.77385
ENSG00000066136	396.061	-0.202662	0.184904	-1.09604	0.273061	0.560793
ENSG00000066230	142.22	0.275378	0.29813	0.923685	0.35565	0.644732
ENSG00000066248	16.7722	-1.85677	0.728512	-2.54872	0.010812	0.066351
ENSG00000066279	359.049	-0.38624	0.579864	-0.666088	0.505355	0.764537
ENSG00000066322	430.782	0.271127	0.210056	1.29074	0.196795	0.470671
ENSG00000066379	76.1084	0.92	0.350302	2.6263	0.00863178	0.0561562
ENSG00000066422	371.892	-0.325221	0.199942	-1.62657	0.103828	0.320254
ENSG00000066427	70.2123	-0.417714	0.354878	-1.17707	0.239169	0.524064
ENSG00000066455	403.887	-0.17798	0.213102	-0.835187	0.403612	0.685149
ENSG00000066468	261.442	-0.412938	0.237893	-1.73581	0.0825975	0.279812
ENSG00000066557	129.483	-1.11748	0.32096	-3.48167	0.000498295	0.00549281
ENSG00000066583	788.487	0.291183	0.220369	1.32134	0.186387	0.457069
ENSG00000066629	22.1246	-1.67404	0.658845	-2.54087	0.0110579	0.0672983
ENSG00000066651	188.358	-0.123836	0.236539	-0.523531	0.600605	0.822569
ENSG00000066654	287.681	-0.216987	0.239129	-0.907405	0.364192	0.650735
ENSG00000066697	133.85	-0.287284	0.272337	-1.05488	0.291478	0.580554
ENSG00000066735	73.4648	-0.0987519	0.369616	-0.267174	0.789335	0.920656
ENSG00000066739	283.026	-0.265482	0.22007	-1.20635	0.227682	0.510964
ENSG00000066777	560.637	-0.402741	0.192956	-2.08722	0.0368682	0.16215
ENSG00000066813	19.1489	-1.9539	0.714479	-2.73472	0.00624336	0.0439184
ENSG00000066827	130.847	0.431841	0.268618	1.60764	0.107914	0.32818
ENSG00000066855	302.877	-0.0761342	0.246667	-0.308652	0.757586	0.905654
ENSG00000066923	32.5161	0.377204	0.524378	0.719336	0.471934	0.738435
ENSG00000066926	117.43	-0.962248	0.321495	-2.99304	0.00276215	0.0228773
ENSG00000066933	268.173	-0.0886663	0.261184	-0.339478	0.73425	0.893101
ENSG00000067057	2761.14	1.21056	0.140192	8.635	5.87262e-18	4.38688e-16
ENSG00000067064	1711.27	-0.938211	0.228001	-4.11494	3.87286e-05	0.000596998
ENSG00000067066	346.227	1.35836	0.26121	5.20024	1.99031e-07	5.05863e-06
ENSG00000067082	916.061	1.37114	0.220146	6.22833	4.71436e-10	1.73009e-08
ENSG00000067113	276.861	0.0949222	0.23903	0.397113	0.691284	0.871714
ENSG00000067141	365.597	-0.223994	0.195372	-1.1465	0.251588	0.538057
ENSG00000067167	1316.37	-0.28109	0.235912	-1.19151	0.233455	0.517515
ENSG00000067177	121.559	0.373481	0.278415	1.34145	0.179774	0.447408
ENSG00000067182	1424.56	1.45619	0.156441	9.30824	1.29972e-20	1.15221e-18
ENSG00000067191	18.1169	0.241317	0.677775	0.356044	0.721808	0.886951
ENSG00000067208	476.116	-0.64693	0.217294	-2.97722	0.0029088	0.0238757
ENSG00000067221	45.9621	0.54183	0.452514	1.19738	0.231159	0.514787
ENSG00000067225	15767.4	0.640623	0.132104	4.84937	1.23853e-06	2.67247e-05
ENSG00000067248	261.908	-0.810428	0.24584	-3.29657	0.000978735	0.00975157
ENSG00000067334	268.074	-0.638982	0.334836	-1.90834	0.0563467	0.217844
ENSG00000067365	90.8509	-0.296953	0.382099	-0.777164	0.437062	0.711562
ENSG00000067369	451.696	0.266866	0.205056	1.30143	0.193111	0.465916
ENSG00000067533	200.242	-0.936308	0.253702	-3.69058	0.000223745	0.00279748
ENSG00000067560	2836.93	0.32522	0.155904	2.08603	0.0369755	0.162573
ENSG00000067596	641.445	0.420848	0.164028	2.56571	0.0102964	0.0639602
ENSG00000067601	11.1364	-0.101509	0.845759	-0.120021	0.904467	0.968726
ENSG00000067606	464.365	-0.0441209	0.178638	-0.246985	0.804919	0.927062
ENSG00000067704	1623.4	-0.184372	0.180733	-1.02014	0.307664	0.597463
ENSG00000067715	123.374	0.132563	0.283824	0.467061	0.640456	0.846806
ENSG00000067829	658.86	0.260155	0.16761	1.55215	0.120627	0.351783
ENSG00000067836	100.144	-0.266879	0.299361	-0.891495	0.372664	0.658674
ENSG00000067840	10.3047	1.06768	0.85972	1.24189	0.214277	0.49365
ENSG00000067900	687.983	-0.251569	0.191142	-1.31614	0.188128	0.45973
ENSG00000067955	451.279	0.387155	0.237774	1.62824	0.103473	0.319479
ENSG00000067992	84.1017	0.151813	0.320445	0.473756	0.635674	0.843439
ENSG00000068001	218.153	0.209154	0.239339	0.873878	0.382184	0.666523
ENSG00000068024	95.3916	-0.0770281	0.333635	-0.230875	0.817412	0.932844
ENSG00000068028	123.14	0.321041	0.280515	1.14447	0.252429	0.538993
ENSG00000068078	1626.51	-0.516846	0.185049	-2.79303	0.00522165	0.0380971
ENSG00000068079	802.067	3.00725	0.179993	16.7076	1.15409e-62	4.71766e-60
ENSG00000068097	135.722	0.00403186	0.267215	0.0150884	0.987962	0.99513
ENSG00000068120	1209.15	0.395503	0.146752	2.69505	0.00703783	0.0482388
ENSG00000068137	151.442	0.236567	0.275566	0.858476	0.39063	0.673285
ENSG00000068305	233.951	0.206394	0.231378	0.892021	0.372381	0.658491
ENSG00000068308	460.972	0.543912	0.179387	3.03205	0.00242898	0.0205453
ENSG00000068323	362.574	0.552873	0.188215	2.93745	0.00330927	0.0263973
ENSG00000068354	112.123	0.434279	0.28476	1.52507	0.127241	0.364293
ENSG00000068366	326.223	-0.314854	0.235015	-1.33972	0.180337	0.447645
ENSG00000068383	286.153	-0.171053	0.211397	-0.809155	0.418426	0.696714
ENSG00000068394	206.448	0.366272	0.229452	1.59629	0.110425	0.332993
ENSG00000068400	421.464	0.537464	0.248902	2.15934	0.0308241	0.143381
ENSG00000068438	162.978	0.105235	0.282735	0.372205	0.70974	0.88104
ENSG00000068489	302.581	0.369029	0.215759	1.71038	0.0871961	0.288031
ENSG00000068615	75.0838	-1.83401	0.383219	-4.78582	1.70292e-06	3.59028e-05
ENSG00000068650	2028.36	0.448884	0.151432	2.96426	0.00303407	0.0247091
ENSG00000068654	961.554	-0.124321	0.163356	-0.761039	0.446634	0.718889
ENSG00000068697	1566.35	0.736946	0.200868	3.6688	0.000243689	0.00301863
ENSG00000068724	711.371	-0.0500677	0.164322	-0.304692	0.760601	0.90727
ENSG00000068745	599.153	0.200363	0.163294	1.22701	0.219821	0.500911
ENSG00000068784	93.9375	-0.147006	0.367758	-0.399735	0.689352	0.870548
ENSG00000068793	1546.48	0.396668	0.145725	2.72202	0.00648835	0.0452524
ENSG00000068796	454.486	0.590522	0.207854	2.84103	0.00449676	0.033953
ENSG00000068831	109.123	0.787877	0.287119	2.74407	0.00606817	0.042953
ENSG00000068878	849.928	-0.253546	0.194134	-1.30603	0.191541	0.463682
ENSG00000068885	95.27	-0.780511	0.310093	-2.51703	0.011835	0.0704263
ENSG00000068903	795.557	-0.187644	0.162382	-1.15557	0.247856	0.53357
ENSG00000068912	350.905	-0.104803	0.242466	-0.43224	0.665567	0.858318
ENSG00000068971	119.121	1.32961	0.278451	4.77503	1.79685e-06	3.76137e-05
ENSG00000069011	275.531	0.292859	0.230977	1.26792	0.204828	0.482357
ENSG00000069018	14.8752	0.396781	0.781196	0.507914	0.611513	0.830016
ENSG00000069020	255.538	-0.197885	0.222778	-0.888263	0.374399	0.660156
ENSG00000069248	361.883	-0.316991	0.189727	-1.67077	0.0947664	0.303368
ENSG00000069275	1446.43	-0.235301	0.162348	-1.44936	0.147237	0.398885
ENSG00000069329	1541.52	-0.516491	0.17328	-2.98066	0.00287623	0.0236726
ENSG00000069345	612.106	0.200287	0.209361	0.956658	0.33874	0.630237
ENSG00000069399	192.994	0.881594	0.238579	3.69518	0.000219729	0.00275195
ENSG00000069424	179.091	-0.973379	0.252847	-3.84967	0.000118277	0.00158815
ENSG00000069431	80.4349	-0.36885	0.332353	-1.10981	0.267079	0.555038
ENSG00000069482	70.1534	0.728251	0.371543	1.96007	0.0499872	0.200603
ENSG00000069493	14.7768	-0.227488	0.852484	-0.266853	0.789583	0.920656
ENSG00000069509	124.505	0.35418	0.307351	1.15236	0.249172	0.535302
ENSG00000069535	1037.54	-0.825735	0.172959	-4.77417	1.80447e-06	3.76662e-05
ENSG00000069667	225.917	-0.0465601	0.223013	-0.208778	0.834622	0.939876
ENSG00000069702	544.995	-0.210992	0.187683	-1.12419	0.260931	0.547938
ENSG00000069712	25.0679	-0.662194	0.608024	-1.08909	0.276113	0.563875
ENSG00000069849	2787.21	0.930097	0.168017	5.53574	3.09917e-08	8.83864e-07
ENSG00000069869	705.382	-0.586032	0.2341	-2.50334	0.0123027	0.0725926
ENSG00000069943	57.4124	-0.677489	0.393	-1.72389	0.0847275	0.283318
ENSG00000069956	941.9	-0.352914	0.204126	-1.7289	0.0838264	0.281843
ENSG00000069966	41.0282	-0.0684355	0.446779	-0.153175	0.87826	0.957243
ENSG00000069974	84.6811	1.86394	0.375614	4.96239	6.963e-07	1.58618e-05
ENSG00000069998	651.964	0.294266	0.170628	1.7246	0.0845995	0.283204
ENSG00000070010	313.534	0.203509	0.202046	1.00724	0.313819	0.604867
ENSG00000070018	1012.84	-0.324544	0.167529	-1.93724	0.0527163	0.208317
ENSG00000070019	1320.51	-0.551048	0.190553	-2.89183	0.00383002	0.0297271
ENSG00000070047	769.156	0.185272	0.164376	1.12712	0.25969	0.546702
ENSG00000070061	440.442	-0.0395806	0.186696	-0.212006	0.832103	0.938835
ENSG00000070081	235.849	-0.297354	0.244624	-1.21556	0.224154	0.506704
ENSG00000070087	1071.2	0.163966	0.179904	0.91141	0.36208	0.649009
ENSG00000070159	381.069	0.279815	0.195085	1.43432	0.151481	0.405086
ENSG00000070182	37.9876	-0.0752534	0.451253	-0.166765	0.867555	0.954323
ENSG00000070214	2209.84	-0.187098	0.171338	-1.09198	0.274842	0.562579
ENSG00000070269	133.669	-0.00283079	0.27074	-0.0104558	0.991658	0.996783
ENSG00000070366	635.56	-0.124207	0.180191	-0.689307	0.49063	0.752252
ENSG00000070367	434.005	-0.235182	0.246348	-0.954675	0.339742	0.63103
ENSG00000070371	53.7937	-0.118187	0.432135	-0.273496	0.784472	0.918327
ENSG00000070404	858.462	0.882642	0.172883	5.10542	3.30058e-07	8.01506e-06
ENSG00000070413	961.697	0.225955	0.156692	1.44203	0.149295	0.401502
ENSG00000070423	338.446	0.287267	0.197229	1.45651	0.14525	0.395787
ENSG00000070444	310.997	0.179139	0.206596	0.8671	0.385887	0.668803
ENSG00000070476	363.039	-0.0978741	0.220218	-0.444442	0.656723	0.853585
ENSG00000070495	369.135	0.653916	0.190017	3.44136	0.000578803	0.00625978
ENSG00000070501	84.8515	0.438048	0.349393	1.25374	0.209936	0.488678
ENSG00000070540	163.264	0.492123	0.254784	1.93153	0.0534179	0.209906
ENSG00000070610	957.574	0.320208	0.153108	2.09139	0.0364935	0.161321
ENSG00000070614	3678.61	0.223697	0.132598	1.68703	0.0915967	0.296837
ENSG00000070669	212.479	0.444767	0.267862	1.66043	0.0968272	0.307906
ENSG00000070718	122.911	0.00267052	0.298566	0.00894448	0.992863	0.997404
ENSG00000070756	11565.1	0.00535866	0.141885	0.0377676	0.969873	0.989301
ENSG00000070759	301.313	0.0988315	0.207288	0.476783	0.633517	0.842124
ENSG00000070761	274.557	0.425408	0.219477	1.93828	0.0525886	0.20811
ENSG00000070770	1649.99	0.0627159	0.150237	0.417447	0.676352	0.863767
ENSG00000070778	161.826	0.483507	0.272747	1.77273	0.0762728	0.264672
ENSG00000070785	96.2004	-0.273155	0.340987	-0.801073	0.423089	0.700988
ENSG00000070814	1553.01	0.261753	0.142508	1.83676	0.0662453	0.241387
ENSG00000070831	880.493	0.0349368	0.226584	0.154189	0.877461	0.957243
ENSG00000070882	668.328	-0.0715857	0.171019	-0.418584	0.67552	0.863367
ENSG00000070886	15.4973	-2.44655	0.868528	-2.8169	0.004849	0.0359667
ENSG00000070950	129.196	-0.148968	0.280988	-0.530159	0.596002	0.819574
ENSG00000070961	1005.59	-0.550329	0.18002	-3.05704	0.00223538	0.0191144
ENSG00000071051	679.786	-0.672626	0.172771	-3.89316	9.89453e-05	0.00136023
ENSG00000071054	514.716	0.195736	0.180061	1.08705	0.277013	0.564851
ENSG00000071073	1369.05	0.5937	0.196961	3.0143	0.00257576	0.0216352
ENSG00000071082	9945.92	-0.407112	0.418985	-0.971662	0.331219	0.623406
ENSG00000071127	2205.55	0.643762	0.142418	4.52023	6.17719e-06	0.000115068
ENSG00000071189	786.33	-0.173956	0.21481	-0.809815	0.418047	0.696475
ENSG00000071205	186.882	-0.535265	0.248493	-2.15404	0.0312367	0.144566
ENSG00000071243	91.2533	-0.759721	0.345372	-2.19972	0.0278271	0.133042
ENSG00000071282	69.19	0.303982	0.367933	0.82619	0.408696	0.689708
ENSG00000071462	546.938	0.0546163	0.187485	0.291311	0.770814	0.912458
ENSG00000071537	890.825	-0.0730434	0.203327	-0.359241	0.719415	0.885577
ENSG00000071539	155.518	0.325525	0.277302	1.1739	0.240435	0.524877
ENSG00000071553	2104.63	0.10419	0.142873	0.729249	0.465849	0.734027
ENSG00000071564	850.172	0.0566577	0.155532	0.364283	0.715647	0.883438
ENSG00000071626	708.132	0.128414	0.190436	0.674313	0.500112	0.759981
ENSG00000071655	389.12	-0.0382711	0.212272	-0.180293	0.856922	0.949542
ENSG00000071794	723.216	-0.0349137	0.200698	-0.173961	0.861896	0.952108
ENSG00000071859	485.41	0.219954	0.185533	1.18553	0.235809	0.519438
ENSG00000071889	548.883	0.386818	0.176523	2.19131	0.0284292	0.135258
ENSG00000071894	1473.85	0.0586765	0.164062	0.357648	0.720607	0.886289
ENSG00000071909	11.8311	0.757554	0.800344	0.946536	0.343876	0.634494
ENSG00000071967	18.8326	-0.235051	0.634137	-0.370662	0.710889	0.881502
ENSG00000071994	360.404	-0.126363	0.194269	-0.650452	0.5154	0.770859
ENSG00000072042	597.289	0.120655	0.206357	0.584691	0.558755	0.796613
ENSG00000072062	675.476	0.125173	0.181022	0.691475	0.489267	0.751362
ENSG00000072071	264.948	0.357907	0.211339	1.69352	0.0903571	0.293988
ENSG00000072110	1692.43	0.260584	0.152634	1.70724	0.0877766	0.289299
ENSG00000072121	669.586	0.927682	0.17654	5.25479	1.48195e-07	3.8341e-06
ENSG00000072133	84.0456	-0.470315	0.331416	-1.41911	0.155867	0.410844
ENSG00000072134	307.21	0.584315	0.196023	2.98084	0.00287455	0.023672
ENSG00000072135	887.723	-0.250531	0.171562	-1.4603	0.144208	0.394234
ENSG00000072163	17.7885	1.21462	0.647893	1.87473	0.0608305	0.228596
ENSG00000072195	66.0185	0.281356	0.436218	0.644989	0.518934	0.773957
ENSG00000072201	71.77	0.433549	0.353795	1.22543	0.220415	0.501812
ENSG00000072210	572.008	0.00893705	0.167385	0.0533921	0.957419	0.984372
ENSG00000072274	10707.4	0.178389	0.155121	1.15	0.250146	0.53643
ENSG00000072310	728.87	-0.200575	0.176482	-1.13652	0.255739	0.542506
ENSG00000072364	2414.02	0.189735	0.143087	1.32601	0.184836	0.455085
ENSG00000072401	335.893	0.0937288	0.283548	0.330557	0.740979	0.897135
ENSG00000072415	714.613	-0.393763	0.199692	-1.97185	0.0486265	0.196833
ENSG00000072501	1165.43	-0.113819	0.152926	-0.744278	0.456708	0.72753
ENSG00000072506	364.266	0.1778	0.200285	0.887735	0.374684	0.660178
ENSG00000072518	547.707	0.489777	0.171788	2.85106	0.00435743	0.033012
ENSG00000072571	352.807	-0.480897	0.253619	-1.89614	0.0579415	0.221965
ENSG00000072609	174.808	-0.36387	0.244122	-1.49052	0.136087	0.380298
ENSG00000072657	22.5397	-1.32705	0.636364	-2.08535	0.0370371	0.162698
ENSG00000072682	2255.59	0.66127	0.149753	4.41572	1.00672e-05	0.00018023
ENSG00000072736	433.362	-0.156065	0.19228	-0.811653	0.416991	0.695834
ENSG00000072756	108.089	-0.198024	0.30865	-0.641582	0.521144	0.775211
ENSG00000072778	3284.05	0.342126	0.147185	2.32446	0.0201007	0.104433
ENSG00000072786	274.954	1.02293	0.208381	4.90893	9.1573e-07	2.03563e-05
ENSG00000072803	1332.53	0.0463197	0.160302	0.288953	0.772617	0.912873
ENSG00000072818	20.4069	-1.22097	0.681662	-1.79116	0.0732674	0.257574
ENSG00000072849	261.901	0.045354	0.22749	0.199367	0.841975	0.944039
ENSG00000072858	11.6009	2.71788	0.846839	3.20944	0.00132992	0.0124816
ENSG00000072864	210.086	0.998901	0.234009	4.26864	1.96669e-05	0.000328884
ENSG00000072954	42.7075	-0.0687371	0.42909	-0.160193	0.872729	0.956227
ENSG00000072958	931.228	0.00844493	0.166176	0.0508193	0.95947	0.985177
ENSG00000073008	1172.42	-0.219393	0.15037	-1.45902	0.144561	0.394832
ENSG00000073009	24.9759	0.295468	0.578721	0.510554	0.609664	0.828866
ENSG00000073050	196.767	-0.0369022	0.232989	-0.158386	0.874153	0.956708
ENSG00000073060	2718.23	-0.133104	0.134414	-0.990256	0.322049	0.613499
ENSG00000073067	521.155	-1.32636	0.246205	-5.38721	7.15606e-08	1.96471e-06
ENSG00000073111	1038.71	0.00960223	0.168768	0.056896	0.954628	0.983834
ENSG00000073150	34.9416	0.444696	0.47871	0.928947	0.352916	0.642318
ENSG00000073169	243.394	0.0170691	0.22739	0.0750655	0.940163	0.979241
ENSG00000073331	178.899	1.00017	0.251988	3.96911	7.21409e-05	0.00102871
ENSG00000073350	1019.26	0.766418	0.213176	3.59524	0.000324094	0.00383389
ENSG00000073417	343.102	-0.188343	0.192659	-0.977597	0.328274	0.620297
ENSG00000073464	37.9151	0.0572374	0.47837	0.119651	0.90476	0.968726
ENSG00000073536	182.432	-0.055492	0.275023	-0.201772	0.840095	0.943094
ENSG00000073578	1644.58	0.833968	0.143259	5.8214	5.83583e-09	1.86696e-07
ENSG00000073584	309.652	-0.336542	0.230213	-1.46188	0.143775	0.393417
ENSG00000073605	368.228	2.49109	0.750363	3.31985	0.000900648	0.00908426
ENSG00000073614	818.623	0.203571	0.185914	1.09497	0.273528	0.561244
ENSG00000073670	11.0764	0.41518	0.82086	0.505786	0.613007	0.830855
ENSG00000073711	65.2301	-0.796523	0.386495	-2.06089	0.0393139	0.168819
ENSG00000073712	74.832	0.847515	0.359835	2.35528	0.0185085	0.0985069
ENSG00000073756	78.8633	0.6357	0.358852	1.77148	0.0764808	0.265104
ENSG00000073792	1810.15	0.541151	0.138499	3.90726	9.33488e-05	0.00129109
ENSG00000073803	460.193	-0.197147	0.18004	-1.09502	0.27351	0.561244
ENSG00000073849	1512.03	-2.24276	0.151384	-14.8151	1.17084e-49	3.13273e-47
ENSG00000073905	105.406	0.518636	0.300964	1.72325	0.0848433	0.28344
ENSG00000073910	54.1912	0.416815	0.387229	1.07641	0.281746	0.570313
ENSG00000073921	3174.11	0.170879	0.163791	1.04328	0.296821	0.585752
ENSG00000073969	183.866	-0.239673	0.262361	-0.913524	0.360967	0.64812
ENSG00000074054	666.656	0.20936	0.183121	1.14329	0.252918	0.539412
ENSG00000074071	416.594	0.0240828	0.19703	0.122229	0.902718	0.968321
ENSG00000074181	444.34	1.07106	0.200112	5.35227	8.68582e-08	2.32824e-06
ENSG00000074201	1773.66	-0.366624	0.152917	-2.39753	0.0165059	0.0904323
ENSG00000074219	8.86896	1.36528	0.920182	1.4837	0.137887	0.383438
ENSG00000074266	291.372	-0.199285	0.218241	-0.913144	0.361167	0.648149
ENSG00000074276	1670.07	0.410217	0.140694	2.91566	0.00354934	0.0279822
ENSG00000074319	560.788	0.228142	0.194597	1.17238	0.241045	0.525486
ENSG00000074356	206.506	-0.203084	0.278077	-0.730314	0.465198	0.733354
ENSG00000074370	323.76	0.0165885	0.195671	0.0847773	0.932438	0.977542
ENSG00000074410	110.322	0.59429	0.322481	1.84287	0.0653486	0.23946
ENSG00000074416	191.058	1.36159	0.228932	5.94756	2.72177e-09	8.98062e-08
ENSG00000074527	303.298	0.0327531	0.20111	0.162862	0.870627	0.955489
ENSG00000074582	130.938	0.276756	0.281013	0.984853	0.324696	0.616546
ENSG00000074590	50.359	-0.361238	0.447129	-0.807907	0.419144	0.697279
ENSG00000074603	310.747	-0.0655406	0.206471	-0.317433	0.750915	0.902694
ENSG00000074621	86.6357	-0.0959797	0.341596	-0.280974	0.77873	0.915732
ENSG00000074657	44.5644	-0.0866168	0.460655	-0.18803	0.850853	0.947137
ENSG00000074660	12.7208	0.575647	0.88345	0.65159	0.514666	0.770716
ENSG00000074695	1591.25	0.377761	0.182801	2.06652	0.0387796	0.167382
ENSG00000074696	1221.24	-0.330577	0.174567	-1.8937	0.0582652	0.222581
ENSG00000074755	1337.53	0.0973662	0.186578	0.521853	0.601773	0.823478
ENSG00000074800	27202.5	0.581348	0.140593	4.13497	3.54999e-05	0.000552721
ENSG00000074842	594.024	0.352303	0.200314	1.75876	0.0786191	0.270338
ENSG00000074855	73.6188	-0.131707	0.411916	-0.319741	0.749165	0.902259
ENSG00000074935	66.0907	-0.164485	0.364199	-0.451633	0.651533	0.851355
ENSG00000074964	509.469	-0.472658	0.196453	-2.40595	0.0161303	0.0891871
ENSG00000075089	128.76	0.0422973	0.318715	0.132712	0.894421	0.965049
ENSG00000075131	38.9187	0.0538909	0.489131	0.110177	0.912269	0.970855
ENSG00000075142	488.959	-0.161973	0.202416	-0.800197	0.423597	0.701457
ENSG00000075151	837.156	0.0459082	0.162427	0.282639	0.777454	0.915636
ENSG00000075188	189.759	-0.0530933	0.275958	-0.192396	0.847432	0.945618
ENSG00000075213	106.189	-0.0356153	0.330532	-0.107752	0.914193	0.971705
ENSG00000075218	178.186	0.338011	0.243349	1.389	0.164834	0.424586
ENSG00000075223	585.554	-0.855305	0.232349	-3.68112	0.000232216	0.0028911
ENSG00000075234	884.33	0.123021	0.173026	0.710995	0.477087	0.742253
ENSG00000075239	1080.66	-0.510868	0.163036	-3.13346	0.00172757	0.0155345
ENSG00000075240	176.164	0.384785	0.265188	1.45099	0.146782	0.39799
ENSG00000075275	563.269	0.0838761	0.180426	0.464877	0.642019	0.847564
ENSG00000075292	653.978	-0.520528	0.238932	-2.17856	0.0293642	0.138602
ENSG00000075303	202.082	-0.18246	0.289189	-0.630937	0.528082	0.779998
ENSG00000075336	60.3097	-0.218796	0.391877	-0.558328	0.576621	0.807707
ENSG00000075391	515.223	0.0369182	0.190417	0.193881	0.846269	0.945394
ENSG00000075399	165.999	0.143017	0.260506	0.548998	0.583007	0.811908
ENSG00000075407	220.854	-0.577279	0.286241	-2.01676	0.0437208	0.18175
ENSG00000075413	236.195	0.0294176	0.228835	0.128554	0.897711	0.966568
ENSG00000075415	5263.1	-0.1081	0.144664	-0.747248	0.454914	0.725614
ENSG00000075420	678.166	0.670816	0.181196	3.70216	0.000213775	0.00269111
ENSG00000075426	1844.74	0.2702	0.137629	1.96325	0.0496173	0.199772
ENSG00000075461	93.0665	0.0406073	0.315361	0.128764	0.897544	0.966505
ENSG00000075539	495.3	-0.0324583	0.234436	-0.138452	0.889883	0.962843
ENSG00000075568	1034.82	-0.0581622	0.155078	-0.375052	0.707622	0.880672
ENSG00000075618	254.86	0.899024	0.24812	3.62334	0.000290818	0.00350506
ENSG00000075624	30079.3	1.01657	0.144035	7.05782	1.69137e-12	8.32449e-11
ENSG00000075643	110.751	-0.30108	0.289134	-1.04131	0.297729	0.586609
ENSG00000075651	252.275	-0.753711	0.228165	-3.30336	0.000955326	0.00955067
ENSG00000075702	133.203	0.00311041	0.298231	0.0104295	0.991679	0.996783
ENSG00000075711	761.912	-0.471619	0.177611	-2.65535	0.00792273	0.0525895
ENSG00000075785	2718.85	0.288668	0.164749	1.75217	0.079744	0.273101
ENSG00000075790	190.73	0.130667	0.293255	0.445575	0.655904	0.853203
ENSG00000075826	49.7688	-0.796743	0.621574	-1.28182	0.199907	0.475312
ENSG00000075856	733.566	0.293615	0.157243	1.86727	0.0618645	0.230714
ENSG00000075914	184.751	0.193812	0.240642	0.805394	0.420592	0.698424
ENSG00000075945	265.372	-0.000682086	0.242268	-0.00281542	0.997754	0.999361
ENSG00000075975	240.745	0.0217278	0.214547	0.101273	0.919334	0.973305
ENSG00000076003	1090.75	-0.0650061	0.177075	-0.367112	0.713536	0.882702
ENSG00000076043	266.756	-0.117408	0.208117	-0.564142	0.572658	0.805124
ENSG00000076053	441.902	0.180629	0.210388	0.858552	0.390588	0.673285
ENSG00000076067	110.982	0.451404	0.303061	1.48948	0.13636	0.380557
ENSG00000076108	3015.5	0.753083	0.15868	4.74593	2.07548e-06	4.27172e-05
ENSG00000076201	764.868	0.441145	0.171867	2.56678	0.0102649	0.0638183
ENSG00000076242	239.656	-0.30301	0.234894	-1.28998	0.197056	0.471025
ENSG00000076248	301.927	-0.153661	0.220387	-0.697234	0.485657	0.748842
ENSG00000076258	95.7783	-0.441613	0.322639	-1.36875	0.171077	0.434133
ENSG00000076321	112.437	-0.11869	0.292712	-0.405482	0.685123	0.867724
ENSG00000076344	26.6638	0.593777	0.584585	1.01572	0.309761	0.599401
ENSG00000076351	667.892	-0.155761	0.165335	-0.942092	0.346146	0.636619
ENSG00000076356	12.8672	-0.112726	0.858652	-0.131283	0.895552	0.965561
ENSG00000076382	513.144	0.370684	0.174178	2.12819	0.0333212	0.151625
ENSG00000076513	846.831	0.36434	0.167871	2.17035	0.0299801	0.14055
ENSG00000076554	559.907	0.481939	0.195079	2.47048	0.0134931	0.0780523
ENSG00000076555	241.574	-0.201991	0.25185	-0.802028	0.422537	0.700468
ENSG00000076604	881.113	0.522789	0.154167	3.39107	0.000696211	0.00730253
ENSG00000076641	726.771	-0.0511475	0.182632	-0.280058	0.779433	0.915884
ENSG00000076650	154.836	-0.0557455	0.255989	-0.217766	0.827612	0.936854
ENSG00000076662	120.209	-0.167555	0.303443	-0.55218	0.580825	0.810769
ENSG00000076685	204.504	-0.325538	0.247405	-1.31581	0.188238	0.459819
ENSG00000076706	44.6581	0.71322	0.428657	1.66385	0.0961431	0.306508
ENSG00000076770	247.478	-0.375758	0.223327	-1.68255	0.0924625	0.29846
ENSG00000076826	611.808	0.0954579	0.19152	0.498423	0.618186	0.833308
ENSG00000076864	283.903	0.282024	0.201546	1.3993	0.161722	0.420625
ENSG00000076924	449.523	0.35237	0.180932	1.94752	0.051472	0.204854
ENSG00000076928	421.342	0.219285	0.203534	1.07739	0.281308	0.56974
ENSG00000076944	628.403	0.120932	0.166034	0.728355	0.466396	0.73422
ENSG00000076984	330.932	0.253047	0.214293	1.18084	0.237665	0.521855
ENSG00000077044	520.943	0.088633	0.20972	0.422625	0.672569	0.861554
ENSG00000077092	53.0407	-1.13711	0.441789	-2.57389	0.0100563	0.0628666
ENSG00000077097	713.079	-0.253845	0.188554	-1.34627	0.178216	0.445039
ENSG00000077147	2454.35	-0.16391	0.184547	-0.888175	0.374447	0.66016
ENSG00000077150	237.684	1.10861	0.214607	5.16576	2.39465e-07	5.97284e-06
ENSG00000077152	126.743	-0.00565165	0.279997	-0.0201847	0.983896	0.993619
ENSG00000077157	136.468	0.0258196	0.344171	0.0750198	0.940199	0.979241
ENSG00000077232	671.241	-0.623465	0.191595	-3.25408	0.0011376	0.0110386
ENSG00000077235	854.672	0.374325	0.164817	2.27116	0.0231374	0.115892
ENSG00000077238	456.655	0.9389	0.185796	5.0534	4.3402e-07	1.02851e-05
ENSG00000077254	395.792	0.154589	0.196506	0.786692	0.431462	0.707559
ENSG00000077312	453.672	0.390334	0.185343	2.106	0.035204	0.157513
ENSG00000077348	141.454	0.00713612	0.276412	0.025817	0.979403	0.991941
ENSG00000077380	387.782	-0.122558	0.224169	-0.54672	0.584571	0.812824
ENSG00000077454	496.906	0.230598	0.239178	0.964128	0.334982	0.627015
ENSG00000077458	330.078	-0.601819	0.19537	-3.08041	0.00206717	0.0178815
ENSG00000077463	120.263	0.65741	0.286189	2.29712	0.0216121	0.110159
ENSG00000077514	179.168	-0.39442	0.250948	-1.57172	0.116016	0.342348
ENSG00000077549	1235.79	0.451255	0.160164	2.81746	0.00484058	0.0359405
ENSG00000077585	52.3965	1.71861	0.427927	4.01613	5.91615e-05	0.000863711
ENSG00000077616	353.621	-0.912706	0.197228	-4.62768	3.69792e-06	7.23436e-05
ENSG00000077684	273.032	0.180166	0.20714	0.869779	0.384421	0.667849
ENSG00000077713	328.79	0.317411	0.222479	1.4267	0.153666	0.408038
ENSG00000077721	344.936	0.374302	0.223802	1.67247	0.0944321	0.302495
ENSG00000077782	49.1068	0.556126	0.424351	1.31054	0.190015	0.461734
ENSG00000077809	365.566	-0.226023	0.189991	-1.18965	0.234185	0.517885
ENSG00000077935	16.0206	-0.169447	0.740073	-0.22896	0.8189	0.933571
ENSG00000077942	3818.12	0.524843	0.140407	3.73802	0.000185472	0.00238377
ENSG00000078043	161.711	0.476598	0.251666	1.89377	0.0582551	0.222581
ENSG00000078061	585.985	0.41244	0.16658	2.47593	0.0132888	0.0772653
ENSG00000078070	297.251	-0.415901	0.202588	-2.05294	0.0400788	0.171105
ENSG00000078081	72.3084	3.89674	0.454043	8.58232	9.29823e-18	6.87602e-16
ENSG00000078114	10.0506	2.59959	0.906035	2.86919	0.0041152	0.0314757
ENSG00000078124	332.833	0.0389868	0.244872	0.159213	0.873501	0.956361
ENSG00000078140	1037.78	0.0782085	0.186951	0.418338	0.6757	0.863367
ENSG00000078142	149.265	-0.145458	0.261877	-0.555445	0.57859	0.809094
ENSG00000078177	757.954	-0.736875	0.209048	-3.5249	0.000423638	0.00479189
ENSG00000078237	137.144	0.536059	0.31842	1.6835	0.0922786	0.298062
ENSG00000078246	319.051	0.235824	0.203753	1.1574	0.247109	0.532657
ENSG00000078269	475.903	-0.0496522	0.191461	-0.259333	0.795378	0.922138
ENSG00000078304	501.913	0.251769	0.196198	1.28324	0.199409	0.474587
ENSG00000078319	25.2535	-0.281017	0.559297	-0.502447	0.615353	0.831878
ENSG00000078369	2851.26	0.402638	0.148448	2.71232	0.00668144	0.0463138
ENSG00000078401	41.3517	0.573254	0.493034	1.16271	0.244948	0.530174
ENSG00000078403	400.788	-0.382632	0.191091	-2.00235	0.0452468	0.186357
ENSG00000078487	14.4358	-0.66066	0.739342	-0.893578	0.371547	0.657807
ENSG00000078618	915.004	0.143506	0.164868	0.870428	0.384066	0.667849
ENSG00000078668	503.84	0.15163	0.200287	0.757065	0.449011	0.72045
ENSG00000078674	574.146	-0.938006	0.233341	-4.01989	5.82255e-05	0.000851736
ENSG00000078687	109.691	0.433544	0.302688	1.43231	0.152054	0.405662
ENSG00000078699	485.529	-0.121864	0.215161	-0.566385	0.571132	0.80367
ENSG00000078747	1526.22	-0.199768	0.168022	-1.18894	0.234463	0.517923
ENSG00000078804	641.921	0.135818	0.166759	0.814458	0.415383	0.694411
ENSG00000078808	1670.34	0.0184921	0.142391	0.129869	0.89667	0.966248
ENSG00000078814	22.8031	-1.2223	0.653151	-1.87139	0.0612906	0.229388
ENSG00000078900	121.738	0.0832485	0.296733	0.28055	0.779056	0.915732
ENSG00000078902	632.13	0.131599	0.168086	0.782927	0.43367	0.708627
ENSG00000078967	93.0112	-0.355299	0.33066	-1.07451	0.282592	0.571121
ENSG00000079112	14063.9	0.0124698	0.164364	0.075867	0.939525	0.979049
ENSG00000079134	268.546	-0.615255	0.234467	-2.62406	0.00868887	0.0564942
ENSG00000079215	359.986	-0.209113	0.214815	-0.973457	0.330326	0.622258
ENSG00000079246	3221.87	-0.0347037	0.153886	-0.225516	0.821578	0.934286
ENSG00000079263	13.6785	6.84868	1.554	4.40714	1.04743e-05	0.00018661
ENSG00000079277	161.424	0.745269	0.285359	2.61169	0.00900954	0.0580644
ENSG00000079308	1341.66	1.00454	0.174502	5.75664	8.58039e-09	2.67519e-07
ENSG00000079313	260.627	0.507013	0.226409	2.23937	0.0251319	0.123734
ENSG00000079332	1476.3	0.353561	0.184469	1.91664	0.0552838	0.215113
ENSG00000079335	100.356	-0.486484	0.303006	-1.60553	0.108377	0.329249
ENSG00000079337	11.996	0.666894	0.820865	0.812428	0.416546	0.695543
ENSG00000079385	2989.99	5.15079	0.177761	28.976	1.32177e-184	2.77873e-181
ENSG00000079387	349.644	0.0088619	0.214579	0.0412991	0.967057	0.98835
ENSG00000079432	500.458	0.194414	0.200177	0.971214	0.331442	0.623561
ENSG00000079435	30.7034	0.151306	0.515173	0.2937	0.768987	0.911512
ENSG00000079459	1692.29	-0.129184	0.182845	-0.706522	0.479864	0.744103
ENSG00000079462	123.851	0.366102	0.287745	1.27232	0.203261	0.48059
ENSG00000079482	78.748	-0.264748	0.334764	-0.79085	0.429031	0.70573
ENSG00000079616	660.196	0.0865765	0.183125	0.472771	0.636376	0.843914
ENSG00000079689	199.345	-2.43466	0.285701	-8.52169	1.57247e-17	1.12332e-15
ENSG00000079691	347.531	-0.0636036	0.194797	-0.326512	0.744037	0.898805
ENSG00000079739	1679.27	-0.00485425	0.157227	-0.0308741	0.97537	0.990374
ENSG00000079785	1025.18	-0.442219	0.173501	-2.54879	0.0108097	0.066351
ENSG00000079805	1254.93	0.235172	0.145332	1.61817	0.105625	0.323358
ENSG00000079819	973.531	0.39299	0.155977	2.51953	0.011751	0.0701251
ENSG00000079950	505.94	-0.259703	0.211903	-1.22557	0.220359	0.501812
ENSG00000079974	39.2683	-0.784592	0.527903	-1.48624	0.137215	0.382254
ENSG00000079999	476.451	0.346716	0.18731	1.85103	0.0641657	0.236776
ENSG00000080031	261.38	0.813605	0.217765	3.73616	0.000186851	0.0023973
ENSG00000080189	790.329	0.101896	0.158301	0.643685	0.51978	0.774355
ENSG00000080200	9.71014	0.389114	0.900452	0.432131	0.665646	0.858318
ENSG00000080293	66.4152	0.355976	0.492268	0.723134	0.469597	0.73644
ENSG00000080298	61.1067	-0.0876075	0.368495	-0.237744	0.81208	0.930673
ENSG00000080345	896.634	-0.488494	0.237606	-2.0559	0.0397924	0.170426
ENSG00000080371	520.754	0.0143369	0.200946	0.0713472	0.943121	0.979877
ENSG00000080493	18.4928	0.665225	0.638429	1.04197	0.297424	0.586432
ENSG00000080503	11.4179	-0.00775306	0.783796	-0.00989168	0.992108	0.997054
ENSG00000080546	135.503	-0.905883	0.296054	-3.05986	0.00221444	0.0189684
ENSG00000080561	18.5323	0.352666	0.654843	0.538551	0.590197	0.816263
ENSG00000080573	19.0055	0.212696	0.75845	0.280435	0.779144	0.915732
ENSG00000080603	1239.74	0.149699	0.177034	0.845594	0.39778	0.68122
ENSG00000080608	114.885	-0.517611	0.356438	-1.45218	0.146452	0.397637
ENSG00000080802	229.966	0.116355	0.223289	0.521097	0.602299	0.824061
ENSG00000080815	1905.66	0.213836	0.149025	1.4349	0.151315	0.40501
ENSG00000080819	642.408	0.0819804	0.174816	0.468951	0.639104	0.846108
ENSG00000080822	422.471	0.321412	0.229284	1.40181	0.160972	0.419713
ENSG00000080823	14.3716	-0.566012	0.765025	-0.739861	0.459385	0.729201
ENSG00000080824	4234.06	-0.517869	0.239926	-2.15845	0.0308928	0.143608
ENSG00000080839	185.981	-0.127708	0.236104	-0.540896	0.588579	0.816026
ENSG00000080845	894.716	0.75901	0.161623	4.69618	2.65072e-06	5.31443e-05
ENSG00000080947	21.1795	-0.726098	0.763357	-0.951191	0.341508	0.631966
ENSG00000080986	151.608	-0.407672	0.254364	-1.60271	0.108998	0.33018
ENSG00000081014	134.984	-0.357891	0.285633	-1.25298	0.210215	0.488959
ENSG00000081019	313.91	-0.258944	0.223613	-1.158	0.246865	0.532365
ENSG00000081026	157.855	-0.230851	0.268158	-0.860879	0.389305	0.672045
ENSG00000081041	9.99489	0.92317	0.916312	1.00748	0.313702	0.604825
ENSG00000081051	1697.4	-1.57512	0.206062	-7.64389	2.10757e-14	1.18378e-12
ENSG00000081059	219.538	-0.017845	0.235235	-0.0758601	0.93953	0.979049
ENSG00000081087	130.1	0.0372254	0.311689	0.119431	0.904934	0.968726
ENSG00000081138	9.57337	-0.321734	0.927661	-0.346823	0.728724	0.890773
ENSG00000081154	1609.63	-0.267243	0.188262	-1.41953	0.155744	0.410666
ENSG00000081177	212.001	0.219386	0.233808	0.938319	0.348081	0.637343
ENSG00000081181	34.7806	0.661859	0.491326	1.34709	0.177952	0.444609
ENSG00000081307	532.93	-0.518933	0.199899	-2.59597	0.00943231	0.0599594
ENSG00000081320	545.679	0.262493	0.239855	1.09438	0.273786	0.561539
ENSG00000081377	1107.33	-0.152397	0.167873	-0.90781	0.363979	0.650688
ENSG00000081386	132.823	-0.478338	0.285185	-1.67729	0.0934864	0.301038
ENSG00000081479	3330.11	-0.19618	0.20975	-0.935304	0.349632	0.638938
ENSG00000081665	62.5909	-0.10742	0.367457	-0.292332	0.770033	0.912108
ENSG00000081692	95.9161	0.0809413	0.334371	0.24207	0.808726	0.929128
ENSG00000081721	181.597	-0.465708	0.251489	-1.8518	0.0640542	0.236653
ENSG00000081760	759.265	-0.126861	0.164722	-0.770149	0.441211	0.714092
ENSG00000081791	1309.65	-0.201077	0.147141	-1.36656	0.171763	0.43483
ENSG00000081870	113.468	-0.482064	0.323305	-1.49105	0.135948	0.379982
ENSG00000081913	325.478	-0.154963	0.193662	-0.800174	0.42361	0.701457
ENSG00000081923	716.942	-0.179382	0.188215	-0.953068	0.340555	0.631742
ENSG00000082014	31.2635	0.175306	0.525441	0.333637	0.738654	0.895896
ENSG00000082068	146.197	-0.571143	0.258311	-2.21107	0.0270312	0.130338
ENSG00000082146	401.232	-0.149755	0.210855	-0.710226	0.477564	0.742664
ENSG00000082153	684.823	-0.245714	0.204562	-1.20117	0.229686	0.512985
ENSG00000082212	207.634	0.473074	0.257427	1.8377	0.0661062	0.241369
ENSG00000082213	323.605	0.339257	0.22052	1.53844	0.123942	0.358053
ENSG00000082258	470.463	-0.19625	0.188875	-1.03905	0.298784	0.5879
ENSG00000082269	301.843	0.452298	0.214399	2.10961	0.0348922	0.156356
ENSG00000082397	23.6669	1.32501	0.581074	2.28028	0.0225908	0.113684
ENSG00000082438	387.045	-0.762179	0.235584	-3.23528	0.00121523	0.0116428
ENSG00000082458	455.641	0.51828	0.185996	2.78651	0.00532783	0.0387373
ENSG00000082512	26.8653	-0.126989	0.589227	-0.215518	0.829364	0.937398
ENSG00000082515	348.264	-0.0936882	0.207823	-0.450807	0.652128	0.851462
ENSG00000082516	500.527	-0.121472	0.185435	-0.655065	0.512426	0.769452
ENSG00000082641	7840.36	0.830176	0.132926	6.24542	4.22674e-10	1.56283e-08
ENSG00000082684	13.7001	-0.972774	0.803646	-1.21045	0.226106	0.509129
ENSG00000082701	905.916	-0.00483182	0.163173	-0.0296117	0.976377	0.990623
ENSG00000082781	1236.65	-0.199501	0.148505	-1.3434	0.179144	0.446751
ENSG00000082805	485.475	-0.288689	0.176117	-1.63919	0.101174	0.315107
ENSG00000082898	2255.17	0.0995162	0.161961	0.614445	0.538921	0.785978
ENSG00000082996	354.148	-0.610677	0.229679	-2.65883	0.0078413	0.0521599
ENSG00000083093	206.641	-0.49691	0.245018	-2.02805	0.0425549	0.178345
ENSG00000083097	176.176	-0.807306	0.300258	-2.6887	0.00717299	0.04896
ENSG00000083099	309.999	-0.565019	0.217225	-2.60107	0.0092933	0.0592805
ENSG00000083123	285.049	-0.552735	0.221712	-2.49304	0.0126656	0.0742626
ENSG00000083168	633.819	-0.0707038	0.171375	-0.412568	0.679924	0.865689
ENSG00000083223	167.026	-0.160838	0.261785	-0.614389	0.538958	0.785978
ENSG00000083307	234.574	-0.0421135	0.214096	-0.196704	0.844059	0.944638
ENSG00000083312	1151.03	-0.201949	0.196257	-1.029	0.303478	0.592306
ENSG00000083444	1693.74	0.221062	0.152839	1.44637	0.148072	0.399895
ENSG00000083454	8.4988	0.629298	0.954671	0.659178	0.509782	0.767698
ENSG00000083457	69.0764	-0.532186	0.366387	-1.45252	0.146356	0.397523
ENSG00000083520	671.513	-0.16721	0.203126	-0.823186	0.410402	0.690621
ENSG00000083535	82.7767	-0.713637	0.341621	-2.08897	0.0367103	0.161796
ENSG00000083544	54.1296	-0.537591	0.40105	-1.34046	0.180096	0.447535
ENSG00000083635	114.998	-0.386735	0.310798	-1.24433	0.213379	0.493027
ENSG00000083642	296.297	-0.15961	0.220994	-0.722236	0.47015	0.736818
ENSG00000083720	8.32427	0.174268	0.936195	0.186145	0.852331	0.947922
ENSG00000083750	73.1105	-0.478929	0.353536	-1.35468	0.175518	0.440397
ENSG00000083799	369.884	1.29988	0.224574	5.7882	7.1143e-09	2.24184e-07
ENSG00000083807	13.3109	-0.415672	0.763997	-0.544076	0.586389	0.814162
ENSG00000083812	73.0754	-0.0536906	0.354822	-0.151317	0.879726	0.958392
ENSG00000083817	46.4639	-0.0238634	0.444998	-0.0536258	0.957233	0.984372
ENSG00000083828	25.1292	-0.200559	0.562407	-0.356608	0.721385	0.886876
ENSG00000083838	57.0105	0.247607	0.383249	0.646073	0.518232	0.773538
ENSG00000083844	60.1359	0.137226	0.377743	0.36328	0.716396	0.883695
ENSG00000083845	6636.67	0.00451658	0.136763	0.0330249	0.973655	0.990374
ENSG00000083857	2813.03	0.403136	0.172259	2.34029	0.0192685	0.101306
ENSG00000083896	543.182	-0.240427	0.17266	-1.39249	0.163775	0.423239
ENSG00000083937	1179.24	0.0705643	0.448066	0.157486	0.874861	0.956782
ENSG00000084070	152.801	0.516705	0.273321	1.89047	0.0586947	0.223365
ENSG00000084072	315.281	0.122025	0.218615	0.558175	0.576725	0.807707
ENSG00000084073	450.527	-0.415325	0.254385	-1.63266	0.10254	0.317814
ENSG00000084090	2484.43	-0.0104339	0.161714	-0.0645207	0.948556	0.981863
ENSG00000084092	394.322	-0.0314482	0.188512	-0.166824	0.867509	0.954323
ENSG00000084093	471.229	-0.106362	0.215346	-0.493911	0.621369	0.835151
ENSG00000084110	27.4866	-0.816458	0.573288	-1.42417	0.154399	0.408877
ENSG00000084112	342.535	-0.0534371	0.201452	-0.26526	0.790809	0.920656
ENSG00000084207	8086.97	-0.174232	0.151406	-1.15076	0.249832	0.536094
ENSG00000084234	22950.4	0.0669677	0.159141	0.420808	0.673895	0.862427
ENSG00000084444	65.14	1.16983	0.363362	3.21945	0.00128437	0.012161
ENSG00000084453	93.2821	-0.91488	0.311053	-2.94123	0.00326908	0.026174
ENSG00000084463	1233.16	0.310346	0.152751	2.03171	0.0421831	0.177162
ENSG00000084623	1309.28	0.341348	0.15709	2.17295	0.0297843	0.139989
ENSG00000084636	16.7363	0.191009	0.664869	0.287288	0.773892	0.913719
ENSG00000084652	635.286	0.425355	0.1659	2.56392	0.0103498	0.0642206
ENSG00000084674	34159.8	-0.4062	0.175835	-2.31012	0.0208814	0.107257
ENSG00000084676	637.338	-0.365893	0.164387	-2.2258	0.0260273	0.12708
ENSG00000084693	443.881	0.0590661	0.198456	0.297628	0.765987	0.909499
ENSG00000084710	78.9612	-0.637682	0.346548	-1.8401	0.065754	0.240586
ENSG00000084731	45.203	1.15422	0.435619	2.6496	0.00805861	0.0533951
ENSG00000084733	984.945	0.272214	0.223653	1.21713	0.223556	0.506052
ENSG00000084734	19.6401	-0.547272	0.643925	-0.849901	0.39538	0.678274
ENSG00000084754	3722.18	0.0437453	0.137123	0.319022	0.74971	0.902621
ENSG00000084764	92.1233	0.746935	0.303875	2.45804	0.0139698	0.0801795
ENSG00000084774	878.538	-0.233268	0.175034	-1.3327	0.18263	0.451467
ENSG00000085063	806.685	0.433051	0.186691	2.31961	0.0203621	0.105473
ENSG00000085185	426.602	0.426658	0.184778	2.30903	0.0209418	0.107397
ENSG00000085224	775.114	-0.496051	0.260385	-1.90507	0.0567714	0.21886
ENSG00000085231	768.567	-0.494047	0.213088	-2.31851	0.0204214	0.105727
ENSG00000085274	115.087	-0.720285	0.347772	-2.07114	0.0383457	0.165969
ENSG00000085276	120.654	-0.92369	0.288234	-3.20465	0.00135226	0.0126348
ENSG00000085365	343.598	-0.0134637	0.243083	-0.055387	0.95583	0.984372
ENSG00000085377	418.002	0.813826	0.202865	4.01166	6.02938e-05	0.000879369
ENSG00000085382	57.518	-0.0428992	0.371781	-0.115388	0.908137	0.969325
ENSG00000085415	580.517	-0.284038	0.202121	-1.40529	0.159936	0.418125
ENSG00000085433	43.946	-0.13406	0.448647	-0.298809	0.765086	0.909402
ENSG00000085449	2086.7	0.666302	0.16449	4.05071	5.10634e-05	0.000756747
ENSG00000085491	860.403	0.136303	0.223683	0.609358	0.542287	0.787851
ENSG00000085511	214.457	-0.601211	0.22971	-2.61726	0.00886383	0.057412
ENSG00000085552	694.545	-1.0614	0.252419	-4.20493	2.61164e-05	0.000422805
ENSG00000085563	952.62	1.56151	0.182039	8.57787	9.66427e-18	7.11097e-16
ENSG00000085644	86.0693	0.378718	0.32959	1.14906	0.250532	0.53689
ENSG00000085662	58.5119	0.475067	0.374082	1.26995	0.204102	0.481464
ENSG00000085719	946.745	-0.526162	0.21695	-2.42527	0.015297	0.0855014
ENSG00000085721	260.887	-0.111516	0.24462	-0.455874	0.648481	0.849155
ENSG00000085733	2939.56	0.239774	0.145511	1.64781	0.0993913	0.311731
ENSG00000085741	410.038	1.16903	0.191623	6.1007	1.05603e-09	3.67278e-08
ENSG00000085760	383.818	-0.428152	0.215047	-1.99097	0.0464845	0.190389
ENSG00000085788	520.334	-0.138963	0.171042	-0.812451	0.416533	0.695543
ENSG00000085831	384.127	0.185764	0.197977	0.938312	0.348084	0.637343
ENSG00000085832	501.04	0.0925143	0.20307	0.455579	0.648693	0.849155
ENSG00000085840	127.484	0.25965	0.290436	0.894002	0.371321	0.657723
ENSG00000085871	220.76	0.0822135	0.245039	0.335511	0.737239	0.895337
ENSG00000085872	404.411	0.313608	0.193905	1.61733	0.105806	0.323777
ENSG00000085978	245.298	0.35857	0.221086	1.62186	0.104834	0.32194
ENSG00000085982	321.004	-0.293928	0.204585	-1.43671	0.150802	0.404157
ENSG00000085998	340.213	0.429634	0.191508	2.24342	0.0248695	0.122771
ENSG00000085999	185.772	0.250653	0.245405	1.02139	0.307072	0.596496
ENSG00000086015	971	0.614344	0.154272	3.98221	6.82763e-05	0.000984088
ENSG00000086061	1995.02	0.266753	0.168309	1.5849	0.112989	0.337136
ENSG00000086062	1060.74	0.084561	0.176141	0.480076	0.631173	0.840797
ENSG00000086065	454.481	0.405899	0.304148	1.33454	0.182026	0.450806
ENSG00000086102	333.061	-0.436631	0.197967	-2.20557	0.027414	0.131795
ENSG00000086189	232.237	0.251289	0.234719	1.07059	0.284352	0.57307
ENSG00000086200	220.757	0.00551736	0.245155	0.0225056	0.982045	0.992765
ENSG00000086232	2143.56	0.22215	0.147176	1.50942	0.131193	0.371349
ENSG00000086289	125.532	-1.07298	0.316733	-3.38764	0.000704966	0.00736813
ENSG00000086300	74.6761	2.75206	0.44486	6.18634	6.15765e-10	2.20477e-08
ENSG00000086475	458.975	0.0929665	0.202674	0.458699	0.64645	0.848783
ENSG00000086504	658.338	0.468842	0.168785	2.77775	0.00547373	0.0395817
ENSG00000086506	9.01249	-0.815572	0.951895	-0.856788	0.391562	0.67426
ENSG00000086544	1180.06	1.04176	0.148406	7.01965	2.22422e-12	1.0863e-10
ENSG00000086548	2980.58	4.91393	0.192741	25.495	2.24167e-143	3.29885e-140
ENSG00000086570	58.7995	-0.89962	0.544811	-1.65125	0.0986874	0.310934
ENSG00000086589	689.668	0.158687	0.17343	0.91499	0.360197	0.647661
ENSG00000086598	2199.02	-0.00593113	0.1699	-0.0349095	0.972152	0.9901
ENSG00000086619	17.1868	1.01661	0.679048	1.49711	0.134363	0.3777
ENSG00000086666	253.836	-0.289222	0.233929	-1.23636	0.216323	0.496562
ENSG00000086696	266.617	0.955083	0.203824	4.68582	2.78846e-06	5.55277e-05
ENSG00000086712	230.438	-0.334727	0.233346	-1.43447	0.151439	0.405086
ENSG00000086758	3431.13	0.220574	0.177339	1.2438	0.213574	0.493089
ENSG00000086827	323.179	-0.344247	0.205109	-1.67837	0.0932754	0.300491
ENSG00000086848	143.371	-0.434425	0.278097	-1.56214	0.118256	0.34701
ENSG00000086967	10.2143	-0.62015	0.867987	-0.714469	0.474937	0.740948
ENSG00000087008	131.072	0.250608	0.275861	0.90846	0.363635	0.65045
ENSG00000087053	1134.42	-0.120918	0.175791	-0.687849	0.491548	0.752951
ENSG00000087074	351.017	0.636058	0.207623	3.06352	0.00218749	0.0187703
ENSG00000087076	573.42	-0.629575	0.177857	-3.53978	0.000400461	0.00459686
ENSG00000087077	210.106	-0.00876752	0.243695	-0.0359774	0.9713	0.9901
ENSG00000087085	182.181	2.20206	0.247524	8.89637	5.77046e-19	4.77068e-17
ENSG00000087086	18720.3	-0.367852	0.141438	-2.60081	0.00930036	0.0592999
ENSG00000087087	923.003	-0.0178983	0.157804	-0.113421	0.909697	0.969904
ENSG00000087088	289.887	0.158896	0.217959	0.729019	0.46599	0.734076
ENSG00000087095	980.828	-0.00763085	0.18047	-0.0422832	0.966273	0.988026
ENSG00000087111	1149.78	0.0644888	0.153669	0.419661	0.674733	0.863123
ENSG00000087152	671.669	0.453603	0.171948	2.63802	0.00833908	0.0549565
ENSG00000087157	245.702	0.477796	0.252586	1.89162	0.058542	0.22317
ENSG00000087191	565.053	0.104944	0.18186	0.577059	0.563899	0.79958
ENSG00000087206	449.857	0.0347963	0.177394	0.196153	0.844491	0.944707
ENSG00000087253	617.549	0.135776	0.206734	0.656765	0.511332	0.768946
ENSG00000087258	19.9711	-0.605827	0.612549	-0.989026	0.32265	0.614069
ENSG00000087263	361.929	0.0430555	0.200489	0.214752	0.82996	0.937565
ENSG00000087266	285.65	-0.010176	0.276404	-0.0368158	0.970632	0.989938
ENSG00000087269	358.203	-0.114827	0.212536	-0.540271	0.58901	0.816107
ENSG00000087274	1561.57	0.0710121	0.144011	0.493104	0.621939	0.835689
ENSG00000087299	157.193	-0.165958	0.268296	-0.618563	0.536204	0.784733
ENSG00000087301	70.9405	-0.440563	0.364885	-1.2074	0.227277	0.510628
ENSG00000087302	653.026	-0.291519	0.191835	-1.51963	0.128603	0.367123
ENSG00000087303	11.8221	-2.05644	1.0364	-1.98421	0.0472322	0.192261
ENSG00000087338	987.366	-0.166939	0.183532	-0.909594	0.363037	0.649966
ENSG00000087365	1939.99	-0.045673	0.147108	-0.310472	0.756202	0.904894
ENSG00000087448	192.949	-0.438269	0.250628	-1.74868	0.0803455	0.27409
ENSG00000087460	10743.8	0.276917	0.142668	1.94099	0.0522596	0.207459
ENSG00000087470	749.89	0.0114256	0.191085	0.0597931	0.95232	0.98335
ENSG00000087502	362.609	-0.551375	0.260928	-2.11313	0.0345895	0.155426
ENSG00000087510	39.3106	1.59986	0.438036	3.65234	0.000259861	0.00318942
ENSG00000087586	1204.5	0.476153	0.185981	2.56022	0.0104607	0.064762
ENSG00000087842	50.0675	-0.118681	0.421206	-0.281765	0.778124	0.915732
ENSG00000087884	228.452	0.133622	0.232545	0.574606	0.565558	0.800418
ENSG00000087903	53.7826	0.471121	0.382188	1.2327	0.217689	0.498183
ENSG00000087995	103.453	0.310451	0.302044	1.02784	0.304027	0.592984
ENSG00000088035	73.3701	-0.614187	0.36267	-1.69351	0.0903579	0.293988
ENSG00000088038	297.346	0.429528	0.214203	2.00524	0.0449374	0.185394
ENSG00000088179	218.854	-0.382785	0.236727	-1.61699	0.10588	0.323777
ENSG00000088205	1060.54	-0.491013	0.191042	-2.57018	0.0101645	0.0633468
ENSG00000088247	2517.2	0.0864237	0.14189	0.609091	0.542464	0.787851
ENSG00000088256	1834.05	0.270118	0.137342	1.96675	0.0492116	0.198682
ENSG00000088280	114.967	0.98157	0.286283	3.42867	0.000606545	0.00651052
ENSG00000088298	531.484	0.803038	0.177996	4.51155	6.4355e-06	0.000119728
ENSG00000088305	155.348	0.200952	0.258069	0.778675	0.436171	0.710819
ENSG00000088325	1384.88	0.480763	0.160511	2.9952	0.00274269	0.0227789
ENSG00000088340	163.863	-0.34534	0.960652	-0.359485	0.719232	0.885487
ENSG00000088356	382.195	0.249105	0.200042	1.24527	0.213034	0.492771
ENSG00000088367	997.889	0.503056	0.15508	3.24385	0.00117926	0.0113573
ENSG00000088386	1495.57	0.632423	0.154948	4.08151	4.47439e-05	0.000675335
ENSG00000088387	439.851	0.711018	0.196458	3.61919	0.000295529	0.00353865
ENSG00000088448	314.138	0.00522752	0.24546	0.0212968	0.983009	0.993132
ENSG00000088451	158.788	-0.335099	0.324357	-1.03312	0.301548	0.590069
ENSG00000088543	11.4024	0.418808	0.794304	0.527264	0.59801	0.821078
ENSG00000088682	518.777	0.362754	0.17249	2.10304	0.0354623	0.158236
ENSG00000088727	23.8049	-0.322146	0.607319	-0.530439	0.595807	0.819506
ENSG00000088756	227.623	0.107494	0.239461	0.448901	0.653503	0.852038
ENSG00000088766	570.699	-0.632134	0.228963	-2.76086	0.00576495	0.0413234
ENSG00000088808	97.7241	0.186856	0.308553	0.605586	0.54479	0.789456
ENSG00000088812	1305.02	-0.802169	0.148416	-5.40486	6.48595e-08	1.79075e-06
ENSG00000088826	151.458	-0.123928	0.265522	-0.466732	0.640691	0.846965
ENSG00000088832	785.435	0.32514	0.170499	1.90699	0.056522	0.218028
ENSG00000088833	730.473	0.167366	0.160687	1.04157	0.297613	0.586499
ENSG00000088876	84.3697	0.0207581	0.332953	0.0623453	0.950288	0.982563
ENSG00000088881	312.24	0.956554	0.241753	3.95675	7.59777e-05	0.00107649
ENSG00000088888	807.951	0.0195101	0.18166	0.107399	0.914472	0.97181
ENSG00000088899	572.362	0.0732074	0.180279	0.406079	0.684684	0.867724
ENSG00000088930	599.211	-0.373838	0.20305	-1.84112	0.0656041	0.240139
ENSG00000088970	47.5814	-0.448073	0.504078	-0.888896	0.374059	0.659814
ENSG00000088986	1200.21	-0.0422434	0.229751	-0.183866	0.854118	0.948468
ENSG00000089006	1047.49	-0.604085	0.158597	-3.80893	0.000139572	0.00184045
ENSG00000089009	1639.15	-0.944848	0.17123	-5.51801	3.4286e-08	9.72162e-07
ENSG00000089022	356.188	-0.212009	0.196743	-1.0776	0.281214	0.569707
ENSG00000089048	159.353	-1.18996	0.338174	-3.51878	0.00043353	0.00488502
ENSG00000089050	235.303	-0.102173	0.251752	-0.405848	0.684854	0.867724
ENSG00000089053	932.734	-0.351281	0.153387	-2.29017	0.0220117	0.111429
ENSG00000089057	257.856	-0.448432	0.224033	-2.00163	0.0453242	0.186519
ENSG00000089060	67.5909	0.0809448	0.371936	0.217631	0.827716	0.936854
ENSG00000089063	602.37	-0.0188392	0.193447	-0.0973869	0.922419	0.974677
ENSG00000089091	69.6662	-0.164095	0.366905	-0.447242	0.6547	0.852541
ENSG00000089094	300.745	0.0532179	0.207167	0.256884	0.797268	0.923321
ENSG00000089123	84.3407	-0.220481	0.336696	-0.654835	0.512574	0.769541
ENSG00000089127	834.038	3.34483	0.190243	17.5819	3.39311e-69	1.72183e-66
ENSG00000089154	2458.73	0.332322	0.141139	2.35457	0.018544	0.0985889
ENSG00000089157	9514.36	-0.0336712	0.131205	-0.25663	0.797465	0.9234
ENSG00000089159	1210.24	0.298864	0.148435	2.01343	0.0440695	0.182982
ENSG00000089163	18.4447	-0.170208	0.655446	-0.259683	0.795108	0.922123
ENSG00000089177	191.96	0.243588	0.242208	1.0057	0.314559	0.60556
ENSG00000089195	159.217	-0.272218	0.272893	-0.997526	0.318509	0.60912
ENSG00000089199	10.2189	-0.0598948	0.903047	-0.0663252	0.947119	0.981292
ENSG00000089220	1633.33	-0.469042	0.150975	-3.10675	0.00189155	0.0167284
ENSG00000089234	275.183	0.0250219	0.235011	0.106472	0.915208	0.971942
ENSG00000089248	1331.21	-0.0347472	0.165603	-0.209823	0.833806	0.939414
ENSG00000089280	1648.39	-0.147099	0.153705	-0.957022	0.338556	0.630019
ENSG00000089289	1116.89	-0.251735	0.159255	-1.5807	0.113946	0.339086
ENSG00000089327	323.997	0.732095	0.20431	3.58326	0.000339328	0.0039821
ENSG00000089335	217.981	-1.03728	0.282569	-3.6709	0.000241698	0.00299649
ENSG00000089351	327.335	0.689117	0.201108	3.4266	0.000611194	0.00655036
ENSG00000089356	4298.67	0.0791688	0.140962	0.56163	0.574368	0.806373
ENSG00000089472	8700.81	0.332507	0.139232	2.38814	0.0169337	0.0922609
ENSG00000089486	537.23	0.391845	0.189233	2.0707	0.0383868	0.166098
ENSG00000089597	4576.65	0.344257	0.138437	2.48674	0.0128918	0.0753438
ENSG00000089639	119.784	0.720275	0.2773	2.59746	0.0093917	0.059727
ENSG00000089682	143.649	-0.36483	0.298642	-1.22163	0.221849	0.503349
ENSG00000089685	122.146	-0.00465922	0.285227	-0.0163351	0.986967	0.994809
ENSG00000089693	2659.84	0.376873	0.137581	2.73928	0.00615735	0.0434796
ENSG00000089723	16.8732	0.593095	0.684062	0.86702	0.385931	0.668803
ENSG00000089737	974.172	0.379392	0.150838	2.51523	0.0118955	0.0707004
ENSG00000089775	129.431	0.0502111	0.339372	0.147953	0.88238	0.959627
ENSG00000089818	529.015	0.542202	0.187798	2.88716	0.00388737	0.0301246
ENSG00000089820	17.9121	-0.445202	0.664359	-0.670123	0.502779	0.762459
ENSG00000089876	265.219	0.501118	0.223634	2.2408	0.0250392	0.123319
ENSG00000089902	342.39	0.515737	0.203617	2.53288	0.0113131	0.0682062
ENSG00000089916	367.982	-0.168104	0.223442	-0.752335	0.45185	0.722606
ENSG00000090006	1078.14	-0.269242	0.191415	-1.40659	0.15955	0.41756
ENSG00000090013	636.345	-0.0476845	0.182125	-0.261822	0.793458	0.922
ENSG00000090020	324.55	0.382342	0.195389	1.95682	0.0503685	0.201638
ENSG00000090054	217.045	0.0377539	0.240852	0.156752	0.875441	0.957043
ENSG00000090060	1879.33	-0.0220482	0.162911	-0.135339	0.892344	0.963752
ENSG00000090061	595.385	0.327959	0.182255	1.79945	0.0719471	0.25476
ENSG00000090097	273.433	0.738481	0.212611	3.47339	0.000513935	0.00563987
ENSG00000090238	67.5684	0.12963	0.391135	0.331422	0.740326	0.896931
ENSG00000090263	249.954	-0.342481	0.253233	-1.35243	0.176237	0.441446
ENSG00000090266	220.521	-0.125789	0.259971	-0.483857	0.628487	0.839352
ENSG00000090273	462.474	0.0407482	0.195676	0.208243	0.835039	0.940118
ENSG00000090316	430.468	0.269502	0.193224	1.39476	0.163088	0.422409
ENSG00000090339	2586.72	4.70118	0.161307	29.1443	9.85302e-187	2.41662e-183
ENSG00000090372	680.652	0.558022	0.164653	3.38908	0.000701276	0.00734517
ENSG00000090382	18.7304	0.0207809	0.661522	0.0314137	0.97494	0.990374
ENSG00000090402	1899.17	-3.0623	0.251895	-12.1571	5.26231e-34	8.32689e-32
ENSG00000090432	237.092	0.563397	0.237428	2.37292	0.017648	0.0952357
ENSG00000090447	140.346	-0.495943	0.269741	-1.83859	0.0659757	0.241217
ENSG00000090470	173.008	0.0135731	0.25105	0.0540652	0.956883	0.984372
ENSG00000090487	769.57	-0.196177	0.167981	-1.16785	0.242867	0.527843
ENSG00000090520	793.725	0.307305	0.185275	1.65864	0.0971878	0.308425
ENSG00000090530	74.1147	0.180662	0.35156	0.513886	0.607332	0.827318
ENSG00000090534	116.855	2.27097	0.308027	7.37263	1.67292e-13	8.82392e-12
ENSG00000090539	376.548	4.10125	0.294052	13.9473	3.26593e-44	6.86592e-42
ENSG00000090565	782.534	-0.388878	0.181375	-2.14405	0.0320292	0.14711
ENSG00000090581	395.526	-0.249445	0.188917	-1.32039	0.186703	0.457616
ENSG00000090612	168.815	-0.981068	0.304745	-3.2193	0.00128502	0.012161
ENSG00000090615	928.185	0.219693	0.166693	1.31795	0.18752	0.458764
ENSG00000090621	829.493	-0.244914	0.162336	-1.50868	0.13138	0.371591
ENSG00000090661	229.656	-0.143028	0.233073	-0.613663	0.539438	0.786133
ENSG00000090674	87.8106	0.332218	0.315635	1.05254	0.292552	0.581705
ENSG00000090686	404.118	0.128439	0.203803	0.630212	0.528556	0.780238
ENSG00000090776	129.141	0.76124	0.317778	2.39551	0.0165972	0.0908311
ENSG00000090857	663.198	-0.302916	0.169641	-1.78563	0.0741591	0.259741
ENSG00000090861	2852.44	0.175108	0.147817	1.18463	0.236164	0.519801
ENSG00000090863	2718.86	0.260844	0.134342	1.94165	0.0521801	0.207256
ENSG00000090889	330.59	0.213123	0.200235	1.06437	0.287162	0.57589
ENSG00000090905	435.439	-0.0209172	0.236441	-0.088467	0.929506	0.976764
ENSG00000090920	18.9413	1.03614	0.619347	1.67295	0.0943372	0.30236
ENSG00000090924	389.822	0.728648	0.24718	2.94785	0.00319994	0.0257184
ENSG00000090971	41.4142	0.0949513	0.483086	0.196552	0.844178	0.944638
ENSG00000090975	341.677	0.965931	0.233384	4.1388	3.4913e-05	0.000545993
ENSG00000090989	230.135	-0.347462	0.230749	-1.5058	0.132119	0.373322
ENSG00000091009	686.329	0.0255005	0.206076	0.123743	0.901519	0.968023
ENSG00000091039	474.49	-0.397115	0.252476	-1.57288	0.115747	0.341896
ENSG00000091073	86.0127	0.269651	0.320298	0.841874	0.399858	0.682427
ENSG00000091127	178.775	-0.567636	0.258427	-2.1965	0.0280561	0.133919
ENSG00000091129	455.821	0.0347261	0.198414	0.175018	0.861065	0.951523
ENSG00000091136	3866.72	0.399685	0.1398	2.85897	0.00425017	0.0323567
ENSG00000091138	1710.13	-0.888927	0.225564	-3.9409	8.11764e-05	0.00114097
ENSG00000091140	853.443	-0.452838	0.203794	-2.22204	0.0262808	0.127851
ENSG00000091157	77.847	-0.0670394	0.33826	-0.198189	0.842897	0.944303
ENSG00000091164	350.866	-0.148078	0.242026	-0.611827	0.540652	0.786766
ENSG00000091262	529.19	-0.217067	0.197342	-1.09995	0.271353	0.559504
ENSG00000091317	506.517	0.140207	0.239294	0.585918	0.55793	0.796131
ENSG00000091409	1029.99	1.74252	0.180899	9.63253	5.82786e-22	5.79478e-20
ENSG00000091436	429.692	0.52443	0.196265	2.67206	0.00753879	0.0507042
ENSG00000091483	704.395	-0.151753	0.172697	-0.878726	0.37955	0.664731
ENSG00000091490	114.932	0.798307	0.281642	2.83448	0.00459009	0.0344983
ENSG00000091513	75.3334	-0.479456	0.347998	-1.37775	0.168279	0.430154
ENSG00000091527	2104.24	-0.0729625	0.156622	-0.465851	0.641322	0.847342
ENSG00000091536	19.7398	-0.760615	0.862906	-0.881458	0.37807	0.663844
ENSG00000091542	1630.58	0.257169	0.150431	1.70955	0.0873493	0.288343
ENSG00000091583	457.712	-0.536972	0.220282	-2.43766	0.0147829	0.0836709
ENSG00000091622	15.0547	-0.00583211	0.72104	-0.00808846	0.993546	0.997682
ENSG00000091640	345.203	0.081476	0.20801	0.391692	0.695285	0.87412
ENSG00000091651	106.678	-0.0199855	0.297771	-0.0671169	0.946489	0.981036
ENSG00000091732	156.926	0.197338	0.260527	0.757457	0.448776	0.72045
ENSG00000091844	10.922	-0.984583	0.861316	-1.14311	0.252991	0.53949
ENSG00000091947	385.707	0.161095	0.187352	0.859853	0.38987	0.672369
ENSG00000091986	16.0157	0.660705	0.730888	0.903976	0.366008	0.652316
ENSG00000092010	1506.6	1.80643	0.152863	11.8174	3.17534e-32	4.62657e-30
ENSG00000092020	127.548	-0.532562	0.282027	-1.88834	0.0589806	0.223886
ENSG00000092036	239.457	-0.268304	0.221041	-1.21382	0.224816	0.507501
ENSG00000092068	97.5597	0.61738	0.310128	1.99073	0.0465108	0.19039
ENSG00000092094	223.357	-0.57087	0.263489	-2.16658	0.030267	0.1414
ENSG00000092098	188.85	0.579385	0.24305	2.38381	0.0171344	0.0930443
ENSG00000092108	356.07	-0.55219	0.216994	-2.54472	0.0109365	0.066866
ENSG00000092140	180.997	-0.440103	0.250323	-1.75814	0.0787238	0.270534
ENSG00000092148	1005.22	-0.640055	0.181504	-3.52639	0.000421264	0.00476871
ENSG00000092199	1774.97	0.325506	0.16819	1.93534	0.052948	0.208896
ENSG00000092201	849.864	-0.252922	0.162407	-1.55733	0.119392	0.349299
ENSG00000092203	744.986	0.378468	0.167975	2.25312	0.0242518	0.120165
ENSG00000092208	48.9232	-0.0961035	0.424887	-0.226186	0.821057	0.934286
ENSG00000092295	16.651	0.469006	0.716965	0.654156	0.513012	0.769884
ENSG00000092330	182.176	0.377965	0.235672	1.60378	0.108763	0.32974
ENSG00000092421	257.373	0.833454	0.212353	3.92485	8.67821e-05	0.00120707
ENSG00000092439	657.241	-0.855532	0.1792	-4.77418	1.8044e-06	3.76662e-05
ENSG00000092445	812.935	-0.539659	0.171834	-3.14058	0.00168612	0.015232
ENSG00000092470	80.1938	-0.480463	0.348263	-1.3796	0.16771	0.429445
ENSG00000092529	11.7936	-1.93394	0.927162	-2.08587	0.03699	0.162588
ENSG00000092531	228.154	0.0139346	0.261215	0.0533452	0.957457	0.984372
ENSG00000092621	1395.48	0.0529054	0.155312	0.34064	0.733375	0.892662
ENSG00000092758	9.50029	0.236354	0.900106	0.262585	0.79287	0.921511
ENSG00000092820	3339.82	0.359572	0.152832	2.35272	0.0186365	0.0988593
ENSG00000092841	1630.09	0.418056	0.154788	2.70082	0.00691682	0.0475548
ENSG00000092847	546.87	-0.182485	0.183048	-0.996927	0.3188	0.60928
ENSG00000092853	72.3008	0.229621	0.37946	0.605124	0.545096	0.789621
ENSG00000092871	240.612	0.552908	0.21794	2.53697	0.0111815	0.0677707
ENSG00000092929	210.283	0.0654246	0.254689	0.256881	0.797271	0.923321
ENSG00000092931	244.295	0.11939	0.217493	0.54894	0.583046	0.811908
ENSG00000092964	736.329	0.55281	0.170476	3.24274	0.00118386	0.0113867
ENSG00000092969	13.7525	0.0688272	0.734396	0.0937195	0.925332	0.975363
ENSG00000092978	149.793	-0.364347	0.302406	-1.20483	0.228271	0.511492
ENSG00000093000	481.518	0.305036	0.198853	1.53398	0.125035	0.35987
ENSG00000093009	61.3031	0.0530587	0.368541	0.14397	0.885524	0.961419
ENSG00000093010	1032.66	-0.0336709	0.165392	-0.203582	0.83868	0.942545
ENSG00000093144	557.715	-0.203095	0.199181	-1.01965	0.307892	0.597592
ENSG00000093167	242.418	-0.358045	0.220141	-1.62644	0.103857	0.320277
ENSG00000093183	157.026	0.0639569	0.253478	0.252317	0.800796	0.924865
ENSG00000093217	377.898	-0.626154	0.205485	-3.0472	0.00230985	0.0196826
ENSG00000094631	1105.86	0.0386927	0.162818	0.237644	0.812157	0.930673
ENSG00000094804	231.567	0.0036634	0.249186	0.0147015	0.98827	0.995304
ENSG00000094841	149.615	-0.333126	0.293388	-1.13545	0.256189	0.543081
ENSG00000094880	813.601	0.0825298	0.174346	0.473369	0.63595	0.843729
ENSG00000094914	320.413	-0.0273075	0.197017	-0.138605	0.889762	0.962843
ENSG00000094916	1286.69	-0.0124598	0.150021	-0.0830535	0.933809	0.978065
ENSG00000094975	604.135	0.0875018	0.199035	0.439629	0.660206	0.855396
ENSG00000095002	423.629	-0.613883	0.19832	-3.09542	0.00196536	0.0172361
ENSG00000095015	846.642	-0.00507771	0.176532	-0.0287637	0.977053	0.990623
ENSG00000095059	501.162	0.221352	0.18027	1.22789	0.219487	0.500659
ENSG00000095066	632.945	-0.0598596	0.241578	-0.247786	0.8043	0.926939
ENSG00000095139	3760.14	0.300079	0.169806	1.76719	0.0771962	0.266985
ENSG00000095203	1024.56	0.0609895	0.170242	0.358253	0.720154	0.885906
ENSG00000095209	673.879	-0.802424	0.249718	-3.21332	0.0013121	0.0123616
ENSG00000095261	543.469	0.00757599	0.183831	0.0412117	0.967127	0.98835
ENSG00000095319	640.334	0.0555372	0.168188	0.330209	0.741242	0.897196
ENSG00000095321	911.263	-0.325188	0.156565	-2.07701	0.0378005	0.164631
ENSG00000095380	330.352	0.440391	0.199969	2.2023	0.0276443	0.132383
ENSG00000095383	303.992	-0.294449	0.207205	-1.42105	0.155302	0.409941
ENSG00000095485	166.586	0.15696	0.272557	0.575881	0.564696	0.799814
ENSG00000095539	1943.2	0.122655	0.151026	0.812148	0.416707	0.695543
ENSG00000095564	724.773	-0.112843	0.585925	-0.19259	0.84728	0.945596
ENSG00000095574	139.282	-0.239714	0.265092	-0.904268	0.365853	0.652224
ENSG00000095637	728.663	0.376515	0.179045	2.10291	0.0354736	0.158239
ENSG00000095739	259.449	0.147502	0.265584	0.555387	0.57863	0.809094
ENSG00000095787	1695.41	-0.101086	0.155229	-0.651204	0.514915	0.770786
ENSG00000095794	46.9301	0.213169	0.480443	0.443693	0.657264	0.853585
ENSG00000095906	379.246	-0.276501	0.202579	-1.3649	0.172283	0.435763
ENSG00000095932	1317.27	-0.0874048	0.160047	-0.546119	0.584984	0.812824
ENSG00000095951	356.434	0.340451	0.200611	1.69707	0.0896835	0.29244
ENSG00000096060	125.416	-0.0676683	0.327334	-0.206725	0.836224	0.940773
ENSG00000096063	1215.94	-0.251986	0.166064	-1.5174	0.129166	0.36766
ENSG00000096070	1070.89	0.00056172	0.151059	0.00371855	0.997033	0.999065
ENSG00000096080	139.62	0.978507	0.273788	3.57395	0.000351629	0.00411007
ENSG00000096088	38.3899	0.155018	0.507543	0.305428	0.76004	0.90714
ENSG00000096092	268.094	-0.689204	0.316362	-2.17853	0.0293668	0.138602
ENSG00000096093	151.1	-0.907551	0.301382	-3.0113	0.00260136	0.0218129
ENSG00000096384	11097.2	0.14433	0.159767	0.903378	0.366326	0.652724
ENSG00000096395	148.438	-0.736729	0.278178	-2.64841	0.00808706	0.0535595
ENSG00000096401	401.394	-0.196852	0.23135	-0.850885	0.394833	0.677526
ENSG00000096433	3335.26	0.445894	0.136702	3.26179	0.00110712	0.0107825
ENSG00000096654	53.0443	-0.0252378	0.388644	-0.0649381	0.948223	0.981798
ENSG00000096696	10027.1	0.570576	0.135232	4.21925	2.45118e-05	0.00040035
ENSG00000096717	358.894	-0.322207	0.213194	-1.51133	0.130704	0.370748
ENSG00000096746	1403.58	0.0427062	0.153386	0.278423	0.780688	0.916449
ENSG00000096872	23.4931	-1.10794	0.651305	-1.7011	0.0889241	0.29129
ENSG00000096968	103.559	3.72386	0.420359	8.85876	8.09103e-19	6.47106e-17
ENSG00000096996	21.0445	4.81815	0.864663	5.57228	2.51426e-08	7.35583e-07
ENSG00000097007	952.647	-0.0618064	0.151318	-0.408452	0.682942	0.867054
ENSG00000097021	2054.25	0.817788	0.140815	5.80754	6.33969e-09	2.01067e-07
ENSG00000097033	734.568	0.3738	0.180057	2.07601	0.0378935	0.164929
ENSG00000097046	116.929	-0.182561	0.296592	-0.61553	0.538205	0.785623
ENSG00000097096	70.0473	-0.663979	0.351373	-1.88967	0.0588019	0.223516
ENSG00000099139	510.542	-0.41407	0.176004	-2.35262	0.0186419	0.0988593
ENSG00000099194	9723.25	-0.0668518	0.154219	-0.433486	0.664662	0.857959
ENSG00000099203	117.828	0.554013	0.29775	1.86067	0.0627912	0.233367
ENSG00000099204	928.876	-0.110096	0.155701	-0.707098	0.479506	0.744027
ENSG00000099219	292.244	0.393007	0.208855	1.88173	0.0598732	0.226096
ENSG00000099246	768.934	0.24985	0.225889	1.10608	0.268693	0.556756
ENSG00000099250	43.4308	0.604423	0.484241	1.24819	0.211963	0.491374
ENSG00000099251	40.1532	-1.12842	0.502745	-2.24451	0.0247994	0.122507
ENSG00000099256	287.306	-0.587408	0.219867	-2.67165	0.00754789	0.0507422
ENSG00000099282	439.783	0.579063	0.190983	3.03202	0.00242925	0.0205453
ENSG00000099284	13.6743	-1.15503	0.787832	-1.46609	0.142624	0.391543
ENSG00000099290	32.3915	-0.620369	0.527134	-1.17687	0.239247	0.524156
ENSG00000099308	267.037	0.588744	0.220095	2.67495	0.00747395	0.0504634
ENSG00000099326	100.642	0.14104	0.468158	0.301265	0.763212	0.908692
ENSG00000099330	175.571	-0.185418	0.246937	-0.75087	0.452731	0.723465
ENSG00000099331	391.595	0.152778	0.198881	0.76819	0.442374	0.714989
ENSG00000099337	100.183	0.778612	0.306305	2.54195	0.0110237	0.0672436
ENSG00000099338	43.6874	-0.310431	0.492151	-0.630765	0.528194	0.779998
ENSG00000099341	1312.3	0.281103	0.167118	1.68207	0.0925562	0.298697
ENSG00000099364	163.758	0.884605	0.255094	3.46777	0.000524804	0.00573775
ENSG00000099377	151.405	1.89657	0.259248	7.31567	2.56106e-13	1.33175e-11
ENSG00000099381	376.53	0.057727	0.205582	0.280798	0.778865	0.915732
ENSG00000099385	70.7403	-0.455026	0.362023	-1.2569	0.20879	0.487587
ENSG00000099617	320.126	1.05441	0.213312	4.94302	7.69219e-07	1.73884e-05
ENSG00000099622	1038.32	-0.665267	0.169292	-3.9297	8.50523e-05	0.0011875
ENSG00000099624	345.134	0.48852	0.199562	2.44796	0.0143668	0.0817562
ENSG00000099625	40.5222	0.639826	0.445248	1.43701	0.150715	0.404141
ENSG00000099783	1550.42	-0.127691	0.14578	-0.875917	0.381075	0.665761
ENSG00000099785	75.8866	0.371853	0.35407	1.05022	0.293615	0.583012
ENSG00000099795	479.432	0.248153	0.189457	1.30981	0.190261	0.462028
ENSG00000099797	918.337	0.038322	0.165901	0.230994	0.81732	0.932844
ENSG00000099800	534.518	-0.10917	0.184707	-0.591044	0.554491	0.794396
ENSG00000099804	398.767	0.429704	0.187627	2.2902	0.0220098	0.111429
ENSG00000099810	124.082	-0.261729	0.299975	-0.872503	0.382934	0.666973
ENSG00000099812	964.052	0.541559	0.1585	3.41678	0.000633675	0.00673297
ENSG00000099814	419.823	0.022153	0.220249	0.100582	0.919883	0.973394
ENSG00000099817	1468.81	0.228897	0.157316	1.45502	0.145664	0.396566
ENSG00000099821	417.466	0.0460639	0.19442	0.23693	0.812711	0.930728
ENSG00000099822	100.895	0.419494	0.315885	1.32799	0.18418	0.454112
ENSG00000099834	18353.1	-0.0792043	0.128161	-0.618004	0.536572	0.78485
ENSG00000099840	17.9955	-1.15329	0.714176	-1.61485	0.106343	0.324609
ENSG00000099849	570.153	0.365261	0.177837	2.05391	0.0399841	0.17085
ENSG00000099860	77.7729	1.05257	0.341625	3.08108	0.00206253	0.0178648
ENSG00000099864	545.274	0.105949	0.176042	0.601837	0.547283	0.790132
ENSG00000099866	10.5189	0.692449	0.879995	0.786878	0.431353	0.707559
ENSG00000099869	12.4578	-0.172962	0.781667	-0.221273	0.82488	0.935635
ENSG00000099875	1660.83	0.0233206	0.140791	0.16564	0.86844	0.954741
ENSG00000099889	49.1428	0.384313	0.410761	0.935613	0.349472	0.638811
ENSG00000099899	157.366	-0.109032	0.254853	-0.427822	0.668781	0.859469
ENSG00000099901	351.144	0.0265439	0.201025	0.132043	0.89495	0.965266
ENSG00000099904	115.552	0.0526795	0.301685	0.174617	0.86138	0.951729
ENSG00000099910	101.901	-0.28106	0.320191	-0.877788	0.380059	0.664999
ENSG00000099917	873.684	0.74223	0.163785	4.53174	5.85009e-06	0.000109529
ENSG00000099937	170.52	-0.221633	0.256187	-0.865121	0.386972	0.670042
ENSG00000099940	219.013	-0.050603	0.230797	-0.219253	0.826453	0.936562
ENSG00000099942	1124.56	0.465307	0.151045	3.08059	0.00206589	0.0178815
ENSG00000099949	255.131	-0.157227	0.216149	-0.7274	0.466981	0.734898
ENSG00000099953	20.4415	-0.506031	0.651957	-0.776172	0.437647	0.711878
ENSG00000099954	14.2583	0.344129	0.716221	0.480479	0.630887	0.840797
ENSG00000099956	593.655	0.180669	0.18218	0.991705	0.321341	0.612547
ENSG00000099958	23.1834	-0.542915	0.598107	-0.907722	0.364025	0.650688
ENSG00000099960	25.831	0.189594	0.538377	0.352158	0.72472	0.88862
ENSG00000099968	515.041	0.322254	0.188184	1.71244	0.0868148	0.287311
ENSG00000099974	23.9426	-0.347965	0.579546	-0.60041	0.548233	0.790278
ENSG00000099991	504.137	0.466466	0.190583	2.44757	0.0143824	0.0818133
ENSG00000099992	53.8933	0.624839	0.40316	1.54985	0.121177	0.352953
ENSG00000099994	3589.13	0.117688	0.136379	0.862943	0.388169	0.671255
ENSG00000099995	1121.67	0.257307	0.150212	1.71296	0.0867201	0.287103
ENSG00000099999	70.1872	-0.190672	0.378922	-0.503195	0.614828	0.831628
ENSG00000100003	79.8281	0.694907	0.377139	1.84258	0.0653906	0.239494
ENSG00000100014	178.312	0.22736	0.249968	0.909559	0.363055	0.649966
ENSG00000100023	379.658	0.000913015	0.209295	0.00436233	0.996519	0.998827
ENSG00000100024	806.749	-0.47395	0.162977	-2.90807	0.00363666	0.0285272
ENSG00000100028	682.974	0.00263016	0.169658	0.0155027	0.987631	0.995082
ENSG00000100029	712.132	-0.0289567	0.172591	-0.167777	0.866759	0.954304
ENSG00000100030	1674.08	0.149988	0.148428	1.01051	0.312251	0.602792
ENSG00000100031	299.591	0.765678	0.19805	3.86608	0.000110597	0.00150142
ENSG00000100033	1300.05	-0.204757	0.239933	-0.853392	0.393442	0.676074
ENSG00000100034	166.564	0.124597	0.260944	0.477486	0.633016	0.841961
ENSG00000100036	17.0807	1.80233	0.69228	2.60347	0.00922841	0.0589177
ENSG00000100038	180.417	0.0782478	0.266744	0.293344	0.769259	0.911687
ENSG00000100056	131.962	0.180876	0.285973	0.632494	0.527064	0.778871
ENSG00000100058	75.1149	-0.0327085	0.368767	-0.0886968	0.929323	0.976764
ENSG00000100060	13.8318	-0.565954	0.7345	-0.770529	0.440986	0.713922
ENSG00000100065	528.046	0.479445	0.175765	2.72775	0.00637672	0.0446219
ENSG00000100068	20.3344	0.0789153	0.69966	0.112791	0.910196	0.969956
ENSG00000100075	1868.63	-0.36497	0.140093	-2.60521	0.00918185	0.0587013
ENSG00000100077	151.398	0.841474	0.262378	3.2071	0.0013408	0.0125511
ENSG00000100079	655.811	0.155444	0.182359	0.852408	0.393988	0.676484
ENSG00000100083	335.165	0.467497	0.233188	2.00481	0.0449838	0.185481
ENSG00000100084	178.942	-0.187544	0.242505	-0.773359	0.43931	0.713013
ENSG00000100092	181.925	1.07695	0.23293	4.62347	3.77368e-06	7.3457e-05
ENSG00000100097	43.7152	1.83009	0.445063	4.11198	3.92276e-05	0.000603212
ENSG00000100099	256.886	-0.157414	0.226021	-0.696459	0.486141	0.74912
ENSG00000100100	53.9491	-0.743181	0.420764	-1.76627	0.0773511	0.267367
ENSG00000100101	56.6477	-0.297316	0.431862	-0.688451	0.491169	0.752686
ENSG00000100104	98.7933	0.0917781	0.31783	0.288765	0.772761	0.91297
ENSG00000100105	293.059	0.279528	0.207196	1.3491	0.177304	0.443458
ENSG00000100106	48.0044	0.299196	0.4362	0.685914	0.492768	0.753566
ENSG00000100109	231.81	0.134416	0.225881	0.595073	0.551795	0.792773
ENSG00000100116	53.1388	-0.255097	0.400004	-0.637737	0.523645	0.776989
ENSG00000100124	113.048	-0.0157854	0.298592	-0.0528662	0.957839	0.984393
ENSG00000100129	3955.73	-0.465902	0.139947	-3.32914	0.000871153	0.00883521
ENSG00000100138	643.928	0.20727	0.174267	1.18938	0.234289	0.517921
ENSG00000100139	359.129	1.2091	0.192545	6.27955	3.39548e-10	1.27145e-08
ENSG00000100142	130.486	0.137759	0.287058	0.4799	0.631299	0.840797
ENSG00000100147	41.2698	0.120297	0.468918	0.256542	0.797533	0.923406
ENSG00000100150	117.062	-0.18198	0.280995	-0.647626	0.517227	0.772575
ENSG00000100151	160.972	0.156553	0.271508	0.576607	0.564205	0.79958
ENSG00000100154	30.3255	-0.425882	0.542624	-0.784857	0.432538	0.707961
ENSG00000100162	90.7582	-0.308987	0.328854	-0.939587	0.347429	0.637343
ENSG00000100167	25.6524	-0.240924	0.54977	-0.438227	0.661222	0.85626
ENSG00000100170	171.836	-0.258061	0.274308	-0.940772	0.346822	0.637023
ENSG00000100196	297.586	0.193693	0.22926	0.844862	0.398188	0.681602
ENSG00000100201	2850.43	-0.117531	0.175465	-0.669826	0.502969	0.762481
ENSG00000100207	738.903	0.222092	0.158521	1.40103	0.161204	0.419873
ENSG00000100209	42.3684	0.019207	0.476593	0.0403007	0.967853	0.988501
ENSG00000100211	70.0709	0.00893304	0.357817	0.0249654	0.980083	0.992155
ENSG00000100216	641.844	0.194849	0.171439	1.13655	0.255728	0.542506
ENSG00000100219	1318.82	0.356195	0.163644	2.17665	0.0295066	0.138995
ENSG00000100220	822.11	0.124841	0.180334	0.69228	0.488762	0.750987
ENSG00000100221	826.516	0.0205012	0.164117	0.124918	0.900588	0.967588
ENSG00000100225	1016.47	0.817345	0.152254	5.36831	7.94799e-08	2.14217e-06
ENSG00000100226	903.666	1.52042	0.162822	9.33798	9.81901e-21	8.91954e-19
ENSG00000100227	771.863	0.436247	0.171773	2.53968	0.0110955	0.0674439
ENSG00000100228	14.5892	0.655119	0.737021	0.888874	0.374071	0.659814
ENSG00000100234	616.938	-0.0611619	0.174469	-0.35056	0.725918	0.889292
ENSG00000100239	520.223	0.0281238	0.183583	0.153194	0.878246	0.957243
ENSG00000100241	1202.69	0.158212	0.156814	1.00891	0.313017	0.603875
ENSG00000100242	444.419	0.46315	0.187134	2.47497	0.0133247	0.0773824
ENSG00000100243	1651.17	0.599749	0.144747	4.14344	3.42128e-05	0.000536183
ENSG00000100246	53.8626	0.475371	0.400326	1.18746	0.235046	0.518504
ENSG00000100258	492.316	0.57552	0.176874	3.25384	0.00113857	0.0110386
ENSG00000100263	122.953	-0.0829085	0.318376	-0.26041	0.794547	0.922048
ENSG00000100266	778.643	0.202865	0.170628	1.18893	0.234466	0.517923
ENSG00000100271	13.4514	-0.0906912	0.747889	-0.121263	0.903483	0.968726
ENSG00000100280	1092.93	0.489065	0.154472	3.16605	0.00154525	0.0141067
ENSG00000100281	162.262	0.163577	0.271486	0.602525	0.546824	0.790114
ENSG00000100284	597.071	0.148235	0.171385	0.864924	0.387081	0.670143
ENSG00000100288	8.27732	0.0919804	1.02019	0.0901603	0.92816	0.976157
ENSG00000100290	14.7818	0.514524	0.743258	0.692256	0.488777	0.750987
ENSG00000100292	692.1	0.0137799	0.178958	0.0770007	0.938623	0.979049
ENSG00000100294	117.674	0.00638215	0.289015	0.0220824	0.982382	0.99284
ENSG00000100296	295.208	-0.180541	0.210924	-0.855954	0.392023	0.674739
ENSG00000100297	358.998	-0.124633	0.229146	-0.543905	0.586507	0.814225
ENSG00000100299	188.746	-0.0227316	0.24469	-0.0928998	0.925983	0.975363
ENSG00000100300	68.6348	1.77718	0.359608	4.942	7.73241e-07	1.74525e-05
ENSG00000100304	442.366	0.712855	0.183571	3.88326	0.000103065	0.00141089
ENSG00000100307	120.872	0.566624	0.284786	1.98965	0.0466294	0.190611
ENSG00000100311	78.685	0.651398	0.384548	1.69393	0.0902783	0.293887
ENSG00000100316	13887.3	-0.172242	0.138639	-1.24238	0.214097	0.49365
ENSG00000100319	63.5729	-0.102602	0.403943	-0.254002	0.799494	0.924512
ENSG00000100320	671.483	0.206675	0.164977	1.25275	0.210297	0.488959
ENSG00000100321	90.805	-0.562819	0.330038	-1.70532	0.0881356	0.289898
ENSG00000100324	291.683	0.116585	0.200697	0.5809	0.561308	0.797857
ENSG00000100325	406.516	0.102368	0.18852	0.543008	0.587124	0.81475
ENSG00000100330	471.245	0.141008	0.192501	0.732503	0.463862	0.732502
ENSG00000100335	1034.38	0.341859	0.153376	2.2289	0.0258205	0.126284
ENSG00000100336	58.3795	4.89424	0.549425	8.90793	5.19925e-19	4.32272e-17
ENSG00000100342	365.433	6.66491	0.365691	18.2255	3.23822e-74	1.76495e-71
ENSG00000100344	190.985	-0.901342	0.28637	-3.14747	0.00164689	0.0149326
ENSG00000100345	4144.64	0.427592	0.134508	3.17893	0.00147818	0.0136136
ENSG00000100347	522.641	-0.165198	0.178142	-0.927341	0.353749	0.643006
ENSG00000100348	574.038	0.356571	0.179879	1.98229	0.0474473	0.192882
ENSG00000100350	1667.56	-0.272399	0.148657	-1.8324	0.0668923	0.242579
ENSG00000100353	2257.52	-0.0423648	0.142373	-0.297561	0.766038	0.909499
ENSG00000100354	226.597	0.30966	0.240313	1.28857	0.197548	0.471706
ENSG00000100359	323.279	0.106301	0.216681	0.490587	0.623718	0.837009
ENSG00000100360	41.6507	-0.801391	0.455929	-1.75771	0.0787967	0.270612
ENSG00000100364	486.764	1.1854	0.18588	6.37724	1.80304e-10	6.94594e-09
ENSG00000100372	127.081	0.0285618	0.278853	0.102426	0.918418	0.973
ENSG00000100373	53.3101	-1.34796	0.423514	-3.18281	0.00145855	0.0134655
ENSG00000100376	436.499	-0.284121	0.239314	-1.18723	0.235138	0.518628
ENSG00000100379	85.0406	0.52298	0.315246	1.65896	0.0971244	0.308425
ENSG00000100380	1685.06	-0.528873	0.175094	-3.02051	0.00252353	0.0212815
ENSG00000100387	110.533	0.0991732	0.32245	0.307562	0.758416	0.906281
ENSG00000100393	1328.81	0.09983	0.174742	0.5713	0.567796	0.801812
ENSG00000100395	144.302	-0.182084	0.27748	-0.656204	0.511693	0.769052
ENSG00000100401	849.005	1.11386	0.1559	7.14471	9.01849e-13	4.54507e-11
ENSG00000100403	1122.16	0.939026	0.154663	6.07144	1.26766e-09	4.35863e-08
ENSG00000100410	195.966	0.0764883	0.263167	0.290646	0.771322	0.912524
ENSG00000100412	1873.48	0.139743	0.146742	0.952303	0.340943	0.631747
ENSG00000100413	263.357	0.0567981	0.216159	0.262761	0.792735	0.921476
ENSG00000100416	261.062	0.116788	0.246169	0.474425	0.635197	0.84311
ENSG00000100417	410.596	0.174301	0.187584	0.92919	0.35279	0.642215
ENSG00000100418	432.917	0.389063	0.186619	2.08479	0.0370882	0.162777
ENSG00000100422	593.196	-0.834199	0.175922	-4.74188	2.11748e-06	4.33995e-05
ENSG00000100425	389.795	-0.113257	0.195142	-0.580384	0.561656	0.798197
ENSG00000100426	424.21	0.00798074	0.183002	0.04361	0.965215	0.987425
ENSG00000100429	23.8336	-0.278497	0.669137	-0.416203	0.677261	0.864329
ENSG00000100439	270.919	0.195171	0.212998	0.916302	0.359508	0.647591
ENSG00000100441	833.714	0.105691	0.163485	0.646486	0.517964	0.77333
ENSG00000100442	349.907	-0.210432	0.202692	-1.03819	0.299184	0.588054
ENSG00000100445	60.5569	-0.483611	0.391688	-1.23469	0.216947	0.497367
ENSG00000100461	357.751	-0.00950056	0.206385	-0.0460332	0.963284	0.987063
ENSG00000100462	328.545	0.327945	0.226657	1.44688	0.147931	0.399734
ENSG00000100473	55.5447	0.194787	0.396648	0.491083	0.623368	0.836844
ENSG00000100478	28.3933	-0.26072	0.537621	-0.48495	0.627712	0.838585
ENSG00000100479	41.192	-0.971405	0.456667	-2.12716	0.0334065	0.151825
ENSG00000100483	41.2764	-0.221194	0.459434	-0.481448	0.630198	0.840543
ENSG00000100485	229.808	-0.0995402	0.241481	-0.412207	0.680188	0.865725
ENSG00000100490	22.0536	-0.166512	0.607053	-0.274295	0.783858	0.918046
ENSG00000100503	107.533	-0.0172624	0.30148	-0.0572587	0.954339	0.983822
ENSG00000100504	1837.51	0.0638303	0.147605	0.43244	0.665422	0.858318
ENSG00000100505	136.89	1.34995	0.26115	5.16924	2.3505e-07	5.87647e-06
ENSG00000100519	337.48	-0.345655	0.232401	-1.48732	0.13693	0.381856
ENSG00000100522	374.691	-0.219526	0.257093	-0.85388	0.393172	0.675687
ENSG00000100523	25.7814	-0.0995418	0.57961	-0.171739	0.863642	0.953083
ENSG00000100526	114.609	-0.278199	0.310401	-0.896257	0.370115	0.656951
ENSG00000100528	501.156	-0.287092	0.195714	-1.46689	0.142405	0.391251
ENSG00000100532	50.9286	-0.589967	0.429161	-1.3747	0.169224	0.431371
ENSG00000100554	313.924	0.0541194	0.229174	0.236149	0.813317	0.930738
ENSG00000100557	67.4793	-0.642624	0.393728	-1.63215	0.102647	0.317945
ENSG00000100558	185.62	0.390753	0.244968	1.59512	0.110686	0.333645
ENSG00000100564	126.261	-0.136322	0.273326	-0.498753	0.617953	0.833171
ENSG00000100567	691.645	0.00830347	0.244399	0.0339751	0.972897	0.990291
ENSG00000100568	398.131	0.116288	0.212762	0.546564	0.584678	0.812824
ENSG00000100575	180.335	-0.521911	0.260221	-2.00565	0.0448936	0.185265
ENSG00000100577	146.017	-0.298905	0.265645	-1.1252	0.260503	0.547339
ENSG00000100578	78.3208	-0.213762	0.332257	-0.643364	0.519988	0.774477
ENSG00000100580	195.734	-0.210233	0.237299	-0.88594	0.37565	0.660857
ENSG00000100591	666.967	0.290903	0.192627	1.51019	0.130996	0.37129
ENSG00000100592	148.044	-0.390618	0.267666	-1.45935	0.144469	0.394727
ENSG00000100593	106.262	0.0492221	0.313017	0.157251	0.875047	0.956882
ENSG00000100596	628.539	0.362465	0.176473	2.05394	0.0399813	0.17085
ENSG00000100599	244.69	-0.683998	0.21878	-3.12642	0.00176951	0.0158203
ENSG00000100600	358.813	1.09253	0.214768	5.08702	3.63731e-07	8.7462e-06
ENSG00000100601	107.32	0.168125	0.310815	0.540917	0.588565	0.816026
ENSG00000100603	485.86	0.204587	0.193025	1.0599	0.289189	0.578302
ENSG00000100605	1027.85	0.565068	0.150987	3.74251	0.000182193	0.00234983
ENSG00000100612	398.737	0.0934169	0.192007	0.486529	0.626592	0.838251
ENSG00000100614	423.308	-0.227909	0.232377	-0.98077	0.326706	0.618789
ENSG00000100625	14.495	0.188804	0.715315	0.263945	0.791822	0.921105
ENSG00000100626	35.7807	-0.727009	0.481561	-1.50969	0.131122	0.371298
ENSG00000100629	32.1476	-0.0144137	0.497406	-0.0289777	0.976882	0.990623
ENSG00000100632	443.876	-0.0291915	0.220437	-0.132426	0.894647	0.965222
ENSG00000100644	532.753	-0.139974	0.175855	-0.795962	0.426054	0.703812
ENSG00000100647	750.841	0.0964392	0.168032	0.573934	0.566012	0.800599
ENSG00000100650	1586.35	-0.245757	0.443296	-0.554386	0.579315	0.809616
ENSG00000100652	32.9448	-1.1354	0.507496	-2.23726	0.0252697	0.124246
ENSG00000100664	1922.64	-0.399645	0.202939	-1.96928	0.048921	0.197835
ENSG00000100665	66.0236	-0.891732	0.381582	-2.33693	0.0194426	0.102002
ENSG00000100697	855.991	-0.254043	0.186555	-1.36176	0.173273	0.437224
ENSG00000100711	143.484	0.0218883	0.279332	0.0783595	0.937542	0.978779
ENSG00000100714	621.727	-0.0582272	0.183561	-0.31721	0.751084	0.902694
ENSG00000100722	410.424	-0.48335	0.193239	-2.50131	0.0123735	0.0728646
ENSG00000100726	245.868	-0.342505	0.259124	-1.32178	0.186241	0.456982
ENSG00000100731	785.914	-0.184222	0.178977	-1.02931	0.303335	0.592263
ENSG00000100744	204.264	1.14943	0.341576	3.36508	0.000765202	0.00788566
ENSG00000100749	104.367	-0.624624	0.332699	-1.87745	0.0604571	0.227716
ENSG00000100764	22.308	-1.0632	0.647032	-1.6432	0.100342	0.313634
ENSG00000100767	232.272	-1.15841	0.282303	-4.10342	4.07091e-05	0.000622739
ENSG00000100784	85.9438	0.84829	0.334952	2.53257	0.0113229	0.0682062
ENSG00000100796	610.403	-0.263428	0.18146	-1.45171	0.146582	0.397768
ENSG00000100802	88.0002	-0.035674	0.329521	-0.10826	0.913789	0.971487
ENSG00000100804	932.793	0.370719	0.159394	2.32581	0.0200289	0.104187
ENSG00000100811	1358.1	0.00451024	0.158144	0.0285197	0.977248	0.990623
ENSG00000100813	1021.31	0.122944	0.203784	0.603305	0.546306	0.790093
ENSG00000100814	736.629	-0.340953	0.169841	-2.00748	0.0446987	0.18472
ENSG00000100815	380.272	-0.391534	0.221148	-1.77047	0.0766494	0.265468
ENSG00000100823	981.049	-0.504527	0.163455	-3.08664	0.00202433	0.0176168
ENSG00000100836	356.55	-0.241204	0.211266	-1.14171	0.253575	0.540344
ENSG00000100852	1154.53	0.0482087	0.175571	0.274582	0.783637	0.918007
ENSG00000100865	115.058	0.130178	0.298464	0.436158	0.662722	0.856696
ENSG00000100867	36.5676	-0.400208	0.514154	-0.778381	0.436344	0.710943
ENSG00000100883	556.608	0.175391	0.176013	0.996468	0.319023	0.60939
ENSG00000100888	830.43	0.306547	0.158309	1.93639	0.0528198	0.208614
ENSG00000100889	906.152	-0.148008	0.1563	-0.946947	0.343666	0.634393
ENSG00000100897	819.148	0.117382	0.162103	0.72412	0.468992	0.73618
ENSG00000100902	101.985	0.834037	0.305925	2.72627	0.00640537	0.0447798
ENSG00000100906	234.57	0.892903	0.219548	4.06701	4.76211e-05	0.000712911
ENSG00000100908	95.3166	0.133156	0.305443	0.435945	0.662876	0.856696
ENSG00000100911	1075.29	2.8129	0.187891	14.9709	1.13695e-50	3.15686e-48
ENSG00000100916	50.8848	-0.23348	0.430333	-0.542556	0.587435	0.814999
ENSG00000100918	60.8861	2.13186	0.994163	2.14438	0.0320027	0.147035
ENSG00000100926	29.8066	0.168117	0.53402	0.314815	0.752902	0.90287
ENSG00000100934	2562.5	-0.21991	0.231228	-0.951053	0.341578	0.631966
ENSG00000100938	731.536	-0.0201772	0.161796	-0.124708	0.900755	0.967626
ENSG00000100941	794.234	-0.496565	0.233532	-2.12632	0.0334763	0.151955
ENSG00000100949	225.879	0.289187	0.218249	1.32503	0.185161	0.455656
ENSG00000100979	246.313	0.315985	0.22212	1.42259	0.154856	0.409512
ENSG00000100982	650.099	0.109249	0.168549	0.64817	0.516875	0.772217
ENSG00000100983	907.341	0.238073	0.160216	1.48595	0.137292	0.38236
ENSG00000100991	2559.75	0.418317	0.133159	3.1415	0.00168086	0.0152032
ENSG00000100994	425.069	0.027393	0.186358	0.146991	0.883139	0.959969
ENSG00000100997	747.021	0.362755	0.168798	2.14904	0.0316309	0.145875
ENSG00000101000	163.952	1.44379	0.268846	5.37033	7.85927e-08	2.12605e-06
ENSG00000101003	188.311	0.182939	0.249276	0.733881	0.463021	0.731941
ENSG00000101004	51.5651	-0.463482	0.418983	-1.10621	0.268637	0.556719
ENSG00000101019	686.642	-0.0772586	0.177169	-0.436072	0.662784	0.856696
ENSG00000101040	1280.18	-0.212163	0.144567	-1.46758	0.142218	0.391043
ENSG00000101049	179.107	0.771895	0.259269	2.97719	0.00290902	0.0238757
ENSG00000101052	365.696	-0.580488	0.212865	-2.72702	0.00639089	0.0446998
ENSG00000101057	1323.52	0.427693	0.168229	2.54233	0.0110117	0.067212
ENSG00000101076	6732.28	0.0446271	0.131007	0.340647	0.733369	0.892662
ENSG00000101079	650.624	0.245504	0.172131	1.42626	0.153794	0.408123
ENSG00000101084	53.7734	0.956399	0.416217	2.29784	0.021571	0.109993
ENSG00000101096	587.922	-0.447091	0.185999	-2.40373	0.0162288	0.0896481
ENSG00000101098	274.23	-0.465076	0.223517	-2.08072	0.0374592	0.16377
ENSG00000101104	338.011	-0.389045	0.91687	-0.424318	0.671334	0.860706
ENSG00000101109	862.678	0.177396	0.158187	1.12143	0.262104	0.549177
ENSG00000101115	79.4161	-0.0717641	0.426807	-0.168142	0.866472	0.954249
ENSG00000101126	1401.52	-0.300298	0.143707	-2.08966	0.0366486	0.161796
ENSG00000101132	223.389	-0.160127	0.659358	-0.242852	0.80812	0.92865
ENSG00000101138	653.978	0.0672018	0.167687	0.400758	0.688598	0.87003
ENSG00000101144	77.0398	0.0513383	0.370826	0.138443	0.88989	0.962843
ENSG00000101146	782.858	0.0804203	0.168212	0.47809	0.632586	0.841618
ENSG00000101150	2160.17	0.339026	0.141395	2.39773	0.016497	0.0904323
ENSG00000101152	2256.44	0.416102	0.135086	3.08027	0.00206811	0.0178815
ENSG00000101158	1352.57	0.324546	0.149483	2.17112	0.0299225	0.140325
ENSG00000101160	1487.88	0.300077	0.159397	1.88258	0.0597575	0.225775
ENSG00000101161	1976.99	0.0745747	0.151367	0.492676	0.622242	0.835925
ENSG00000101166	1970.93	-0.0647381	0.206962	-0.312802	0.754431	0.903576
ENSG00000101181	425.92	0.201433	0.18377	1.09612	0.273027	0.560793
ENSG00000101182	2535.54	0.165387	0.198636	0.832613	0.405063	0.686424
ENSG00000101187	148.818	2.20327	0.260642	8.45324	2.83318e-17	1.98538e-15
ENSG00000101188	28.1167	-0.369689	0.543466	-0.680243	0.496351	0.756373
ENSG00000101189	570.886	0.140358	0.170332	0.824027	0.409924	0.69028
ENSG00000101190	166.631	-0.188392	0.251134	-0.750167	0.453154	0.723727
ENSG00000101191	1570.99	-0.14291	0.181469	-0.787516	0.43098	0.707136
ENSG00000101193	1169.54	0.0339289	0.157677	0.21518	0.829627	0.937551
ENSG00000101194	966.374	-0.490601	0.21452	-2.28697	0.0221976	0.1121
ENSG00000101197	472.177	0.400927	0.201253	1.99215	0.0463546	0.189962
ENSG00000101198	173.304	-0.625109	0.304535	-2.05266	0.0401051	0.171147
ENSG00000101199	1690.68	0.68196	0.160131	4.25876	2.05564e-05	0.000342204
ENSG00000101204	32.2699	-1.66964	0.565713	-2.9514	0.0031634	0.0254804
ENSG00000101210	447.301	1.11428	0.213599	5.21671	1.82131e-07	4.64513e-06
ENSG00000101213	71.9685	0.290992	0.348275	0.835522	0.403424	0.685024
ENSG00000101216	566.019	0.488267	0.176334	2.76899	0.00562308	0.0404247
ENSG00000101220	182.914	0.162878	0.250288	0.650762	0.5152	0.770859
ENSG00000101224	616.494	1.44831	0.167128	8.66586	4.48136e-18	3.36468e-16
ENSG00000101236	516.588	1.78388	0.181791	9.81285	9.91324e-23	9.992e-21
ENSG00000101246	312.427	0.0213149	0.22554	0.0945059	0.924707	0.975193
ENSG00000101247	60.5137	-0.270167	0.376809	-0.716987	0.473382	0.739927
ENSG00000101255	1129.22	0.603274	0.162939	3.70246	0.000213517	0.00269017
ENSG00000101265	11.6819	2.23106	0.849314	2.6269	0.00861664	0.0560825
ENSG00000101266	1013.97	0.196689	0.179303	1.09697	0.272655	0.560547
ENSG00000101276	88.069	0.583011	0.324201	1.7983	0.0721291	0.25504
ENSG00000101290	637.521	0.214169	0.170952	1.2528	0.210278	0.488959
ENSG00000101294	1872.21	0.694923	0.145612	4.77244	1.82004e-06	3.79373e-05
ENSG00000101310	390.877	0.374075	0.206197	1.81416	0.0696528	0.24982
ENSG00000101311	337.775	0.0705231	0.22247	0.317	0.751243	0.902694
ENSG00000101333	26.2602	-0.912252	0.572288	-1.59405	0.110926	0.334026
ENSG00000101335	395.882	0.221948	0.193616	1.14633	0.251658	0.538127
ENSG00000101337	2952.73	0.330843	0.135509	2.44148	0.0146273	0.0829822
ENSG00000101342	171.849	1.00873	0.244673	4.12275	3.74371e-05	0.00057992
ENSG00000101343	193.557	0.145958	0.256551	0.568925	0.569407	0.802561
ENSG00000101346	2713.07	-0.946884	0.142652	-6.63771	3.18592e-11	1.34338e-09
ENSG00000101347	512.999	2.2459	0.191809	11.709	1.14565e-31	1.62109e-29
ENSG00000101350	1274.35	-0.0656003	0.158318	-0.414357	0.678613	0.865351
ENSG00000101353	12.9215	-0.764222	0.802749	-0.952007	0.341094	0.631747
ENSG00000101361	796.351	0.0901789	0.166967	0.540099	0.589129	0.816129
ENSG00000101363	529.78	0.326957	0.176533	1.8521	0.0640117	0.236563
ENSG00000101365	668.213	0.340053	0.163169	2.08406	0.0371549	0.162943
ENSG00000101367	2341.29	0.192656	0.177136	1.08761	0.276766	0.564552
[truncated: 12,717 more rows]

## Sheet: Caco-2 - IFNg 8h
ensmbl_id	baseMean	log2FoldChange	lfcSE	stat	pvalue	padj
ENSG00000000003	1769.27	0.119206	0.173467	0.687196	0.491959	0.8522
ENSG00000000419	640.272	0.0929088	0.269191	0.345142	0.729988	0.944695
ENSG00000000457	109.138	0.599513	0.28506	2.10311	0.0354561	0.237926
ENSG00000000460	76.3391	-0.0994624	0.335217	-0.296711	0.766687	0.952453
ENSG00000001036	878.15	0.0993262	0.168154	0.590687	0.55473	0.882152
ENSG00000001084	307.222	0.291926	0.22094	1.32129	0.186404	0.588484
ENSG00000001167	243.356	0.332092	0.21329	1.55699	0.119472	0.478747
ENSG00000001460	61.1569	-0.189651	0.370327	-0.512117	0.608569	0.904309
ENSG00000001461	183.315	0.305743	0.237186	1.28905	0.197382	0.605931
ENSG00000001497	324.468	0.476056	0.191462	2.48643	0.0129034	0.125084
ENSG00000001561	87.1812	0.255694	0.353428	0.723468	0.469392	0.841663
ENSG00000001617	130.957	1.32685	0.311496	4.25961	2.04785e-05	0.000741408
ENSG00000001626	356.334	-0.0438999	0.209687	-0.209359	0.834168	0.969279
ENSG00000001629	560.453	0.0647616	0.181188	0.357428	0.720772	0.941701
ENSG00000001630	123.249	-0.362934	0.301802	-1.20256	0.229148	0.649092
ENSG00000001631	274.223	-0.101384	0.204134	-0.496655	0.619432	0.907538
ENSG00000002016	122.295	0.215931	0.300532	0.718495	0.472452	0.843382
ENSG00000002330	68.1626	-0.350712	0.361886	-0.969123	0.332484	0.753258
ENSG00000002549	1509.81	2.54679	0.183838	13.8535	1.2122e-43	6.61813e-41
ENSG00000002586	2000.93	0.0178404	0.161517	0.110455	0.912048	0.984128
ENSG00000002726	945.079	-0.0384878	0.166276	-0.23147	0.81695	0.964521
ENSG00000002822	237.396	0.086085	0.21478	0.400805	0.688564	0.93158
ENSG00000002834	3518.81	-0.151509	0.144103	-1.05139	0.29308	0.715993
ENSG00000002919	413.236	0.290246	0.192216	1.51	0.131045	0.498579
ENSG00000002933	173.159	-0.0721532	0.249219	-0.289518	0.772185	0.952833
ENSG00000003056	1049.81	0.382868	0.169506	2.25872	0.0239008	0.184514
ENSG00000003096	391.125	-0.530631	0.199386	-2.66132	0.0077834	0.0888539
ENSG00000003147	14.096	0.0387389	0.728141	0.0532024	0.957571	0.991964
ENSG00000003249	421.186	-0.22683	0.194599	-1.16563	0.243764	0.665387
ENSG00000003393	529.932	-0.344485	0.172518	-1.9968	0.0458468	0.278313
ENSG00000003400	348.367	1.54799	0.209613	7.38497	1.52483e-13	2.23789e-11
ENSG00000003402	901.27	0.362728	0.196663	1.84441	0.0651235	0.344448
ENSG00000003436	95.0726	-0.182893	0.357032	-0.51226	0.608469	0.90429
ENSG00000003509	150.537	-0.162455	0.24814	-0.654693	0.512665	0.860312
ENSG00000003756	471.552	-0.21472	0.277237	-0.7745	0.438635	0.827492
ENSG00000003989	469.584	0.376161	0.175367	2.14499	0.0319536	0.223114
ENSG00000004059	667.416	0.0897577	0.166913	0.537752	0.590748	0.8967
ENSG00000004139	92.7632	0.0135501	0.319422	0.0424208	0.966163	0.994207
ENSG00000004142	3023.23	0.322126	0.148793	2.16493	0.0303931	0.217149
ENSG00000004399	355.494	0.129063	0.190645	0.676979	0.498419	0.855411
ENSG00000004455	1076.63	0.069555	0.145644	0.477567	0.632959	0.912836
ENSG00000004478	1203.16	1.09207	0.184234	5.92761	3.0738e-09	2.74211e-07
ENSG00000004487	846.403	-0.0877476	0.158119	-0.554946	0.578931	0.891109
ENSG00000004534	339.871	0.135537	0.236177	0.573879	0.56605	0.886777
ENSG00000004660	44.8192	0.32663	0.439611	0.742996	0.457484	0.835697
ENSG00000004700	239.38	0.187617	0.272459	0.688609	0.49107	0.852178
ENSG00000004766	156.328	0.213023	0.278771	0.764152	0.444777	0.8298
ENSG00000004777	70.4714	-1.01305	0.469445	-2.15798	0.0309291	0.218918
ENSG00000004779	389.822	0.43251	0.22649	1.90962	0.0561818	0.314659
ENSG00000004864	1022.04	0.0669681	0.16359	0.409366	0.682271	0.930321
ENSG00000004866	194.67	0.678133	0.232148	2.92112	0.00348776	0.0490469
ENSG00000004897	531.499	0.149903	0.209474	0.715617	0.474228	0.843991
ENSG00000004961	185.148	1.00039	0.256711	3.89694	9.74141e-05	0.00281696
ENSG00000004975	427.228	-0.246196	0.178223	-1.3814	0.167157	0.561983
ENSG00000005001	86.8755	-0.788778	0.369714	-2.13348	0.0328853	0.226653
ENSG00000005007	1014.97	0.0484954	0.155552	0.311764	0.75522	0.949825
ENSG00000005020	370.869	0.329387	0.264733	1.24422	0.213417	0.628192
ENSG00000005022	5896.32	0.197432	0.14401	1.37096	0.170389	0.565435
ENSG00000005075	153.195	-0.142356	0.286755	-0.496437	0.619586	0.907667
ENSG00000005100	279.625	0.35052	0.215438	1.62701	0.103735	0.446377
ENSG00000005156	223.588	0.360824	0.217856	1.65625	0.0976705	0.43253
ENSG00000005175	337.326	0.180154	0.232503	0.774846	0.438431	0.827339
ENSG00000005187	64.1361	0.481615	0.399356	1.20598	0.227826	0.647697
ENSG00000005189	63.8095	-0.40243	0.355747	-1.13123	0.25796	0.681739
ENSG00000005194	573.619	0.302121	0.192542	1.56912	0.11662	0.473734
ENSG00000005206	625.086	-0.141694	0.281726	-0.502949	0.615	0.905712
ENSG00000005238	77.4642	-0.513924	0.351764	-1.46099	0.144018	0.524987
ENSG00000005302	55.6717	0.297796	0.370875	0.802956	0.422	0.815385
ENSG00000005339	610.372	-0.165894	0.176874	-0.937922	0.348285	0.76411
ENSG00000005379	44.7313	-0.62395	0.487998	-1.27859	0.201041	0.611547
ENSG00000005436	205.788	-0.239417	0.237479	-1.00816	0.313377	0.737081
ENSG00000005448	287.946	-0.372319	0.214938	-1.73222	0.083235	0.395908
ENSG00000005469	129.225	-0.0554854	0.282537	-0.196383	0.844311	0.969622
ENSG00000005483	703.307	-0.491688	0.178116	-2.7605	0.00577133	0.0716406
ENSG00000005486	625.952	0.214852	0.166684	1.28898	0.197406	0.605931
ENSG00000005513	18.8929	0.126957	0.690349	0.183902	0.85409	0.972401
ENSG00000005700	819.358	0.165708	0.202161	0.819683	0.412397	0.81016
ENSG00000005801	138.839	0.249693	0.301149	0.829134	0.407029	0.806534
ENSG00000005810	469.138	0.833722	0.221979	3.75587	0.000172743	0.00451239
ENSG00000005812	293.475	-0.03819	0.267198	-0.142927	0.886347	0.977957
ENSG00000005882	44.7245	-0.292962	0.434341	-0.674496	0.499996	0.856447
ENSG00000005884	456.718	-0.272143	0.181439	-1.49991	0.133638	0.505408
ENSG00000005889	237.324	-0.369917	0.234192	-1.57954	0.114211	0.468072
ENSG00000005893	1342.88	0.116289	0.190671	0.609894	0.541932	0.876295
ENSG00000005955	702.256	-0.239607	0.177006	-1.35367	0.175842	0.573739
ENSG00000006007	444.501	0.295322	0.202741	1.45665	0.145214	0.526795
ENSG00000006015	43.3817	0.196486	0.463086	0.424298	0.671348	0.927068
ENSG00000006025	224.138	-0.481302	0.593381	-0.811118	0.417298	0.812937
ENSG00000006042	1228.18	-0.244674	0.154303	-1.58567	0.112814	0.464508
ENSG00000006047	178.957	-0.198588	0.274036	-0.72468	0.468648	0.84077
ENSG00000006062	193.185	0.756643	0.246277	3.07233	0.00212395	0.0341459
ENSG00000006114	569.542	-0.0984259	0.173329	-0.567857	0.570132	0.888028
ENSG00000006118	206.788	0.159738	0.241787	0.660658	0.508832	0.858229
ENSG00000006125	1921.44	0.095214	0.144646	0.658254	0.510375	0.858886
ENSG00000006194	235.999	0.177225	0.224919	0.78795	0.430726	0.822811
ENSG00000006210	200.916	0.0316618	0.263618	0.120105	0.9044	0.982582
ENSG00000006282	3022.47	-0.183403	0.135545	-1.35308	0.17603	0.57383
ENSG00000006283	115.772	-1.25869	0.3362	-3.74387	0.00018121	0.00469322
ENSG00000006327	180.811	0.54269	0.299445	1.81232	0.0699371	0.357919
ENSG00000006432	380.575	-0.392205	0.229764	-1.70699	0.0878239	0.408295
ENSG00000006451	700.485	0.208752	0.228244	0.914599	0.360402	0.771514
ENSG00000006453	446.114	-0.305618	0.195563	-1.56276	0.118109	0.476239
ENSG00000006459	178.248	0.707486	0.256375	2.75957	0.0057877	0.0716845
ENSG00000006530	165.077	0.414474	0.251215	1.64988	0.0989678	0.435746
ENSG00000006534	784.137	-0.418772	0.159277	-2.6292	0.0085586	0.094055
ENSG00000006555	346.063	0.276499	0.193309	1.43034	0.152619	0.539942
ENSG00000006576	130.513	-0.447907	0.279842	-1.60057	0.109473	0.458482
ENSG00000006607	282.867	-0.0715641	0.213701	-0.334879	0.737716	0.947033
ENSG00000006611	2638.73	-0.279001	0.132101	-2.11202	0.0346847	0.234582
ENSG00000006625	347.014	0.292391	0.247911	1.17942	0.238232	0.660308
ENSG00000006634	136.498	0.232526	0.296943	0.783065	0.433589	0.823438
ENSG00000006652	241.232	-0.197008	0.213792	-0.921494	0.356792	0.768894
ENSG00000006659	3862.17	0.163583	0.155162	1.05427	0.291758	0.714426
ENSG00000006695	235.339	0.199692	0.221648	0.90094	0.36762	0.778118
ENSG00000006704	637.975	-0.448825	0.178188	-2.51883	0.0117746	0.117699
ENSG00000006712	595.425	-0.0766412	0.181078	-0.42325	0.672113	0.927068
ENSG00000006715	495.946	0.0720629	0.189003	0.381279	0.702996	0.936906
ENSG00000006740	20.3924	-0.0659234	0.59763	-0.110308	0.912165	0.984128
ENSG00000006744	547.717	0.620374	0.178232	3.48071	0.000500086	0.0108344
ENSG00000006757	73.6821	0.112491	0.353469	0.318249	0.750296	0.948087
ENSG00000006831	2048.94	0.010745	0.158865	0.0676357	0.946076	0.989717
ENSG00000007047	214.026	-0.554651	0.238599	-2.32462	0.0200924	0.165245
ENSG00000007062	420.907	-0.515999	0.201501	-2.56077	0.010444	0.108018
ENSG00000007080	160.936	0.139078	0.251477	0.553043	0.580234	0.891723
ENSG00000007168	1634.19	0.0457925	0.15118	0.3029	0.761966	0.951514
ENSG00000007171	1498.8	3.64324	0.235685	15.4581	6.65511e-54	5.67723e-51
ENSG00000007202	1525.5	0.0363186	0.147665	0.245952	0.805719	0.961446
ENSG00000007255	189.829	-0.185978	0.244185	-0.761626	0.446283	0.831039
ENSG00000007306	77.1952	0.39648	0.486993	0.814139	0.415565	0.812049
ENSG00000007341	25.9475	-0.252736	0.544233	-0.464389	0.642369	0.915723
ENSG00000007376	291.414	0.251817	0.208206	1.20946	0.226487	0.646449
ENSG00000007384	173.026	-0.458424	0.255946	-1.79109	0.0732781	0.367783
ENSG00000007392	183.004	0.265581	0.275332	0.964584	0.334753	0.755339
ENSG00000007516	63.9073	-0.466758	0.400144	-1.16647	0.243423	0.665313
ENSG00000007520	276.087	0.506178	0.206098	2.456	0.0140493	0.132065
ENSG00000007541	237.761	-0.127299	0.230475	-0.552336	0.580718	0.891896
ENSG00000007545	133.298	-0.126561	0.286764	-0.441343	0.658965	0.921796
ENSG00000007866	485.291	-0.124942	0.181537	-0.688245	0.491298	0.852178
ENSG00000007923	362.633	0.435242	0.202212	2.1524	0.0313658	0.220449
ENSG00000007944	223.176	-0.359589	0.226763	-1.58575	0.112797	0.464508
ENSG00000007952	91.0264	0.451371	0.325095	1.38843	0.165006	0.558527
ENSG00000007968	54.0902	0.315595	0.39262	0.803819	0.421501	0.81526
ENSG00000008018	1217.03	0.214286	0.155851	1.37494	0.169151	0.56352
ENSG00000008083	202.269	-0.28305	0.231313	-1.22367	0.221077	0.639567
ENSG00000008086	112.95	-0.297561	0.322386	-0.922997	0.356009	0.768078
ENSG00000008128	17.2306	-0.0453964	0.760022	-0.0597304	0.95237	0.990907
ENSG00000008130	452.002	0.106503	0.187104	0.569218	0.569208	0.88737
ENSG00000008256	238.166	-0.570107	0.232388	-2.45325	0.0141571	0.132713
ENSG00000008277	174.41	-0.303236	0.236331	-1.2831	0.199458	0.609352
ENSG00000008282	668.46	0.231618	0.187136	1.2377	0.215826	0.632013
ENSG00000008283	261.712	0.402449	0.220444	1.82563	0.0679063	0.352299
ENSG00000008294	2073.71	-0.250184	0.149579	-1.67259	0.0944088	0.423738
ENSG00000008300	638.57	-0.0686208	0.227741	-0.301311	0.763178	0.951984
ENSG00000008311	86.2232	0.0176555	0.321849	0.0548566	0.956253	0.991802
ENSG00000008323	2098.1	-0.45486	0.137883	-3.29889	0.000970671	0.0185038
ENSG00000008324	77.2451	0.464477	0.354922	1.30867	0.190645	0.59527
ENSG00000008382	146.689	-0.0792178	0.254962	-0.310704	0.756026	0.949825
ENSG00000008394	636.313	0.281526	0.193871	1.45213	0.146465	0.529394
ENSG00000008405	156.094	0.488819	0.281382	1.73721	0.0823506	0.39411
ENSG00000008513	87.9433	-0.538164	0.323935	-1.66133	0.0966465	0.429264
ENSG00000008516	58.3781	4.4417	0.666143	6.66779	2.59682e-11	3.0294e-09
ENSG00000008517	1283.37	1.48232	0.180108	8.23021	1.86888e-16	3.54282e-14
ENSG00000008710	554.048	-0.190467	0.629187	-0.30272	0.762103	0.951514
ENSG00000008735	48.302	-0.30168	0.449649	-0.670923	0.50227	0.856781
ENSG00000008838	770.011	-0.0785354	0.160501	-0.489314	0.62462	0.910805
ENSG00000008853	290.848	-0.503195	0.212661	-2.36618	0.0179726	0.154197
ENSG00000008869	328.393	0.0258644	0.200836	0.128784	0.897529	0.980602
ENSG00000008952	1096.09	-0.0754221	0.200842	-0.375529	0.707267	0.938514
ENSG00000008988	5357.15	0.02869	0.175726	0.163265	0.87031	0.975114
ENSG00000009307	5595.86	-0.0527719	0.153185	-0.344499	0.730471	0.944695
ENSG00000009335	1213.42	0.277041	0.160812	1.72277	0.084931	0.400025
ENSG00000009413	218.778	0.256726	0.27393	0.937194	0.348659	0.76411
ENSG00000009724	18.0941	-0.234708	0.854535	-0.274662	0.783576	0.955968
ENSG00000009765	125.68	-0.612662	0.285457	-2.14625	0.031853	0.222726
ENSG00000009780	44.956	-0.0454861	0.418368	-0.108723	0.913422	0.984399
ENSG00000009790	32.5371	-0.208517	0.501782	-0.415552	0.677738	0.928891
ENSG00000009830	110.676	0.0635129	0.292	0.21751	0.827811	0.967496
ENSG00000009844	616.871	0.12859	0.235707	0.54555	0.585375	0.893529
ENSG00000009950	448.452	-0.775712	0.546765	-1.41873	0.155978	0.545604
ENSG00000009954	948.671	0.177016	0.156857	1.12852	0.2591	0.682883
ENSG00000010017	278.272	-0.238392	0.206102	-1.15667	0.247406	0.670312
ENSG00000010030	491.063	5.90885	0.324353	18.2173	3.75959e-74	5.13146e-71
ENSG00000010072	98.2893	-0.150766	0.333263	-0.452394	0.650985	0.917722
ENSG00000010165	399.973	0.471469	0.182645	2.58133	0.00984196	0.103724
ENSG00000010219	13.0089	-0.422872	0.768985	-0.549909	0.582382	0.892144
ENSG00000010244	1343.24	0.0668374	0.210316	0.317795	0.750641	0.948087
ENSG00000010256	3170.61	0.00418027	0.136069	0.0307216	0.975492	0.996019
ENSG00000010270	246.42	-0.0330631	0.236882	-0.139576	0.888995	0.978547
ENSG00000010278	2081.14	-0.159134	0.170153	-0.935241	0.349664	0.764371
ENSG00000010292	2592.31	-0.180027	0.142143	-1.26651	0.20533	0.61921
ENSG00000010295	408.257	-0.0203191	0.266775	-0.0761657	0.939287	0.988215
ENSG00000010319	61.7339	-0.694144	0.388674	-1.78593	0.0741108	0.370322
ENSG00000010322	506.781	-0.394783	0.26725	-1.47721	0.139621	0.516305
ENSG00000010327	12.9514	-1.05146	0.780574	-1.34703	0.177969	0.577221
ENSG00000010404	445.072	-0.105928	0.202343	-0.523508	0.600621	0.900822
ENSG00000010438	961.965	0.212742	0.160257	1.32751	0.184341	0.58636
ENSG00000010539	150.662	0.273637	0.257265	1.06364	0.287492	0.710291
ENSG00000010626	93.4922	-0.157256	0.30965	-0.50785	0.611558	0.904449
ENSG00000010704	121.082	-0.404171	0.280983	-1.43842	0.150315	0.535399
ENSG00000010803	342.469	-0.154196	0.190738	-0.808419	0.418849	0.81376
ENSG00000010810	16.4783	-0.668316	0.696036	-0.960175	0.336967	0.757829
ENSG00000010818	48.7463	-0.112378	0.452201	-0.248514	0.803737	0.961309
ENSG00000010932	36.9285	-0.908813	0.468646	-1.93923	0.0524731	0.302964
ENSG00000011007	248.845	0.280229	0.237459	1.18012	0.237954	0.660308
ENSG00000011009	575.532	0.117077	0.190288	0.615262	0.538382	0.875005
ENSG00000011021	320.979	-0.457372	0.260714	-1.75431	0.0793778	0.385906
ENSG00000011028	43.3629	0.914165	0.467434	1.95571	0.0504995	0.296077
ENSG00000011105	593.193	-0.568525	0.173663	-3.27373	0.00106139	0.0198723
ENSG00000011114	300.316	0.0382857	0.206783	0.185149	0.853112	0.972401
ENSG00000011132	85.0089	-0.409098	0.351215	-1.16481	0.244097	0.665387
ENSG00000011143	116.632	0.272479	0.284126	0.959006	0.337555	0.758246
ENSG00000011198	120.768	0.157609	0.291155	0.541324	0.588284	0.89495
ENSG00000011243	497.149	-0.314654	0.194316	-1.61929	0.105385	0.44936
ENSG00000011258	341.56	-0.293078	0.201905	-1.45157	0.146621	0.529428
ENSG00000011260	267.95	0.450432	0.237372	1.89758	0.0577518	0.31928
ENSG00000011275	680.729	0.15762	0.165596	0.951835	0.341181	0.760174
ENSG00000011295	327.086	0.224287	0.194483	1.15325	0.248808	0.67112
ENSG00000011304	2630.79	-0.11961	0.143593	-0.832983	0.404854	0.805795
ENSG00000011347	581.917	-0.696441	0.18427	-3.77945	0.000157175	0.00412554
ENSG00000011376	440.194	0.742893	0.179117	4.14752	3.36093e-05	0.00114683
ENSG00000011405	1866.49	-0.111877	0.200869	-0.556963	0.577553	0.890555
ENSG00000011422	76.4952	0.91058	0.453393	2.00837	0.0446042	0.273934
ENSG00000011426	468.027	-0.148573	0.204141	-0.727797	0.466738	0.83955
ENSG00000011451	434.912	-0.0996024	0.187325	-0.531708	0.594929	0.897952
ENSG00000011454	516.837	-0.288886	0.184537	-1.56546	0.117475	0.474659
ENSG00000011478	142.039	0.175531	0.265826	0.660322	0.509047	0.858306
ENSG00000011485	294.756	0.378134	0.199951	1.89113	0.0586064	0.322418
ENSG00000011523	205.616	0.0192714	0.222853	0.086476	0.931088	0.987092
ENSG00000011566	373.347	-0.0701724	0.218253	-0.321519	0.747817	0.947748
ENSG00000011638	169.701	-0.739757	0.249013	-2.97076	0.00297066	0.0438897
ENSG00000012048	202.131	-0.00407354	0.229105	-0.0177803	0.985814	0.996847
ENSG00000012061	124.508	-0.0957723	0.279967	-0.342084	0.732288	0.944695
ENSG00000012171	450.963	-0.516074	0.214019	-2.41135	0.0158936	0.142432
ENSG00000012174	500.202	0.132296	0.204261	0.647685	0.517189	0.862643
ENSG00000012211	48.9577	-0.0129505	0.417576	-0.0310135	0.975259	0.996019
ENSG00000012232	469.826	-0.0679336	0.187954	-0.361437	0.717773	0.940955
ENSG00000012504	26.5891	0.0669601	0.631221	0.10608	0.915519	0.984783
ENSG00000012660	1145.1	0.159027	0.162278	0.979969	0.327102	0.74898
ENSG00000012822	606.482	-0.639862	0.238314	-2.68495	0.00725397	0.0848453
ENSG00000012963	145.027	0.465521	0.250141	1.86103	0.0627396	0.336293
ENSG00000012983	242.714	0.255136	0.230163	1.1085	0.267645	0.689165
ENSG00000013275	851.969	0.343864	0.174957	1.96542	0.0493655	0.291937
ENSG00000013288	474.105	0.158893	0.183939	0.863839	0.387677	0.791986
ENSG00000013306	1423.4	0.32382	0.143925	2.24992	0.0244542	0.187514
ENSG00000013364	1274.97	-0.109934	0.151208	-0.727041	0.467201	0.840162
ENSG00000013374	1052.76	1.46831	0.16562	8.86556	7.61184e-19	1.62334e-16
ENSG00000013375	820.795	-0.510536	0.190598	-2.6786	0.00739315	0.0855706
ENSG00000013392	118.875	-0.552806	0.29478	-1.87532	0.0607489	0.329818
ENSG00000013441	587.387	-0.729727	0.225285	-3.23912	0.00119897	0.0220848
ENSG00000013503	106.519	-0.191505	0.308531	-0.620699	0.534798	0.873272
ENSG00000013523	184.927	0.488541	0.234154	2.08641	0.0369418	0.245004
ENSG00000013561	345.598	0.479112	0.204463	2.34328	0.0191153	0.160447
ENSG00000013563	84.9216	-0.0671599	0.338922	-0.198157	0.842922	0.969622
ENSG00000013573	217.438	0.323407	0.291726	1.1086	0.267603	0.689165
ENSG00000013583	634.874	-0.260561	0.191971	-1.35729	0.174689	0.572193
ENSG00000013588	1416.76	-0.219704	0.15737	-1.39609	0.162686	0.556694
ENSG00000013810	359.357	0.0617232	0.190148	0.324606	0.745479	0.947748
ENSG00000014123	413.599	-0.0030519	0.223667	-0.0136449	0.989113	0.997544
ENSG00000014138	119.061	0.318624	0.28587	1.11458	0.265032	0.687722
ENSG00000014164	241.294	-0.100737	0.219347	-0.45926	0.646047	0.916098
ENSG00000014216	1148.34	-0.133953	0.149094	-0.898446	0.368948	0.778808
ENSG00000014257	54.842	0.549189	0.426662	1.28718	0.198033	0.606996
ENSG00000014641	1069.98	0.0204637	0.193572	0.105716	0.915808	0.984783
ENSG00000014824	588.092	-0.122701	0.189528	-0.647403	0.517371	0.862643
ENSG00000014914	189.444	-0.0985812	0.270299	-0.364712	0.715327	0.940105
ENSG00000014919	644.756	-0.0379597	0.174921	-0.21701	0.828201	0.967496
ENSG00000015133	135.063	0.517892	0.255093	2.03021	0.0423351	0.265655
ENSG00000015153	186.04	-0.098096	0.259846	-0.377516	0.70579	0.938309
ENSG00000015171	483.109	0.36347	0.185746	1.95681	0.0503699	0.296018
ENSG00000015413	1552.94	-0.277038	0.150442	-1.8415	0.0655489	0.345836
ENSG00000015475	167.671	0.468795	0.242714	1.93147	0.0534253	0.3066
ENSG00000015479	2310.19	0.0968704	0.178518	0.542635	0.587381	0.894477
ENSG00000015520	142.227	-0.284679	0.259794	-1.09579	0.273172	0.694829
ENSG00000015532	1233.96	-0.0537372	0.149092	-0.360429	0.718526	0.940975
ENSG00000015676	676.909	0.296697	0.160512	1.84844	0.064538	0.342621
ENSG00000016391	1802.69	0.0243207	0.140184	0.173491	0.862265	0.973857
ENSG00000016864	149.892	-0.0811317	0.251046	-0.323174	0.746563	0.947748
ENSG00000017260	988.911	0.0349298	0.152973	0.22834	0.819382	0.965531
ENSG00000017373	53.3406	-0.626243	0.455428	-1.37507	0.169111	0.56352
ENSG00000017483	38.9453	-0.406036	0.439169	-0.924554	0.355198	0.768078
ENSG00000017797	487.705	-0.0520816	0.199356	-0.261249	0.793901	0.959107
ENSG00000018189	148.152	0.266444	0.253293	1.05192	0.292835	0.715542
ENSG00000018280	14.3415	-0.971074	0.75405	-1.28781	0.197812	0.606455
ENSG00000018408	514.581	-0.40706	0.201123	-2.02393	0.0429769	0.268217
ENSG00000018510	839.533	0.219558	0.185849	1.18138	0.237452	0.659541
ENSG00000018610	126.126	0.212242	0.28223	0.752019	0.45204	0.833995
ENSG00000018699	205.786	0.670836	0.242116	2.77073	0.00559316	0.069884
ENSG00000019144	338.668	-0.401147	0.254699	-1.57499	0.11526	0.470529
ENSG00000019485	54.4956	-0.0608249	0.404532	-0.150359	0.880482	0.976608
ENSG00000019582	2983.53	0.345089	0.149042	2.31538	0.0205923	0.1678
ENSG00000019995	330.691	-0.166549	0.199368	-0.835385	0.403501	0.804856
ENSG00000020129	184.362	0.0984809	0.265837	0.370456	0.711043	0.939189
ENSG00000020256	240.641	0.103133	0.219842	0.469126	0.63898	0.91456
ENSG00000020426	98.8991	0.146665	0.34649	0.423287	0.672086	0.927068
ENSG00000020577	175.453	0.336428	0.278323	1.20877	0.226753	0.646616
ENSG00000020633	50.9653	0.0228649	0.429568	0.0532276	0.957551	0.991964
ENSG00000020922	287.618	0.178947	0.207315	0.863165	0.388047	0.792057
ENSG00000021300	152.842	-0.561298	0.260965	-2.15086	0.0314875	0.220975
ENSG00000021355	1956.44	-0.211722	0.162002	-1.30691	0.191244	0.596637
ENSG00000021488	249.863	-0.0619483	0.224815	-0.275553	0.782892	0.955816
ENSG00000021574	256.522	-0.326292	0.250414	-1.30301	0.192572	0.598622
ENSG00000021762	17.4297	-1.37718	0.7207	-1.91089	0.0560186	0.314003
ENSG00000021776	425.619	0.384555	0.179703	2.13994	0.0323594	0.224885
ENSG00000021826	185.986	0.288891	0.253824	1.13816	0.255056	0.678168
ENSG00000021852	12.8936	0.0112632	0.738181	0.0152581	0.987826	0.997325
ENSG00000022277	981.874	0.254876	0.152711	1.66901	0.0951151	0.425787
ENSG00000022556	592.509	-0.0035018	0.166283	-0.0210593	0.983198	0.996177
ENSG00000022567	445.566	-0.476966	0.182004	-2.62063	0.00877681	0.0955301
ENSG00000022840	1010.78	-0.0741726	0.156692	-0.473366	0.635952	0.914125
ENSG00000022976	51.32	-0.137078	0.424608	-0.322835	0.74682	0.947748
ENSG00000023041	162.191	-0.224767	0.255556	-0.87952	0.379119	0.786175
ENSG00000023171	1207.26	0.124401	0.17402	0.714867	0.474691	0.844068
ENSG00000023191	1038.02	0.320924	0.151343	2.1205	0.0339639	0.231094
ENSG00000023228	2410.48	0.0705471	0.161289	0.437395	0.661825	0.923079
ENSG00000023287	567.888	-0.335619	0.23136	-1.45064	0.146881	0.529938
ENSG00000023318	1070.59	0.277597	0.182969	1.51718	0.129221	0.495433
ENSG00000023330	1063.32	0.725048	0.168083	4.31363	1.60599e-05	0.000622066
ENSG00000023445	192	1.16346	0.32467	3.58351	0.000339005	0.00779459
ENSG00000023516	902.768	-0.0807711	0.22413	-0.360377	0.718565	0.940975
ENSG00000023572	36.4339	0.434949	0.47432	0.916994	0.359146	0.77063
ENSG00000023608	23.6982	0.155728	0.56924	0.273572	0.784414	0.95616
ENSG00000023697	1737.41	-0.148163	0.161797	-0.915733	0.359807	0.770967
ENSG00000023734	1938.06	0.254384	0.185857	1.36871	0.171091	0.567352
ENSG00000023839	2062.8	0.127766	0.173263	0.737414	0.460871	0.835984
ENSG00000023892	30.357	-0.961723	0.542822	-1.77171	0.0764429	0.377021
ENSG00000023909	174.639	0.73418	0.272106	2.69814	0.0069728	0.0823998
ENSG00000024048	620.715	0.853549	0.206004	4.14337	3.42243e-05	0.00116491
ENSG00000024422	154.724	-0.561324	0.292606	-1.91836	0.0550655	0.311604
ENSG00000024526	132.365	-0.40677	0.304685	-1.33505	0.18186	0.582502
ENSG00000024862	54.2256	-0.199004	0.386793	-0.514497	0.606904	0.903609
ENSG00000025039	49.9483	-0.237449	0.442874	-0.536154	0.591852	0.896997
ENSG00000025156	106.347	-0.105478	0.309063	-0.341285	0.732889	0.944768
ENSG00000025293	648.413	-0.00664216	0.180502	-0.0367982	0.970646	0.994956
ENSG00000025423	12.8294	-0.831918	0.759121	-1.0959	0.273124	0.694829
ENSG00000025434	489.896	-0.312377	0.18027	-1.73283	0.0831264	0.395733
ENSG00000025770	379.299	0.0292659	0.192587	0.151962	0.879217	0.976535
ENSG00000025772	1100.69	0.37868	0.156549	2.41892	0.0155666	0.141087
ENSG00000025796	755.433	-0.0833679	0.184027	-0.453019	0.650535	0.917722
ENSG00000025800	632.42	0.0887808	0.165402	0.536758	0.591435	0.89699
ENSG00000026025	16.9349	-0.0334898	0.67388	-0.049697	0.960364	0.99233
ENSG00000026036	25.0974	0.104067	0.747352	0.139247	0.889255	0.978547
ENSG00000026103	13.052	6.05446	1.54977	3.90668	9.35725e-05	0.00273874
ENSG00000026297	100.061	0.305716	0.311835	0.980381	0.326898	0.74898
ENSG00000026950	233.281	1.95349	0.235589	8.29191	1.11448e-16	2.17308e-14
ENSG00000027001	219.201	0.320108	0.227587	1.40653	0.159567	0.552206
ENSG00000027697	1351.16	1.02911	0.258213	3.9855	6.73393e-05	0.00208416
ENSG00000027847	327.355	0.383345	0.204354	1.87588	0.0606716	0.32966
ENSG00000027869	24.9004	1.01291	0.54237	1.86756	0.0618236	0.333606
ENSG00000028116	137.004	0.100889	0.271431	0.371692	0.710122	0.939001
ENSG00000028137	392.623	1.95304	0.21071	9.26885	1.88161e-20	4.42794e-18
ENSG00000028203	566.977	0.373323	0.18786	1.98724	0.046896	0.282847
ENSG00000028310	274.466	0.36151	0.224523	1.61013	0.10737	0.453733
ENSG00000028528	613.376	-0.165563	0.163356	-1.01351	0.310816	0.735437
ENSG00000028839	81.9114	0.415225	0.383286	1.08333	0.278661	0.700451
ENSG00000029153	166.799	1.20205	0.261526	4.59632	4.30027e-06	0.000201699
ENSG00000029363	1030	0.575633	0.182216	3.15906	0.00158278	0.027346
ENSG00000029364	943.078	0.17922	0.166886	1.07391	0.282864	0.705557
ENSG00000029639	56.94	0.201132	0.368667	0.545564	0.585366	0.893529
ENSG00000029725	248.251	-0.0464591	0.225752	-0.205797	0.83695	0.969402
ENSG00000029993	205.586	0.169422	0.234083	0.723768	0.469208	0.841553
ENSG00000030066	849.192	0.521534	0.167021	3.12256	0.00179287	0.0298426
ENSG00000030110	218.936	1.35271	0.229352	5.89796	3.68014e-09	3.24066e-07
ENSG00000030419	18.9436	0.774883	0.634495	1.22126	0.221987	0.641416
ENSG00000030582	2806.18	-0.0481123	0.137348	-0.350296	0.726116	0.943239
ENSG00000031003	230.348	-0.185961	0.213755	-0.869972	0.384316	0.789217
ENSG00000031691	53.7524	0.403669	0.443887	0.909397	0.363141	0.773796
ENSG00000031698	825.773	0.0315604	0.16878	0.186992	0.851667	0.971859
ENSG00000031823	341.382	0.122101	0.191826	0.636522	0.524436	0.868588
ENSG00000032219	228.263	-0.46219	0.248275	-1.86161	0.0626584	0.336173
ENSG00000032389	232.78	0.127211	0.217896	0.583816	0.559344	0.88498
ENSG00000032444	526.298	-0.625518	0.203241	-3.07771	0.00208597	0.0336953
ENSG00000032742	133.522	-0.556297	0.265052	-2.09882	0.0358328	0.239864
ENSG00000033011	120.02	0.240652	0.275336	0.87403	0.382102	0.788736
ENSG00000033030	218.673	-0.116371	0.229732	-0.50655	0.61247	0.904552
ENSG00000033050	613.273	0.683139	0.179756	3.80037	0.000144479	0.00385155
ENSG00000033100	685.716	-0.0141585	0.165449	-0.0855759	0.931804	0.987093
ENSG00000033170	264.752	-0.419649	0.223764	-1.87541	0.0607359	0.329818
ENSG00000033178	464.124	0.413994	0.198866	2.08178	0.037363	0.245982
ENSG00000033327	609.89	-0.765992	0.169541	-4.51803	6.24178e-06	0.000281169
ENSG00000033627	532.665	0.0375661	0.208953	0.179783	0.857323	0.97249
ENSG00000033800	241.718	-0.334244	0.210675	-1.58654	0.112618	0.464508
ENSG00000033867	43.7135	0.972651	0.45222	2.15083	0.0314892	0.220975
ENSG00000034063	137.987	0.45978	0.262064	1.75446	0.0793521	0.385906
ENSG00000034152	715.429	0.00308827	0.164699	0.018751	0.98504	0.996838
ENSG00000034510	4822.89	0.516889	0.203509	2.53988	0.0110891	0.112532
ENSG00000034533	290.539	-0.397105	0.199085	-1.99465	0.0460805	0.279163
ENSG00000034677	705.343	0.218036	0.184879	1.17935	0.238261	0.660308
ENSG00000034693	214.73	0.113662	0.232991	0.487839	0.625664	0.911094
ENSG00000034713	801.551	-0.198198	0.198399	-0.998986	0.317801	0.740608
ENSG00000035115	890.786	-0.155346	0.174581	-0.889826	0.373559	0.782731
ENSG00000035141	997.262	0.546558	0.183839	2.97302	0.00294888	0.0437491
ENSG00000035403	539.268	0.380038	0.171036	2.22198	0.0262847	0.197229
ENSG00000035499	349.634	-0.0622035	0.2056	-0.302547	0.762235	0.951592
ENSG00000035664	34.6881	-0.401815	0.481995	-0.833649	0.404479	0.805443
ENSG00000035681	244.365	0.37209	0.221034	1.6834	0.0922969	0.418664
ENSG00000035687	302.702	0.247638	0.212514	1.16528	0.243906	0.665387
ENSG00000035862	1407.33	0.111783	0.14495	0.771184	0.440598	0.828401
ENSG00000035928	762.416	-0.00506959	0.178439	-0.0284107	0.977335	0.996019
ENSG00000036054	546.451	-0.137974	0.197434	-0.698834	0.484656	0.849664
ENSG00000036257	653.366	0.0268745	0.180678	0.148742	0.881757	0.976608
ENSG00000036549	340.388	-0.0853834	0.204001	-0.418545	0.675549	0.928072
ENSG00000036672	54.6215	-0.99463	0.427281	-2.32781	0.0199223	0.164401
ENSG00000037042	226.778	-0.543497	0.23381	-2.32453	0.0200972	0.165245
ENSG00000037241	87.0353	0.308603	0.333425	0.925553	0.354679	0.768078
ENSG00000037474	741.418	0.568641	0.164767	3.45119	0.000558117	0.0116479
ENSG00000037637	262.246	-0.111329	0.210744	-0.528264	0.597316	0.899395
ENSG00000037749	463.179	0.107071	0.183748	0.582707	0.56009	0.885523
ENSG00000037757	83.6215	0.0565575	0.315879	0.179048	0.8579	0.972536
ENSG00000037897	79.2038	1.59696	0.35085	4.55167	5.32219e-06	0.000243767
ENSG00000038002	122.589	-0.0800422	0.284408	-0.281435	0.778377	0.954453
ENSG00000038210	444.028	0.275243	0.20112	1.36855	0.17114	0.567376
ENSG00000038219	551.291	-0.107066	0.281835	-0.379891	0.704026	0.937119
ENSG00000038274	528.642	0.786908	0.22091	3.56213	0.000367863	0.00834047
ENSG00000038358	791.293	0.0643579	0.171217	0.375885	0.707002	0.938514
ENSG00000038382	962.074	-0.188811	0.181015	-1.04307	0.296917	0.720721
ENSG00000038427	21.0396	0.0636854	0.604642	0.105327	0.916116	0.984937
ENSG00000038532	322.057	0.24234	0.196353	1.2342	0.217127	0.634326
ENSG00000038945	142.677	-0.185274	0.286049	-0.6477	0.517179	0.862643
ENSG00000039068	10172.7	-0.177399	0.136569	-1.29897	0.193953	0.599638
ENSG00000039123	609.048	0.0320152	0.177249	0.180623	0.856664	0.972401
ENSG00000039319	311.378	-0.151182	0.260785	-0.579717	0.562105	0.885933
ENSG00000039523	492.568	-0.552677	0.1855	-2.9794	0.00288816	0.0430825
ENSG00000039560	175.715	-0.307607	0.232506	-1.32301	0.185832	0.58823
ENSG00000039600	47.7476	0.162359	0.422245	0.384513	0.700598	0.935452
ENSG00000039650	228.93	0.130069	0.245962	0.528816	0.596933	0.899088
ENSG00000040199	777.409	-0.462664	0.156708	-2.9524	0.00315313	0.0456863
ENSG00000040275	308.012	0.066716	0.218593	0.305207	0.760209	0.950627
ENSG00000040341	194.977	-0.364282	0.237739	-1.53228	0.125454	0.488566
ENSG00000040487	309.171	-0.251898	0.199217	-1.26444	0.206071	0.619665
ENSG00000040531	218.123	0.192936	0.221874	0.869576	0.384532	0.789246
ENSG00000040608	36.6856	-0.549048	0.473205	-1.16027	0.245937	0.668285
ENSG00000040633	225.585	-0.282738	0.250939	-1.12672	0.25986	0.683007
ENSG00000040933	234.763	0.297504	0.234795	1.26708	0.205126	0.619066
ENSG00000041357	895.615	0.673608	0.187441	3.59371	0.000326001	0.00760612
ENSG00000041802	659.503	0.331968	0.166307	1.99612	0.0459211	0.278568
ENSG00000041880	143.2	0.365525	0.26561	1.37617	0.16877	0.56352
ENSG00000041982	18.3555	0.712042	0.666432	1.06844	0.285322	0.708439
ENSG00000041988	95.6642	0.0328547	0.303901	0.10811	0.913909	0.984603
ENSG00000042062	15.1557	-0.959582	0.73158	-1.31166	0.189636	0.593589
ENSG00000042088	105.556	0.00866324	0.285072	0.0303897	0.975756	0.996019
ENSG00000042286	265.321	0.230327	0.215594	1.06834	0.285369	0.708439
ENSG00000042317	51.1643	-0.491187	0.438064	-1.12127	0.262174	0.68532
ENSG00000042429	366.229	0.168368	0.198969	0.8462	0.397441	0.800817
ENSG00000042445	817.086	-0.196854	0.155954	-1.26226	0.206857	0.620934
ENSG00000042493	217.163	-0.395087	0.23197	-1.70318	0.0885342	0.409489
ENSG00000042753	540.762	0.247412	0.172339	1.43561	0.151112	0.537398
ENSG00000042832	49.8084	0.152211	0.407732	0.373312	0.708917	0.938514
ENSG00000043093	494.187	-0.117768	0.238819	-0.493126	0.621923	0.909431
ENSG00000043143	1254.37	0.688521	0.146139	4.71141	2.46007e-06	0.000123902
ENSG00000043355	18.3196	0.150278	0.639293	0.235069	0.814155	0.964032
ENSG00000043514	146.032	0.275186	0.272929	1.00827	0.313327	0.737081
ENSG00000044012	60.8577	-0.152249	0.385501	-0.394939	0.692888	0.932623
ENSG00000044090	1057.67	-0.226452	0.149394	-1.51581	0.129568	0.495819
ENSG00000044115	7092.08	0.0234848	0.148218	0.158448	0.874103	0.975808
ENSG00000044446	517.584	-0.33698	0.219737	-1.53356	0.125138	0.488004
ENSG00000044459	17.289	-0.180406	0.666339	-0.270742	0.78659	0.956622
ENSG00000044574	7183.61	0.0785821	0.15757	0.498713	0.617982	0.907117
ENSG00000046604	1008.52	-0.0714161	0.206954	-0.345082	0.730033	0.944695
ENSG00000046647	62.9707	-0.344407	0.383059	-0.899097	0.368601	0.778598
ENSG00000046651	220.154	0.0912162	0.265127	0.344047	0.730811	0.944695
ENSG00000047056	247.518	-0.113593	0.210148	-0.54054	0.588825	0.895275
ENSG00000047188	331.304	0.348324	0.213265	1.63329	0.102408	0.443319
ENSG00000047230	375.387	-0.281214	0.182817	-1.53823	0.123992	0.485614
ENSG00000047249	309.848	-0.138286	0.232848	-0.593888	0.552587	0.881368
ENSG00000047315	945.207	0.060944	0.168484	0.361719	0.717562	0.940955
ENSG00000047346	86.1454	-0.243145	0.332075	-0.732197	0.464048	0.838443
ENSG00000047365	182.69	2.12993	0.289262	7.36332	1.79398e-13	2.60489e-11
ENSG00000047410	1449.59	-0.245715	0.477124	-0.514991	0.606559	0.903609
ENSG00000047457	144.72	0.0502604	0.32446	0.154905	0.876896	0.976307
ENSG00000047578	173.133	0.183511	0.23821	0.770377	0.441076	0.82855
ENSG00000047579	149.049	0.25162	0.260156	0.96719	0.333449	0.753921
ENSG00000047621	172.641	0.171556	0.289683	0.592219	0.553704	0.881855
ENSG00000047634	243.213	0.0191561	0.250214	0.0765591	0.938974	0.988207
ENSG00000047644	103.009	0.0820046	0.298547	0.274679	0.783563	0.955968
ENSG00000047849	1644.6	-0.0403636	0.147764	-0.273163	0.784728	0.95616
ENSG00000047932	344.492	0.00320962	0.200851	0.0159801	0.98725	0.997022
ENSG00000048028	645.652	0.0710257	0.173841	0.408567	0.682857	0.930321
ENSG00000048140	341.001	0.730853	0.191557	3.81533	0.000136	0.00368305
ENSG00000048162	216.303	1.11132	0.229679	4.8386	1.30757e-06	7.19638e-05
ENSG00000048342	90.7757	0.0267493	0.302435	0.0884466	0.929522	0.986843
ENSG00000048392	192.564	0.154309	0.249665	0.618065	0.536532	0.874815
ENSG00000048405	225.499	0.316508	0.244826	1.29279	0.196084	0.603763
ENSG00000048471	26.0663	0.0236273	0.533123	0.0443186	0.96465	0.993593
ENSG00000048544	219.511	0.17629	0.235252	0.749368	0.453636	0.835209
ENSG00000048649	1205.73	-0.225982	0.16271	-1.38887	0.164874	0.558527
ENSG00000048707	487.902	-0.165724	0.231064	-0.717221	0.473238	0.843537
ENSG00000048828	652.452	0.147345	0.166133	0.886913	0.375126	0.783313
ENSG00000048991	424.412	-0.105285	0.186856	-0.563455	0.573125	0.88878
ENSG00000049130	1083.35	0.0332298	0.183402	0.181186	0.856222	0.972401
ENSG00000049167	92.8454	0.125689	0.308995	0.406768	0.684178	0.930371
ENSG00000049239	657.501	0.00927135	0.16983	0.054592	0.956464	0.991802
ENSG00000049245	1044	0.261728	0.162814	1.60753	0.107938	0.455269
ENSG00000049246	390.969	-0.469554	0.200268	-2.34463	0.0190462	0.160173
ENSG00000049283	37.5179	-0.915902	0.47044	-1.94691	0.0515461	0.299384
ENSG00000049323	56.9915	-0.00976457	0.417117	-0.0234097	0.981323	0.996019
ENSG00000049449	503.646	1.23647	0.199247	6.20568	5.446e-10	5.30946e-08
ENSG00000049541	226.522	0.0321319	0.226217	0.14204	0.887048	0.978155
ENSG00000049618	431.506	-0.062816	0.184347	-0.340749	0.733292	0.944846
ENSG00000049656	846.142	0.429164	0.154659	2.7749	0.00552182	0.0694629
ENSG00000049759	778.453	-0.506425	0.158879	-3.18748	0.00143516	0.0255131
ENSG00000049769	19.2847	-0.399116	0.624648	-0.638946	0.522858	0.866875
ENSG00000049860	1480.64	0.207171	0.167687	1.23546	0.216658	0.633496
ENSG00000049883	72.1257	0.21724	0.335862	0.646813	0.517753	0.862964
ENSG00000050130	184.631	0.201237	0.271197	0.742033	0.458067	0.835697
ENSG00000050165	111.627	-0.299119	0.328705	-0.909992	0.362827	0.773796
ENSG00000050327	162.023	0.431267	0.254679	1.69337	0.0903841	0.413423
ENSG00000050344	336.53	1.24543	0.246206	5.0585	4.22578e-07	2.59809e-05
ENSG00000050393	668.693	-0.292657	0.178952	-1.63539	0.101967	0.442673
ENSG00000050405	2912.57	0.450757	0.192033	2.34729	0.0189105	0.159523
ENSG00000050426	1963.91	-0.370015	0.143742	-2.57416	0.0100485	0.105178
ENSG00000050438	121.603	-0.130486	0.284065	-0.459353	0.645981	0.916098
ENSG00000050748	875.794	0.0521043	0.155997	0.334008	0.738374	0.947343
ENSG00000050820	1096.74	-0.214659	0.162118	-1.32409	0.185472	0.588175
ENSG00000051009	504.448	-0.241164	0.238951	-1.00926	0.312848	0.737081
ENSG00000051108	567.911	-0.213407	0.172766	-1.23524	0.216742	0.633606
ENSG00000051128	82.6893	0.0285995	0.345088	0.0828758	0.93395	0.987183
ENSG00000051180	79.5951	0.390603	0.321113	1.2164	0.223832	0.642365
ENSG00000051341	204.498	0.421738	0.301172	1.40032	0.161416	0.554495
ENSG00000051382	805.6	0.0281815	0.184302	0.15291	0.87847	0.976384
ENSG00000051523	737.244	-0.0417837	0.176049	-0.237341	0.812392	0.963366
ENSG00000051596	68.3316	-0.126142	0.359151	-0.351222	0.725422	0.94271
ENSG00000051620	378.509	0.051621	0.184757	0.2794	0.779938	0.955458
ENSG00000051825	174.499	-0.180607	0.270731	-0.667109	0.504703	0.857549
ENSG00000052126	362.582	-0.279703	0.19715	-1.41873	0.155978	0.545604
ENSG00000052344	3172.39	-0.317429	0.141681	-2.24044	0.0250622	0.190566
ENSG00000052723	397.588	0.216319	0.206773	1.04617	0.295482	0.719103
ENSG00000052749	379.866	0.972398	0.190009	5.11763	3.09395e-07	1.9826e-05
ENSG00000052795	322.557	-0.409354	0.202668	-2.01983	0.0434012	0.269554
ENSG00000052802	1651.01	-0.234676	0.202628	-1.15816	0.246797	0.669825
ENSG00000052841	799.025	-0.22312	0.171426	-1.30155	0.193069	0.599185
ENSG00000053108	13.4929	-1.12687	0.76469	-1.47363	0.140581	0.51845
ENSG00000053254	718.997	-0.843958	0.165538	-5.09828	3.42746e-07	2.17588e-05
ENSG00000053371	554.918	-0.186073	0.176083	-1.05673	0.290634	0.713294
ENSG00000053372	327.35	0.908717	0.223956	4.05757	4.95866e-05	0.00160002
ENSG00000053438	31.2488	-0.419825	0.638691	-0.657321	0.510975	0.859115
ENSG00000053501	104.514	0.0785303	0.304682	0.257745	0.796604	0.959986
ENSG00000053702	40.2266	0.114422	0.492787	0.232193	0.816388	0.964521
ENSG00000053747	338.901	-0.258278	0.230367	-1.12116	0.262221	0.68532
ENSG00000053770	228.223	0.0800556	0.236294	0.338796	0.734763	0.945309
ENSG00000053900	84.7163	0.231597	0.378751	0.611475	0.540885	0.876143
ENSG00000054116	292.422	0.0818335	0.2085	0.392486	0.694699	0.932987
ENSG00000054118	1167.07	0.298054	0.150861	1.97569	0.0481903	0.28773
ENSG00000054148	719.947	-0.110003	0.166041	-0.662503	0.507649	0.858229
ENSG00000054179	151.489	-0.29285	0.253642	-1.15458	0.248262	0.670848
ENSG00000054219	432.797	0.0212007	0.189661	0.111782	0.910996	0.984078
ENSG00000054267	251.704	-0.345396	0.246514	-1.40112	0.161178	0.554414
ENSG00000054277	23.717	-0.0775334	0.589066	-0.131621	0.895284	0.979892
ENSG00000054282	82.7448	0.129684	0.319495	0.405904	0.684813	0.930507
ENSG00000054356	22.3606	-0.273015	0.596762	-0.457494	0.647316	0.916793
ENSG00000054523	929.157	-0.0793329	0.163252	-0.485954	0.626999	0.911136
ENSG00000054598	169.231	0.727453	0.290978	2.50003	0.0124184	0.121853
ENSG00000054611	330.1	-0.351711	0.191856	-1.83321	0.066772	0.348986
ENSG00000054654	323.546	0.129598	0.293515	0.441539	0.658823	0.921796
ENSG00000054690	512.601	0.0164434	0.29011	0.05668	0.9548	0.991093
ENSG00000054793	2689.2	-0.160589	0.134061	-1.19788	0.230963	0.651055
ENSG00000054965	1212.78	-0.204826	0.149806	-1.36728	0.171538	0.568145
ENSG00000054967	65.5351	0.487854	0.37797	1.29072	0.1968	0.60539
ENSG00000054983	395.3	0.110202	0.203946	0.540348	0.588957	0.895275
ENSG00000055044	607.032	0.508329	0.223222	2.27723	0.0227722	0.179146
ENSG00000055070	936.63	0.378573	0.168176	2.25106	0.024382	0.187171
ENSG00000055118	25.8845	-1.74269	0.634609	-2.74608	0.00603113	0.0741269
ENSG00000055130	696.855	0.0667586	0.185409	0.360061	0.718801	0.940975
ENSG00000055147	134.255	0.0806903	0.287004	0.281147	0.778598	0.954453
ENSG00000055163	156.134	-0.841686	0.26082	-3.22708	0.0012506	0.0228507
ENSG00000055208	903.189	-0.40761	0.191324	-2.13047	0.0331326	0.228052
ENSG00000055211	240.753	-0.0577662	0.260145	-0.222054	0.824272	0.967496
ENSG00000055332	1110.52	0.712058	0.166732	4.27068	1.94874e-05	0.000716938
ENSG00000055483	670.182	0.345432	0.180941	1.90909	0.0562503	0.314785
ENSG00000055609	1189.33	-0.256935	0.250637	-1.02513	0.305302	0.729502
ENSG00000055732	25.8299	0.241378	0.621064	0.388653	0.697533	0.934555
ENSG00000055917	1433.13	-0.0250416	0.169942	-0.147353	0.882853	0.976829
ENSG00000055950	280.077	-0.0707976	0.212182	-0.333665	0.738632	0.947343
ENSG00000056050	53.5434	0.0974661	0.386235	0.252349	0.800771	0.960668
ENSG00000056097	1146.35	0.0713276	0.165388	0.431273	0.66627	0.925343
ENSG00000056277	67.4734	0.2726	0.357486	0.762548	0.445733	0.830601
ENSG00000056586	806.774	0.0245455	0.175951	0.139502	0.889054	0.978547
ENSG00000056661	315.648	-0.506115	0.211484	-2.39317	0.0167036	0.14624
ENSG00000056736	352.957	-0.0985341	0.203186	-0.484946	0.627715	0.911136
ENSG00000056972	192.577	-0.85389	0.249387	-3.42395	0.000617175	0.0126865
ENSG00000056998	456.962	-0.486684	0.184904	-2.63208	0.00848635	0.0934115
ENSG00000057019	849.667	0.0912031	0.168225	0.542151	0.587715	0.894642
ENSG00000057252	447.469	0.255359	0.22653	1.12726	0.259632	0.683007
ENSG00000057294	1527.81	0.201477	0.182241	1.10555	0.26892	0.690461
ENSG00000057593	583.654	-0.457922	0.194645	-2.35259	0.018643	0.158048
ENSG00000057608	3339.91	0.0567398	0.141582	0.400755	0.6886	0.93158
ENSG00000057657	244.154	-0.512857	0.247294	-2.07388	0.0380909	0.249354
ENSG00000057663	247.016	-0.0917843	0.245971	-0.373151	0.709036	0.938514
ENSG00000057704	35.075	0.140811	0.482524	0.291822	0.770423	0.952833
ENSG00000057757	241.617	0.135686	0.232638	0.583248	0.559726	0.885352
ENSG00000057935	455.068	-0.681321	0.188702	-3.61057	0.000305521	0.0072006
ENSG00000058056	230.014	0.26204	0.232738	1.1259	0.260207	0.683387
ENSG00000058063	946.834	-0.199242	0.174567	-1.14135	0.253726	0.676917
ENSG00000058085	2547.38	0.0990742	0.152469	0.649801	0.515821	0.861783
ENSG00000058091	19.7724	-1.3445	0.662053	-2.03081	0.0422745	0.265534
ENSG00000058262	4065.76	0.0734047	0.138662	0.529378	0.596543	0.898853
ENSG00000058272	519.023	-0.19141	0.19859	-0.963842	0.335125	0.755679
ENSG00000058453	22.7578	-0.274589	0.600832	-0.457015	0.64766	0.916871
ENSG00000058600	400.014	0.266418	0.189734	1.40416	0.16027	0.552544
ENSG00000058668	215.052	-0.642511	0.242044	-2.65452	0.00794211	0.0893667
ENSG00000058673	748.756	-0.179579	0.178466	-1.00624	0.314301	0.737857
ENSG00000058729	167.178	0.0735824	0.307336	0.23942	0.81078	0.962864
ENSG00000058799	159.665	0.0676789	0.251653	0.268938	0.787978	0.956945
ENSG00000058804	519.428	0.298289	0.189648	1.57286	0.115752	0.471471
ENSG00000059122	98.0127	-0.268065	0.322243	-0.831872	0.405481	0.805826
ENSG00000059145	162.268	0.209811	0.275808	0.760714	0.446828	0.831531
ENSG00000059378	399.543	1.61236	0.195386	8.25222	1.55485e-16	2.98904e-14
ENSG00000059573	3923.81	0.0159397	0.139758	0.114052	0.909197	0.983737
ENSG00000059588	159.407	0.00984629	0.387534	0.0254075	0.97973	0.996019
ENSG00000059691	196.789	0.177641	0.239784	0.740838	0.458792	0.835814
ENSG00000059728	1049.24	0.304835	0.167552	1.81934	0.0688594	0.355739
ENSG00000059758	288.556	-0.362127	0.22606	-1.6019	0.109177	0.457804
ENSG00000059769	218.805	0.0639908	0.236925	0.270089	0.787092	0.956636
ENSG00000059804	8255.34	0.112635	0.204771	0.550052	0.582283	0.892144
ENSG00000059915	25.5744	-0.161038	0.591511	-0.272248	0.785431	0.95632
ENSG00000060069	101.538	0.364851	0.306698	1.18961	0.234199	0.655307
ENSG00000060138	847.003	0.770141	0.162005	4.7538	1.9963e-06	0.000104397
ENSG00000060140	24.0208	1.18516	0.616218	1.92328	0.0544452	0.310152
ENSG00000060237	1671.29	-0.0922169	0.157306	-0.586226	0.557724	0.884234
ENSG00000060339	836.474	0.198408	0.187457	1.05842	0.289864	0.71226
ENSG00000060491	1692.99	0.910631	0.17937	5.07682	3.83804e-07	2.38116e-05
ENSG00000060566	495.538	-0.361064	0.19019	-1.89844	0.0576375	0.31928
ENSG00000060642	196.877	0.083067	0.235465	0.352778	0.724255	0.94271
ENSG00000060656	1178.7	-0.541591	0.150018	-3.61018	0.000305982	0.0072006
ENSG00000060688	198.651	0.257562	0.226313	1.13807	0.255089	0.678168
ENSG00000060749	860.72	0.0351901	0.160776	0.218876	0.826747	0.967496
ENSG00000060762	110.09	0.467743	0.318382	1.46913	0.141799	0.5199
ENSG00000060971	776.144	-0.374402	0.158381	-2.36393	0.0180823	0.154737
ENSG00000060982	170.304	-0.620246	0.267626	-2.31758	0.0204722	0.167412
ENSG00000061273	409.095	0.15008	0.193489	0.775655	0.437953	0.82678
ENSG00000061656	951.998	-0.316902	0.165105	-1.9194	0.0549343	0.31131
ENSG00000061676	2935.47	0.0466649	0.164453	0.283757	0.776596	0.954043
ENSG00000061794	1271.69	0.273975	0.215567	1.27095	0.203745	0.616202
ENSG00000061936	416.452	0.0631643	0.200061	0.315725	0.752211	0.94875
ENSG00000061938	263.778	-0.55344	0.260115	-2.12768	0.033364	0.228837
ENSG00000061987	414.948	0.122614	0.213418	0.574525	0.565612	0.886777
ENSG00000062038	716.266	-0.119405	0.175746	-0.679419	0.496873	0.854973
ENSG00000062194	850.847	0.0871693	0.162329	0.53699	0.591274	0.89699
ENSG00000062282	577.783	-0.821101	0.168043	-4.88627	1.02766e-06	5.79607e-05
ENSG00000062370	35.0895	-0.696515	0.488465	-1.42592	0.15389	0.541881
ENSG00000062485	2036.77	0.28294	0.151185	1.87149	0.0612774	0.331569
ENSG00000062524	83.0181	-0.226085	0.335309	-0.67426	0.500146	0.856447
ENSG00000062598	528.215	0.245593	0.181325	1.35443	0.175598	0.573211
ENSG00000062650	677.789	0.0109195	0.172067	0.063461	0.949399	0.990484
ENSG00000062716	1264.92	0.470015	0.159013	2.95582	0.00311838	0.0453278
ENSG00000062725	416.02	-0.265084	0.206416	-1.28422	0.199065	0.608876
ENSG00000062822	272.377	-0.390595	0.233431	-1.67328	0.094273	0.423626
ENSG00000063046	2619.43	-0.201573	0.15504	-1.30014	0.193553	0.599594
ENSG00000063169	87.4219	-0.0979324	0.34473	-0.284085	0.776345	0.954043
ENSG00000063176	402.11	-0.294642	0.190046	-1.55037	0.121054	0.480224
ENSG00000063177	6645.57	-0.0709367	0.145219	-0.488481	0.625209	0.910918
ENSG00000063180	55.5803	0.293531	0.409192	0.717343	0.473162	0.843537
ENSG00000063241	246.376	0.420573	0.212755	1.97679	0.0480651	0.287359
ENSG00000063244	1351.89	0.233732	0.150086	1.55732	0.119395	0.478738
ENSG00000063245	1373.4	-0.0136145	0.148603	-0.0916171	0.927002	0.985947
ENSG00000063322	538.021	0.0532826	0.186462	0.285757	0.775064	0.953823
ENSG00000063587	149.414	0.153491	0.265377	0.578389	0.563002	0.88647
ENSG00000063601	291.743	0.373997	0.214259	1.74554	0.0808911	0.38943
ENSG00000063660	187.258	0.0508212	0.234845	0.216403	0.828674	0.967496
ENSG00000063761	53.9758	0.617926	0.417862	1.47878	0.139199	0.515865
ENSG00000063854	295.736	-0.20085	0.217429	-0.923752	0.355615	0.768078
ENSG00000063978	678.111	0.05162	0.176997	0.291644	0.770559	0.952833
ENSG00000064012	675.5	1.3941	0.203827	6.83964	7.93927e-12	9.85119e-10
ENSG00000064042	24.6751	-0.498046	0.620418	-0.802759	0.422114	0.81549
ENSG00000064102	312.341	0.290742	0.20591	1.41198	0.157955	0.548297
ENSG00000064115	400.765	0.0989611	0.196675	0.503171	0.614844	0.905677
ENSG00000064195	12.9002	-0.164764	0.788018	-0.209087	0.834381	0.969279
ENSG00000064199	32.1828	0.149639	0.509278	0.293826	0.768891	0.952555
ENSG00000064201	29.9984	-0.537149	0.550567	-0.975627	0.329249	0.751583
ENSG00000064225	232.641	-0.644298	0.222562	-2.89491	0.0037927	0.0520268
ENSG00000064270	43.583	0.0256565	0.429556	0.0597281	0.952372	0.990907
ENSG00000064309	47.6232	-0.485761	0.402107	-1.20804	0.227032	0.646772
ENSG00000064313	198.636	0.0236548	0.246271	0.0960518	0.923479	0.985928
ENSG00000064393	310.796	0.028823	0.221952	0.129861	0.896676	0.980275
ENSG00000064419	507.959	-0.010484	0.183676	-0.0570788	0.954482	0.990907
ENSG00000064490	181.503	0.0683244	0.245033	0.278837	0.78037	0.955458
ENSG00000064545	241.12	-0.118017	0.214868	-0.549255	0.58283	0.892144
ENSG00000064547	109.771	0.132967	0.311444	0.426938	0.669425	0.926595
ENSG00000064601	4632.68	0.154498	0.13363	1.15616	0.247616	0.670576
ENSG00000064607	342.582	-0.336829	0.304483	-1.10623	0.268625	0.690302
ENSG00000064651	290.82	0.564825	0.218434	2.5858	0.00971541	0.102795
ENSG00000064652	287.731	-0.280972	0.20185	-1.39198	0.163927	0.557234
ENSG00000064666	1046.45	-0.318676	0.17439	-1.82738	0.0676428	0.351717
ENSG00000064687	239.52	-0.758477	0.241374	-3.14233	0.00167608	0.0286824
ENSG00000064692	20.3218	0.356692	0.611094	0.583694	0.559426	0.88498
ENSG00000064703	85.2171	0.346369	0.342201	1.01218	0.311451	0.73623
ENSG00000064726	593.553	0.271188	0.243639	1.11307	0.265676	0.687722
ENSG00000064763	301.584	-0.00794308	0.210196	-0.0377889	0.969856	0.994923
ENSG00000064787	17.6059	-0.434012	0.662901	-0.654716	0.512651	0.860312
ENSG00000064932	346.963	-0.119791	0.204725	-0.585131	0.558459	0.884446
ENSG00000064933	108.567	0.153289	0.291041	0.526692	0.598407	0.899506
ENSG00000064961	242.152	-0.21485	0.216481	-0.992463	0.320972	0.743541
ENSG00000064995	258.872	0.0262954	0.217974	0.120635	0.90398	0.982515
ENSG00000064999	650.673	-0.193336	0.162567	-1.18927	0.234333	0.655546
ENSG00000065000	2322.79	-0.0277608	0.133195	-0.208422	0.834899	0.969279
ENSG00000065029	287.275	-0.252399	0.231311	-1.09117	0.275199	0.69701
ENSG00000065054	127.446	-0.389148	0.281001	-1.38486	0.166094	0.560366
ENSG00000065057	110.046	0.0979682	0.288441	0.339647	0.734123	0.94517
ENSG00000065060	650.005	0.000426929	0.174984	0.00243982	0.998053	0.999285
ENSG00000065135	708.555	0.115241	0.20359	0.566048	0.571361	0.888296
ENSG00000065150	2184.03	0.226245	0.161181	1.40368	0.160416	0.552628
ENSG00000065154	4721.6	-0.308858	0.167838	-1.84021	0.0657373	0.346562
ENSG00000065183	335.153	0.893647	0.211766	4.21996	2.44341e-05	0.000863992
ENSG00000065243	592.053	0.089573	0.22844	0.392108	0.694978	0.933178
ENSG00000065268	283.48	0.093919	0.207315	0.453026	0.65053	0.917722
ENSG00000065308	916.717	-0.499136	0.165103	-3.02317	0.0025014	0.0386217
ENSG00000065328	108.289	0.611574	0.292324	2.09211	0.0364286	0.242543
ENSG00000065357	218.058	-0.991779	0.250468	-3.95971	7.50408e-05	0.00227732
ENSG00000065361	5091.63	-0.397312	0.130476	-3.04509	0.00232607	0.0363256
ENSG00000065427	2557.4	0.737592	0.161793	4.55887	5.14299e-06	0.000238745
ENSG00000065457	145.181	0.491909	0.259824	1.89324	0.0583259	0.321406
ENSG00000065485	486.976	0.0943194	0.19238	0.490277	0.623938	0.910232
ENSG00000065491	181.772	-0.225071	0.240238	-0.936867	0.348827	0.76411
ENSG00000065518	854.092	0.0782174	0.173807	0.450025	0.652692	0.918412
ENSG00000065526	1080.05	-0.0184666	0.201379	-0.0917008	0.926936	0.985947
ENSG00000065534	1225.05	-0.289789	0.148239	-1.95488	0.0505975	0.29627
ENSG00000065548	650.943	0.211192	0.222101	0.950879	0.341666	0.760254
ENSG00000065559	448.214	0.207602	0.20487	1.01334	0.3109	0.735437
ENSG00000065600	39.9822	0.286748	0.464848	0.616864	0.537324	0.874962
ENSG00000065613	602.59	0.0660938	0.199495	0.331305	0.740414	0.947577
ENSG00000065615	128.38	0.211566	0.317336	0.666694	0.504967	0.857597
ENSG00000065618	451.847	0.163826	0.18578	0.88183	0.377869	0.785289
ENSG00000065665	100.742	-0.143	0.316774	-0.451425	0.651683	0.917722
ENSG00000065717	312.206	-0.268	0.214811	-1.24761	0.212175	0.627515
ENSG00000065802	175.748	0.00336743	0.247691	0.0135953	0.989153	0.997544
ENSG00000065809	893.939	0.447256	0.245887	1.81895	0.0689192	0.355758
ENSG00000065833	912.026	0.2268	0.227873	0.995293	0.319594	0.741733
ENSG00000065882	347.119	-0.489168	0.194547	-2.51439	0.0119239	0.118363
ENSG00000065883	504.724	0.0139795	0.176537	0.0791871	0.936884	0.987596
ENSG00000065911	686.49	0.536845	0.19775	2.71476	0.00663238	0.0796593
ENSG00000065923	110.45	-0.32169	0.30252	-1.06337	0.287616	0.710291
ENSG00000065970	297.781	-0.15727	0.207155	-0.759191	0.447738	0.831858
ENSG00000065978	1508.09	0.279674	0.171234	1.63329	0.102408	0.443319
ENSG00000065989	173.125	-0.257448	0.251242	-1.0247	0.305505	0.729502
ENSG00000066027	375.536	-0.139387	0.230745	-0.604073	0.545795	0.879107
ENSG00000066044	744.781	0.232845	0.172024	1.35356	0.175875	0.573739
ENSG00000066084	1305.54	-0.00617607	0.152901	-0.0403927	0.96778	0.994521
ENSG00000066117	1233.15	0.0621938	0.15188	0.409492	0.682178	0.930321
ENSG00000066135	449.302	0.0272906	0.183119	0.149032	0.881528	0.976608
ENSG00000066136	396.061	-0.0208802	0.181134	-0.115275	0.908227	0.983737
ENSG00000066230	142.22	-0.212322	0.29846	-0.711393	0.476841	0.845744
ENSG00000066248	16.7722	-2.84868	0.778847	-3.65756	0.000254627	0.00617302
ENSG00000066279	359.049	-0.203623	0.578623	-0.351909	0.724906	0.94271
ENSG00000066322	430.782	-0.0111776	0.209258	-0.0534154	0.957401	0.991964
ENSG00000066379	76.1084	0.439713	0.350724	1.25373	0.20994	0.62454
ENSG00000066422	371.892	-0.0921281	0.196226	-0.4695	0.638712	0.91456
ENSG00000066427	70.2123	-0.0130834	0.341156	-0.0383501	0.969409	0.994824
ENSG00000066455	403.887	-0.0734078	0.21047	-0.34878	0.727254	0.943373
ENSG00000066468	261.442	-0.756717	0.237064	-3.19204	0.00141274	0.0252389
ENSG00000066557	129.483	-0.25059	0.306144	-0.818537	0.41305	0.8106
ENSG00000066583	788.487	0.540683	0.218647	2.47286	0.0134037	0.128384
ENSG00000066629	22.1246	-0.319234	0.582099	-0.548419	0.583404	0.8925
ENSG00000066651	188.358	0.361675	0.228928	1.57986	0.114138	0.46797
ENSG00000066654	287.681	0.213124	0.233545	0.912561	0.361474	0.772589
ENSG00000066697	133.85	-0.091119	0.264479	-0.344523	0.730453	0.944695
ENSG00000066735	73.4648	-0.548646	0.369756	-1.48381	0.13786	0.513552
ENSG00000066739	283.026	-0.13436	0.216323	-0.621108	0.534529	0.873119
ENSG00000066777	560.637	-0.182363	0.190439	-0.957592	0.338269	0.758631
ENSG00000066813	19.1489	-0.281115	0.601138	-0.467639	0.640043	0.915235
ENSG00000066827	130.847	-0.00394788	0.268486	-0.0147043	0.988268	0.997544
ENSG00000066855	302.877	0.0546716	0.243472	0.22455	0.822329	0.966816
ENSG00000066923	32.5161	-0.571067	0.536152	-1.06512	0.286821	0.710291
ENSG00000066926	117.43	0.0594977	0.301364	0.197428	0.843492	0.969622
ENSG00000066933	268.173	0.0194285	0.258303	0.0752159	0.940043	0.988382
ENSG00000067057	2761.14	-0.0503965	0.141003	-0.357414	0.720782	0.941701
ENSG00000067064	1711.27	-0.119991	0.226559	-0.529623	0.596374	0.898781
ENSG00000067066	346.227	1.11338	0.260537	4.27342	1.92501e-05	0.00071012
ENSG00000067082	916.061	0.672067	0.220579	3.04683	0.00231268	0.0362684
ENSG00000067113	276.861	-0.142605	0.23762	-0.600137	0.548415	0.88015
ENSG00000067141	365.597	-0.101658	0.191957	-0.529585	0.5964	0.898781
ENSG00000067167	1316.37	0.0588391	0.234772	0.250623	0.802106	0.960776
ENSG00000067177	121.559	0.163911	0.275913	0.594068	0.552466	0.881368
ENSG00000067182	1424.56	0.796883	0.156794	5.08237	3.72746e-07	2.33376e-05
ENSG00000067191	18.1169	-0.0224344	0.672295	-0.0333699	0.97338	0.996019
ENSG00000067208	476.116	0.0683754	0.2127	0.321464	0.747859	0.947748
ENSG00000067221	45.9621	0.759313	0.439602	1.72727	0.0841185	0.397829
ENSG00000067225	15767.4	0.0450223	0.132129	0.340745	0.733296	0.944846
ENSG00000067248	261.908	0.166389	0.235613	0.706197	0.480065	0.846674
ENSG00000067334	268.074	-0.0999912	0.329397	-0.303558	0.761464	0.951508
ENSG00000067365	90.8509	-0.142713	0.373898	-0.38169	0.702692	0.936808
ENSG00000067369	451.696	0.356679	0.202797	1.7588	0.0786119	0.384047
ENSG00000067533	200.242	0.268259	0.237664	1.12873	0.25901	0.682883
ENSG00000067560	2836.93	0.172409	0.155619	1.10789	0.26791	0.68924
ENSG00000067596	641.445	0.251298	0.162993	1.54177	0.123129	0.483928
ENSG00000067606	464.365	-0.413593	0.178195	-2.32102	0.0202858	0.166395
ENSG00000067704	1623.4	0.0694593	0.179736	0.386452	0.699162	0.935318
ENSG00000067715	123.374	0.0258795	0.280411	0.0922912	0.926467	0.985947
ENSG00000067829	658.86	0.0224745	0.16679	0.134747	0.892812	0.979791
ENSG00000067836	100.144	-0.271747	0.29281	-0.928064	0.353374	0.76779
ENSG00000067900	687.983	-0.270169	0.189823	-1.42327	0.154658	0.543336
ENSG00000067955	451.279	0.529623	0.235485	2.24907	0.024508	0.187822
ENSG00000067992	84.1017	-0.285433	0.320348	-0.891009	0.372924	0.78244
ENSG00000068001	218.153	0.324163	0.234479	1.38248	0.166824	0.561524
ENSG00000068024	95.3916	0.422669	0.322159	1.31199	0.189523	0.593576
ENSG00000068028	123.14	-0.346844	0.283052	-1.22537	0.220434	0.639092
ENSG00000068078	1626.51	-0.932401	0.184961	-5.04106	4.62971e-07	2.80848e-05
ENSG00000068079	802.067	2.15316	0.180699	11.9157	9.80491e-33	3.43147e-30
ENSG00000068097	135.722	-0.10991	0.263269	-0.41748	0.676327	0.928072
ENSG00000068120	1209.15	0.152938	0.146277	1.04553	0.295777	0.719141
ENSG00000068137	151.442	-0.799716	0.282346	-2.8324	0.00462007	0.0606812
ENSG00000068305	233.951	-0.162443	0.230777	-0.703897	0.481497	0.847037
ENSG00000068308	460.972	0.00515705	0.179804	0.0286816	0.977119	0.996019
ENSG00000068323	362.574	-0.41499	0.191356	-2.16868	0.0301069	0.216213
ENSG00000068354	112.123	0.0364959	0.284157	0.128436	0.897804	0.980695
ENSG00000068366	326.223	-0.0688686	0.231454	-0.297548	0.766049	0.952453
ENSG00000068383	286.153	-0.423406	0.209827	-2.01788	0.0436035	0.270029
ENSG00000068394	206.448	-0.112309	0.229719	-0.488894	0.624917	0.910918
ENSG00000068400	421.464	-0.0656703	0.249411	-0.263301	0.792318	0.958458
ENSG00000068438	162.978	0.148322	0.278416	0.532735	0.594217	0.897571
ENSG00000068489	302.581	-0.463339	0.218145	-2.124	0.0336704	0.229784
ENSG00000068615	75.0838	-0.930335	0.34959	-2.66122	0.00778587	0.0888539
ENSG00000068650	2028.36	0.0828439	0.151314	0.547496	0.584038	0.892825
ENSG00000068654	961.554	0.721902	0.160039	4.51077	6.4592e-06	0.000289055
ENSG00000068697	1566.35	0.464767	0.200644	2.31637	0.020538	0.167457
ENSG00000068724	711.371	-0.19139	0.163134	-1.17321	0.240711	0.66312
ENSG00000068745	599.153	-0.175247	0.162965	-1.07536	0.282211	0.704574
ENSG00000068784	93.9375	0.0525187	0.360875	0.145532	0.884291	0.977117
ENSG00000068793	1546.48	0.13872	0.145374	0.954229	0.339968	0.7597
ENSG00000068796	454.486	0.531754	0.206308	2.57747	0.00995254	0.104499
ENSG00000068831	109.123	-0.552589	0.299685	-1.8439	0.0651976	0.344515
ENSG00000068878	849.928	0.149013	0.192005	0.776087	0.437697	0.82678
ENSG00000068885	95.27	-0.548126	0.299769	-1.82849	0.0674754	0.351302
ENSG00000068903	795.557	-0.339123	0.16122	-2.10348	0.0354242	0.237926
ENSG00000068912	350.905	0.197505	0.238975	0.826467	0.408539	0.80774
ENSG00000068971	119.121	0.144942	0.286219	0.506401	0.612575	0.904552
ENSG00000069011	275.531	0.0435044	0.229372	0.189667	0.84957	0.97096
ENSG00000069018	14.8752	0.716511	0.758274	0.944924	0.344698	0.762542
ENSG00000069020	255.538	-0.386017	0.220725	-1.74886	0.0803146	0.388142
ENSG00000069248	361.883	0.00446099	0.185088	0.0241021	0.980771	0.996019
ENSG00000069275	1446.43	0.00116647	0.161117	0.00723987	0.994223	0.998652
ENSG00000069329	1541.52	0.0555847	0.171618	0.323885	0.746025	0.947748
ENSG00000069345	612.106	0.305656	0.207646	1.472	0.14102	0.519175
ENSG00000069399	192.994	-0.112342	0.244006	-0.460406	0.645225	0.916098
ENSG00000069424	179.091	-0.11611	0.236486	-0.490979	0.623441	0.910126
ENSG00000069431	80.4349	-0.338334	0.324509	-1.0426	0.297132	0.721116
ENSG00000069482	70.1534	0.697995	0.365686	1.90873	0.0562974	0.314859
ENSG00000069493	14.7768	-0.403576	0.84397	-0.478187	0.632517	0.912836
ENSG00000069509	124.505	0.412311	0.30201	1.36522	0.172182	0.569588
ENSG00000069535	1037.54	0.151743	0.168733	0.89931	0.368488	0.778598
ENSG00000069667	225.917	-0.42967	0.222521	-1.93092	0.0534932	0.306777
ENSG00000069702	544.995	-0.413254	0.186498	-2.21586	0.0267012	0.199041
ENSG00000069712	25.0679	-0.0789698	0.58323	-0.135401	0.892295	0.979486
ENSG00000069849	2787.21	0.124194	0.168288	0.737989	0.460521	0.835984
ENSG00000069869	705.382	-0.21785	0.231833	-0.939686	0.347379	0.76411
ENSG00000069943	57.4124	-0.301482	0.375223	-0.803474	0.421701	0.815268
ENSG00000069956	941.9	-0.0607943	0.202473	-0.300259	0.76398	0.952295
ENSG00000069966	41.0282	-0.606038	0.449279	-1.34891	0.177365	0.576257
ENSG00000069974	84.6811	1.62273	0.373694	4.34239	1.4094e-05	0.000557592
ENSG00000069998	651.964	0.0795655	0.169748	0.468727	0.639265	0.914796
ENSG00000070010	313.534	0.17859	0.199492	0.895224	0.370667	0.779904
ENSG00000070018	1012.84	-0.577967	0.166994	-3.46101	0.000538158	0.0114298
ENSG00000070019	1320.51	-0.110441	0.188821	-0.584899	0.558616	0.884446
ENSG00000070047	769.156	-0.0721978	0.163689	-0.441067	0.659164	0.921796
ENSG00000070061	440.442	0.194448	0.183357	1.06049	0.288922	0.7111
ENSG00000070081	235.849	-0.0143048	0.23951	-0.0597254	0.952374	0.990907
ENSG00000070087	1071.2	-0.19451	0.179676	-1.08256	0.279005	0.700928
ENSG00000070159	381.069	-0.0597706	0.194505	-0.307297	0.758618	0.950312
ENSG00000070182	37.9876	-0.605787	0.453593	-1.33553	0.181702	0.582173
ENSG00000070214	2209.84	-0.231003	0.170851	-1.35207	0.176352	0.574196
ENSG00000070269	133.669	-0.173655	0.267594	-0.64895	0.516371	0.861783
ENSG00000070366	635.56	-0.279923	0.17907	-1.56321	0.118004	0.476095
ENSG00000070367	434.005	0.181422	0.243199	0.745982	0.455678	0.835697
ENSG00000070371	53.7937	-0.689839	0.434601	-1.58729	0.112447	0.464508
ENSG00000070404	858.462	-1.14439	0.178769	-6.40149	1.53865e-10	1.65362e-08
ENSG00000070413	961.697	-0.0409892	0.156148	-0.262502	0.792935	0.958573
ENSG00000070423	338.446	-0.145867	0.197107	-0.740042	0.459275	0.835984
ENSG00000070444	310.997	0.301414	0.203309	1.48254	0.138196	0.514241
ENSG00000070476	363.039	-0.247909	0.218421	-1.13501	0.256372	0.679891
ENSG00000070495	369.135	-0.0332755	0.191216	-0.17402	0.86185	0.973629
ENSG00000070501	84.8515	0.569069	0.342112	1.6634	0.0962325	0.428261
ENSG00000070540	163.264	0.044553	0.25476	0.174882	0.861172	0.973467
ENSG00000070610	957.574	-0.155844	0.153154	-1.01756	0.308886	0.733597
ENSG00000070614	3678.61	0.054179	0.132321	0.409452	0.682208	0.930321
ENSG00000070669	212.479	-0.0744524	0.26828	-0.277518	0.781383	0.955458
ENSG00000070718	122.911	0.485033	0.289182	1.67726	0.0934917	0.421701
ENSG00000070756	11565.1	-0.141539	0.141802	-0.998149	0.318207	0.740671
ENSG00000070759	301.313	-0.41677	0.207701	-2.00658	0.0447939	0.274413
ENSG00000070761	274.557	0.134462	0.218362	0.615779	0.538041	0.874962
ENSG00000070770	1649.99	-0.0349197	0.149612	-0.233402	0.815449	0.964226
ENSG00000070778	161.826	0.651319	0.266897	2.44034	0.0146736	0.135508
ENSG00000070785	96.2004	0.605706	0.325656	1.85996	0.0628912	0.336628
ENSG00000070814	1553.01	0.523089	0.141333	3.7011	0.000214669	0.00538606
ENSG00000070831	880.493	0.226037	0.225255	1.00347	0.315635	0.739174
ENSG00000070882	668.328	0.516886	0.167682	3.08253	0.00205249	0.0332318
ENSG00000070886	15.4973	-0.802192	0.695288	-1.15376	0.248601	0.670848
ENSG00000070950	129.196	0.318223	0.271575	1.17177	0.241291	0.66312
ENSG00000070961	1005.59	-0.137612	0.177696	-0.774425	0.438679	0.827492
ENSG00000071051	679.786	-0.216951	0.168927	-1.28429	0.199041	0.608876
ENSG00000071054	514.716	0.277025	0.17782	1.5579	0.119258	0.478468
ENSG00000071073	1369.05	-0.139896	0.197326	-0.708958	0.47835	0.845945
ENSG00000071082	9945.92	0.03963	0.418884	0.0946085	0.924626	0.985928
ENSG00000071127	2205.55	0.299319	0.142272	2.10385	0.0353917	0.237926
ENSG00000071189	786.33	-0.00822667	0.213402	-0.03855	0.969249	0.994824
ENSG00000071205	186.882	-0.0407369	0.239509	-0.170085	0.864943	0.974274
ENSG00000071243	91.2533	0.246673	0.321187	0.768005	0.442484	0.829576
ENSG00000071282	69.19	-0.414813	0.372404	-1.11388	0.265331	0.687722
ENSG00000071462	546.938	0.394734	0.184359	2.14112	0.0322647	0.224455
ENSG00000071537	890.825	-0.0960874	0.202363	-0.474827	0.63491	0.913449
ENSG00000071539	155.518	0.588147	0.271274	2.16809	0.0301516	0.216213
ENSG00000071553	2104.63	-0.0647244	0.142453	-0.454356	0.649573	0.917437
ENSG00000071564	850.172	-0.0943566	0.154591	-0.610362	0.541622	0.876143
ENSG00000071626	708.132	0.0239613	0.189306	0.126574	0.899277	0.981082
ENSG00000071655	389.12	0.221276	0.208419	1.06169	0.288378	0.710801
ENSG00000071794	723.216	-0.199663	0.199935	-0.99864	0.317969	0.740608
ENSG00000071859	485.41	0.0646994	0.184171	0.351301	0.725363	0.94271
ENSG00000071889	548.883	-0.0519767	0.17645	-0.29457	0.768323	0.952555
ENSG00000071894	1473.85	-0.22481	0.163735	-1.37301	0.169749	0.564628
ENSG00000071967	18.8326	-0.548052	0.629644	-0.870417	0.384073	0.789014
ENSG00000071994	360.404	0.0316193	0.19049	0.16599	0.868165	0.974548
ENSG00000072042	597.289	0.151448	0.204887	0.739178	0.459799	0.835984
ENSG00000072062	675.476	-0.104536	0.180227	-0.580022	0.5619	0.885813
ENSG00000072071	264.948	-0.296642	0.212834	-1.39377	0.163386	0.556959
ENSG00000072110	1692.43	-0.220634	0.152666	-1.44521	0.148399	0.532198
ENSG00000072121	669.586	0.389459	0.176753	2.2034	0.0275664	0.20371
ENSG00000072133	84.0456	-0.593719	0.326311	-1.81949	0.068837	0.355739
ENSG00000072134	307.21	-0.0114258	0.196879	-0.0580347	0.953721	0.990907
ENSG00000072135	887.723	-0.019188	0.169549	-0.113171	0.909895	0.983737
ENSG00000072163	17.7885	0.0335591	0.673196	0.0498503	0.960242	0.99233
ENSG00000072195	66.0185	-1.11455	0.451857	-2.46659	0.0136406	0.129652
ENSG00000072201	71.77	-0.227986	0.356831	-0.638917	0.522877	0.866875
ENSG00000072210	572.008	0.217528	0.164552	1.32194	0.186187	0.588484
ENSG00000072274	10707.4	0.258475	0.154995	1.66763	0.0953885	0.426033
ENSG00000072310	728.87	-0.100575	0.174527	-0.576272	0.564432	0.886777
ENSG00000072364	2414.02	-0.216305	0.143018	-1.51244	0.130423	0.497525
ENSG00000072401	335.893	0.789461	0.278751	2.83213	0.00462387	0.0606812
ENSG00000072415	714.613	-0.333318	0.197982	-1.68358	0.0922632	0.41865
ENSG00000072501	1165.43	0.294195	0.151035	1.94785	0.0514325	0.298851
ENSG00000072506	364.266	0.198196	0.197572	1.00316	0.315783	0.739174
ENSG00000072518	547.707	0.056295	0.171695	0.327879	0.743003	0.947692
ENSG00000072571	352.807	-0.174415	0.250464	-0.696367	0.486199	0.850023
ENSG00000072609	174.808	-0.074307	0.235867	-0.315037	0.752733	0.94902
ENSG00000072657	22.5397	0.214586	0.569168	0.377017	0.706161	0.938309
ENSG00000072682	2255.59	-0.362641	0.15045	-2.41038	0.0159359	0.142432
ENSG00000072736	433.362	-0.252321	0.190286	-1.32601	0.184837	0.587527
ENSG00000072756	108.089	1.01646	0.288871	3.51873	0.000433624	0.009608
ENSG00000072778	3284.05	-0.0322326	0.14711	-0.219105	0.826568	0.967496
ENSG00000072786	274.954	0.460463	0.209053	2.20262	0.0276216	0.20371
ENSG00000072803	1332.53	-0.159459	0.159811	-0.997801	0.318376	0.740671
ENSG00000072818	20.4069	-0.0974575	0.620162	-0.157148	0.875128	0.975808
ENSG00000072849	261.901	0.175259	0.223079	0.785633	0.432082	0.822905
ENSG00000072864	210.086	0.0520842	0.237722	0.219097	0.826575	0.967496
ENSG00000072954	42.7075	-0.69483	0.433848	-1.60155	0.109255	0.457868
ENSG00000072958	931.228	-0.15704	0.165307	-0.949989	0.342118	0.760561
ENSG00000073008	1172.42	-0.436761	0.1498	-2.91563	0.00354967	0.0496116
ENSG00000073009	24.9759	0.762967	0.55412	1.3769	0.168544	0.563284
ENSG00000073050	196.767	-0.210646	0.23045	-0.914065	0.360683	0.771871
ENSG00000073060	2718.23	0.00511376	0.133682	0.0382531	0.969486	0.994824
ENSG00000073067	521.155	-0.721724	0.240888	-2.9961	0.00273455	0.0412944
ENSG00000073111	1038.71	0.402763	0.166858	2.41381	0.0157865	0.142037
ENSG00000073150	34.9416	-0.761621	0.501382	-1.51904	0.128752	0.494466
ENSG00000073169	243.394	-0.0274247	0.22423	-0.122306	0.902657	0.981859
ENSG00000073331	178.899	1.07594	0.248346	4.3324	1.47494e-05	0.000578488
ENSG00000073350	1019.26	0.00721036	0.213678	0.0337441	0.973081	0.995994
ENSG00000073417	343.102	-0.426654	0.191191	-2.23155	0.0256446	0.193276
ENSG00000073464	37.9151	0.506541	0.45719	1.10794	0.267886	0.68924
ENSG00000073536	182.432	0.651158	0.265175	2.45558	0.0140659	0.13213
ENSG00000073578	1644.58	0.167685	0.143574	1.16793	0.242833	0.664697
ENSG00000073584	309.652	0.00421082	0.225189	0.018699	0.985081	0.996838
ENSG00000073605	368.228	0.2711	0.752573	0.360231	0.718674	0.940975
ENSG00000073614	818.623	-0.0226134	0.185341	-0.12201	0.902891	0.981926
ENSG00000073711	65.2301	-0.395458	0.369652	-1.06981	0.284704	0.708066
ENSG00000073712	74.832	-0.162018	0.367541	-0.440816	0.659346	0.921883
ENSG00000073756	78.8633	0.320171	0.357014	0.896803	0.369824	0.779795
ENSG00000073792	1810.15	-0.0474339	0.138694	-0.342004	0.732348	0.944695
ENSG00000073803	460.193	-0.197539	0.17775	-1.11133	0.266428	0.687774
ENSG00000073849	1512.03	-0.592214	0.14311	-4.13818	3.50077e-05	0.00118272
ENSG00000073905	105.406	0.36173	0.297533	1.21577	0.224074	0.642595
ENSG00000073910	54.1912	-0.476298	0.395808	-1.20336	0.228838	0.648683
ENSG00000073921	3174.11	-0.173553	0.163696	-1.06022	0.289046	0.7111
ENSG00000073969	183.866	0.00605656	0.256643	0.0235992	0.981172	0.996019
ENSG00000074054	666.656	-0.162577	0.182844	-0.88916	0.373917	0.783118
ENSG00000074071	416.594	0.0236051	0.194516	0.121353	0.903411	0.982226
ENSG00000074181	444.34	-1.26633	0.210811	-6.00694	1.89061e-09	1.72033e-07
ENSG00000074201	1773.66	0.0769773	0.151459	0.508238	0.611286	0.904448
ENSG00000074266	291.372	0.186327	0.212642	0.87625	0.380894	0.787442
ENSG00000074276	1670.07	-0.321414	0.141187	-2.27651	0.0228156	0.179223
ENSG00000074319	560.788	0.144231	0.193234	0.746405	0.455423	0.835697
ENSG00000074356	206.506	-0.11463	0.274376	-0.417783	0.676106	0.928072
ENSG00000074370	323.76	-0.352524	0.195096	-1.80692	0.0707744	0.360448
ENSG00000074410	110.322	0.0518993	0.323451	0.160455	0.872523	0.97571
ENSG00000074416	191.058	-0.382056	0.240837	-1.58637	0.112656	0.464508
ENSG00000074527	303.298	0.573595	0.195376	2.93585	0.00332639	0.0472444
ENSG00000074582	130.938	0.616816	0.272782	2.2612	0.0237467	0.183845
ENSG00000074590	50.359	-0.803198	0.447063	-1.79661	0.0723975	0.365947
ENSG00000074603	310.747	-0.0199309	0.203359	-0.0980088	0.921925	0.985928
ENSG00000074621	86.6357	0.320065	0.330076	0.96967	0.332211	0.753258
ENSG00000074657	44.5644	0.414849	0.44156	0.939506	0.347471	0.76411
ENSG00000074660	12.7208	0.385417	0.875829	0.44006	0.659893	0.921892
ENSG00000074695	1591.25	0.0593136	0.182615	0.324801	0.745332	0.947748
ENSG00000074696	1221.24	0.252627	0.172528	1.46427	0.14312	0.522733
ENSG00000074755	1337.53	0.0686049	0.18582	0.369201	0.711978	0.939643
ENSG00000074800	27202.5	0.0177958	0.140604	0.126567	0.899283	0.981082
ENSG00000074842	594.024	0.318127	0.198913	1.59933	0.109748	0.458967
ENSG00000074855	73.6188	-0.482695	0.410525	-1.1758	0.239675	0.661942
ENSG00000074935	66.0907	0.471066	0.346594	1.35913	0.174106	0.571474
ENSG00000074964	509.469	-0.578	0.194728	-2.96825	0.00299503	0.0441938
ENSG00000075089	128.76	0.132127	0.314003	0.420782	0.673914	0.928072
ENSG00000075131	38.9187	0.591306	0.468428	1.26232	0.206834	0.620934
ENSG00000075142	488.959	-0.198804	0.200553	-0.991282	0.321548	0.743743
ENSG00000075151	837.156	0.0328462	0.161219	0.203736	0.838559	0.969402
ENSG00000075188	189.759	0.276889	0.270072	1.02524	0.30525	0.729502
ENSG00000075213	106.189	0.283924	0.322811	0.879536	0.379111	0.786175
ENSG00000075218	178.186	-0.151267	0.243714	-0.620674	0.534814	0.873272
ENSG00000075223	585.554	-0.196474	0.228771	-0.858828	0.390436	0.794314
ENSG00000075234	884.33	0.0243499	0.17202	0.141553	0.887433	0.97838
ENSG00000075239	1080.66	0.104705	0.160335	0.653037	0.513732	0.860888
ENSG00000075240	176.164	-0.302981	0.267222	-1.13382	0.25687	0.680384
ENSG00000075275	563.269	0.228273	0.1781	1.28172	0.199942	0.610106
ENSG00000075292	653.978	-0.192333	0.236829	-0.812117	0.416724	0.812669
ENSG00000075303	202.082	-0.166464	0.286051	-0.581937	0.560609	0.885527
ENSG00000075336	60.3097	0.522306	0.372658	1.40157	0.161044	0.554092
ENSG00000075391	515.223	0.0820206	0.188505	0.435112	0.663481	0.92419
ENSG00000075399	165.999	0.0101292	0.257407	0.0393511	0.968611	0.994722
ENSG00000075407	220.854	-0.000274196	0.27916	-0.000982218	0.999216	0.999729
ENSG00000075413	236.195	-0.0899237	0.226401	-0.397188	0.691229	0.93185
ENSG00000075415	5263.1	0.107369	0.144272	0.744208	0.456751	0.835697
ENSG00000075420	678.166	-0.0458326	0.181908	-0.251954	0.801076	0.960668
ENSG00000075426	1844.74	-0.225277	0.137681	-1.63623	0.101792	0.442394
ENSG00000075461	93.0665	-0.298387	0.313677	-0.951255	0.341475	0.760174
ENSG00000075539	495.3	-0.0932259	0.23321	-0.399752	0.68934	0.931841
ENSG00000075568	1034.82	-0.0189122	0.153784	-0.122979	0.902123	0.981797
ENSG00000075618	254.86	-0.457665	0.254694	-1.79692	0.0723483	0.36587
ENSG00000075624	30079.3	0.0891905	0.144076	0.619053	0.535882	0.874482
ENSG00000075643	110.751	0.489197	0.273766	1.78692	0.0739507	0.369997
ENSG00000075651	252.275	-0.703698	0.224092	-3.14022	0.00168818	0.0287775
ENSG00000075702	133.203	0.0205751	0.293462	0.0701116	0.944105	0.9892
ENSG00000075711	761.912	-0.117121	0.175188	-0.668543	0.503787	0.856888
ENSG00000075785	2718.85	0.108662	0.16449	0.6606	0.508869	0.858229
ENSG00000075790	190.73	0.00355834	0.290971	0.0122292	0.990243	0.997727
ENSG00000075826	49.7688	-0.966324	0.617393	-1.56517	0.117543	0.474659
ENSG00000075856	733.566	0.141348	0.156188	0.904986	0.365473	0.776395
ENSG00000075914	184.751	0.284377	0.235798	1.20602	0.227809	0.647697
ENSG00000075945	265.372	-0.111578	0.24019	-0.464542	0.642259	0.915723
ENSG00000075975	240.745	-0.253102	0.213197	-1.18718	0.235158	0.656388
ENSG00000076003	1090.75	0.36506	0.175174	2.08398	0.0371617	0.245865
ENSG00000076043	266.756	-0.0892573	0.204611	-0.436229	0.662671	0.923722
ENSG00000076053	441.902	0.00443936	0.209259	0.0212146	0.983074	0.996177
ENSG00000076067	110.982	-0.417715	0.308038	-1.35605	0.175083	0.572797
ENSG00000076108	3015.5	0.121085	0.158798	0.762506	0.445758	0.830601
ENSG00000076201	764.868	0.174087	0.171279	1.0164	0.309441	0.734021
ENSG00000076242	239.656	0.207477	0.227774	0.910892	0.362352	0.773678
ENSG00000076248	301.927	0.709323	0.212014	3.34564	0.000820917	0.0161918
ENSG00000076258	95.7783	-0.629574	0.318658	-1.9757	0.0481887	0.28773
ENSG00000076321	112.437	0.134473	0.283744	0.473923	0.635555	0.913991
ENSG00000076344	26.6638	-0.561476	0.60456	-0.928734	0.353027	0.767638
ENSG00000076351	667.892	9.03524e-05	0.162486	0.000556062	0.999556	0.999923
ENSG00000076356	12.8672	0.0195368	0.833536	0.0234385	0.9813	0.996019
ENSG00000076382	513.144	-0.41331	0.175677	-2.35266	0.0186394	0.158048
ENSG00000076513	846.831	0.118633	0.167304	0.70909	0.478269	0.845945
ENSG00000076554	559.907	-0.0899444	0.195482	-0.460117	0.645433	0.916098
ENSG00000076555	241.574	-0.433291	0.250147	-1.73214	0.0832482	0.395908
ENSG00000076604	881.113	-0.0648686	0.154607	-0.419572	0.674798	0.928072
ENSG00000076641	726.771	-0.739071	0.18337	-4.0305	5.56592e-05	0.00176673
ENSG00000076650	154.836	0.284834	0.248189	1.14765	0.251112	0.674026
ENSG00000076662	120.209	0.0104407	0.295618	0.0353182	0.971826	0.995113
ENSG00000076685	204.504	-0.246294	0.242641	-1.01506	0.310079	0.734866
ENSG00000076706	44.6581	-0.458674	0.444475	-1.03195	0.302098	0.726933
ENSG00000076770	247.478	-0.185542	0.218588	-0.84882	0.395982	0.800586
ENSG00000076826	611.808	-0.43288	0.191806	-2.25687	0.0240163	0.185272
ENSG00000076864	283.903	-0.118033	0.201183	-0.586696	0.557408	0.884144
ENSG00000076924	449.523	-0.171812	0.1813	-0.947666	0.343299	0.761406
ENSG00000076928	421.342	-0.149869	0.203122	-0.737829	0.460619	0.835984
ENSG00000076944	628.403	-0.0484247	0.164863	-0.293726	0.768967	0.952555
ENSG00000076984	330.932	-0.0191293	0.213282	-0.0896902	0.928533	0.986478
ENSG00000077044	520.943	-0.0441275	0.208536	-0.211606	0.832415	0.968812
ENSG00000077092	53.0407	-1.21151	0.434214	-2.79012	0.00526887	0.0668975
ENSG00000077097	713.079	-0.000791559	0.186476	-0.00424482	0.996613	0.999102
ENSG00000077147	2454.35	-0.0356301	0.184001	-0.193641	0.846457	0.970212
ENSG00000077150	237.684	0.192477	0.217885	0.883385	0.377028	0.78446
ENSG00000077152	126.743	-0.103668	0.276261	-0.375254	0.707472	0.938514
ENSG00000077157	136.468	-0.0243818	0.341025	-0.0714956	0.943003	0.989078
ENSG00000077232	671.241	0.501501	0.186453	2.68969	0.00715186	0.0841195
ENSG00000077235	854.672	0.189575	0.164027	1.15575	0.247782	0.670652
ENSG00000077238	456.655	0.0463476	0.18866	0.245667	0.80594	0.961563
ENSG00000077254	395.792	0.232054	0.194062	1.19577	0.231787	0.652301
ENSG00000077312	453.672	-0.0355741	0.185201	-0.192084	0.847676	0.97092
ENSG00000077348	141.454	0.841842	0.263533	3.19444	0.00140102	0.0250952
ENSG00000077380	387.782	0.0577009	0.221233	0.260815	0.794235	0.959107
ENSG00000077454	496.906	-0.403995	0.239828	-1.68452	0.0920816	0.418244
ENSG00000077458	330.078	-0.128414	0.18924	-0.678578	0.497405	0.854973
ENSG00000077463	120.263	0.293928	0.285233	1.03048	0.302784	0.72746
ENSG00000077514	179.168	0.256606	0.240574	1.06664	0.286133	0.709561
ENSG00000077549	1235.79	0.119909	0.159904	0.749881	0.453326	0.835076
ENSG00000077585	52.3965	0.875177	0.434439	2.0145	0.0439574	0.271305
ENSG00000077616	353.621	-0.183552	0.189374	-0.969258	0.332417	0.753258
ENSG00000077684	273.032	-0.138274	0.20615	-0.670747	0.502382	0.856781
ENSG00000077713	328.79	0.131776	0.221085	0.596043	0.551146	0.880969
ENSG00000077721	344.936	0.391633	0.221298	1.76971	0.0767755	0.378108
ENSG00000077782	49.1068	0.277384	0.42141	0.65823	0.51039	0.858886
ENSG00000077809	365.566	0.0930131	0.185333	0.50187	0.615759	0.906438
ENSG00000077935	16.0206	0.489284	0.703692	0.695309	0.486862	0.850201
ENSG00000077942	3818.12	-0.102506	0.14053	-0.729422	0.465744	0.838987
ENSG00000078043	161.711	0.265516	0.249538	1.06403	0.287315	0.710291
ENSG00000078061	585.985	0.0263524	0.166285	0.158477	0.874081	0.975808
ENSG00000078070	297.251	-0.312277	0.19834	-1.57445	0.115383	0.470529
ENSG00000078081	72.3084	1.83625	0.46869	3.91784	8.93452e-05	0.00263385
ENSG00000078124	332.833	0.193285	0.241969	0.798801	0.424406	0.817704
ENSG00000078140	1037.78	0.190638	0.185756	1.02628	0.304758	0.729254
ENSG00000078142	149.265	0.214844	0.25412	0.845444	0.397863	0.801047
ENSG00000078177	757.954	-0.378114	0.206798	-1.82842	0.0674858	0.351302
ENSG00000078237	137.144	0.759908	0.311497	2.43954	0.014706	0.135623
ENSG00000078246	319.051	-0.112812	0.203136	-0.555353	0.578653	0.891006
ENSG00000078269	475.903	0.0460536	0.18893	0.243761	0.807416	0.961784
ENSG00000078304	501.913	-0.17884	0.196089	-0.912034	0.361751	0.77306
ENSG00000078319	25.2535	-0.053185	0.538444	-0.0987754	0.921317	0.985928
ENSG00000078369	2851.26	-0.0567568	0.148443	-0.382348	0.702203	0.936359
ENSG00000078401	41.3517	0.0450586	0.494891	0.0910474	0.927455	0.986044
ENSG00000078403	400.788	-0.0872295	0.18721	-0.465944	0.641255	0.915701
ENSG00000078487	14.4358	-0.288996	0.70422	-0.410378	0.681529	0.930321
ENSG00000078618	915.004	-0.197253	0.164551	-1.19873	0.230631	0.650682
ENSG00000078668	503.84	0.295836	0.198058	1.49368	0.135258	0.509048
ENSG00000078674	574.146	-0.176175	0.229317	-0.768261	0.442332	0.82954
ENSG00000078687	109.691	0.341514	0.298098	1.14564	0.251944	0.675012
ENSG00000078699	485.529	-0.180285	0.213676	-0.843729	0.398821	0.801695
ENSG00000078747	1526.22	-0.279357	0.167399	-1.66881	0.0951559	0.42583
ENSG00000078804	641.921	-0.754774	0.169162	-4.46185	8.12544e-06	0.000347662
ENSG00000078808	1670.34	0.0498009	0.141501	0.351948	0.724877	0.94271
ENSG00000078814	22.8031	-1.0078	0.62561	-1.61091	0.107199	0.453643
ENSG00000078900	121.738	-0.100525	0.29326	-0.342785	0.73176	0.944695
ENSG00000078902	632.13	0.110151	0.166239	0.662609	0.507581	0.858229
ENSG00000078967	93.0112	-0.0923185	0.318882	-0.289507	0.772194	0.952833
ENSG00000079112	14063.9	0.0275125	0.164278	0.167475	0.866996	0.974312
ENSG00000079134	268.546	0.0368917	0.227054	0.16248	0.870928	0.975301
ENSG00000079215	359.986	0.39208	0.209348	1.87286	0.0610881	0.331132
ENSG00000079246	3221.87	0.311462	0.153246	2.03243	0.0421101	0.26508
ENSG00000079263	13.6785	3.53393	1.6101	2.19484	0.0281749	0.206863
ENSG00000079277	161.424	-0.131567	0.289028	-0.455205	0.648962	0.917217
ENSG00000079308	1341.66	-1.39528	0.179507	-7.77288	7.67187e-15	1.24659e-12
ENSG00000079313	260.627	0.249871	0.225015	1.11046	0.2668	0.688123
ENSG00000079332	1476.3	0.294843	0.183871	1.60353	0.108817	0.457157
ENSG00000079335	100.356	-0.725309	0.299681	-2.42027	0.015509	0.140934
ENSG00000079385	2989.99	1.34001	0.181207	7.39494	1.41473e-13	2.12194e-11
ENSG00000079387	349.644	0.113676	0.211764	0.536802	0.591404	0.89699
ENSG00000079432	500.458	-0.245166	0.200101	-1.22521	0.220496	0.639092
ENSG00000079435	30.7034	-0.219192	0.513187	-0.427119	0.669293	0.926595
ENSG00000079459	1692.29	-0.197562	0.182334	-1.08352	0.278578	0.700373
ENSG00000079462	123.851	0.0933921	0.285776	0.326801	0.743818	0.947692
ENSG00000079482	78.748	-0.0554311	0.324045	-0.17106	0.864177	0.974113
ENSG00000079616	660.196	-0.136017	0.182347	-0.745924	0.455713	0.835697
ENSG00000079689	199.345	-0.661376	0.248755	-2.65874	0.00784338	0.0890737
ENSG00000079691	347.531	-0.274979	0.193352	-1.42216	0.154979	0.54378
ENSG00000079739	1679.27	-0.138283	0.156655	-0.882721	0.377387	0.784899
ENSG00000079785	1025.18	0.061621	0.171134	0.360074	0.718792	0.940975
ENSG00000079805	1254.93	-0.203962	0.145283	-1.40389	0.160351	0.552544
ENSG00000079819	973.531	-0.215254	0.156355	-1.3767	0.168606	0.563353
ENSG00000079950	505.94	0.138511	0.208956	0.662874	0.507411	0.858229
ENSG00000079974	39.2683	0.327048	0.489515	0.668106	0.504066	0.856888
ENSG00000079999	476.451	0.284661	0.185441	1.53505	0.124771	0.487268
ENSG00000080031	261.38	-0.216877	0.221885	-0.977429	0.328357	0.750208
ENSG00000080189	790.329	0.197815	0.156399	1.26481	0.205941	0.619665
ENSG00000080293	66.4152	-0.014944	0.491298	-0.0304174	0.975734	0.996019
ENSG00000080298	61.1067	-0.942569	0.375533	-2.50995	0.0120747	0.119773
ENSG00000080345	896.634	0.360107	0.235152	1.53138	0.125675	0.488566
ENSG00000080371	520.754	0.0361266	0.199052	0.181493	0.855981	0.972401
ENSG00000080493	18.4928	0.326333	0.635498	0.513507	0.607597	0.903609
ENSG00000080546	135.503	-0.566631	0.286434	-1.97822	0.0479037	0.286771
ENSG00000080561	18.5323	0.212399	0.643968	0.329829	0.741529	0.947692
ENSG00000080573	19.0055	-0.310394	0.760508	-0.408141	0.68317	0.930321
ENSG00000080603	1239.74	0.159469	0.17609	0.905612	0.365141	0.775932
ENSG00000080608	114.885	0.245654	0.343992	0.714127	0.475149	0.844441
ENSG00000080802	229.966	-0.09489	0.221429	-0.428534	0.668263	0.925908
ENSG00000080815	1905.66	0.118072	0.148501	0.795088	0.426562	0.819161
ENSG00000080819	642.408	0.236927	0.172864	1.3706	0.1705	0.565667
ENSG00000080822	422.471	0.00369908	0.228773	0.0161692	0.987099	0.997022
ENSG00000080823	14.3716	-0.0263675	0.718817	-0.0366818	0.970739	0.994956
ENSG00000080824	4234.06	0.503183	0.239348	2.10231	0.035526	0.238161
ENSG00000080839	185.981	0.242205	0.22842	1.06035	0.288986	0.7111
ENSG00000080845	894.716	-0.0599731	0.162634	-0.368762	0.712305	0.939651
ENSG00000080947	21.1795	-0.356195	0.741391	-0.480442	0.630913	0.911928
ENSG00000080986	151.608	-0.460658	0.250189	-1.84123	0.0655871	0.345904
ENSG00000081014	134.984	0.274783	0.273531	1.00458	0.315099	0.73863
ENSG00000081019	313.91	-0.257334	0.221098	-1.16389	0.244469	0.665755
ENSG00000081026	157.855	-0.263653	0.264207	-0.9979	0.318328	0.740671
ENSG00000081051	1697.4	-0.393388	0.203427	-1.93381	0.0531368	0.305503
ENSG00000081059	219.538	0.0520518	0.230584	0.225739	0.821405	0.966246
ENSG00000081087	130.1	0.0807994	0.306762	0.263394	0.792247	0.958458
ENSG00000081154	1609.63	-0.0881632	0.187366	-0.470539	0.63797	0.914125
ENSG00000081177	212.001	0.0192926	0.231868	0.0832053	0.933688	0.987135
ENSG00000081181	34.7806	0.203653	0.491593	0.414271	0.678675	0.929114
ENSG00000081307	532.93	-0.116628	0.196323	-0.594059	0.552472	0.881368
ENSG00000081320	545.679	0.305362	0.238455	1.28058	0.20034	0.610501
ENSG00000081377	1107.33	-0.0615977	0.166553	-0.369837	0.711504	0.939198
ENSG00000081386	132.823	-0.156414	0.276681	-0.565322	0.571855	0.888468
ENSG00000081479	3330.11	0.665129	0.208974	3.18282	0.00145847	0.0257525
ENSG00000081665	62.5909	-0.264586	0.362054	-0.730791	0.464907	0.838936
ENSG00000081692	95.9161	0.551601	0.320995	1.71841	0.085722	0.402622
ENSG00000081721	181.597	0.273609	0.238809	1.14572	0.25191	0.675012
ENSG00000081760	759.265	-0.0404685	0.162862	-0.248484	0.80376	0.961309
ENSG00000081791	1309.65	-0.130148	0.145946	-0.891753	0.372525	0.78231
ENSG00000081870	113.468	-0.0441398	0.312473	-0.14126	0.887665	0.97838
ENSG00000081913	325.478	-0.485451	0.192833	-2.51746	0.0118204	0.117825
ENSG00000081923	716.942	-0.150617	0.186738	-0.806565	0.419917	0.814821
ENSG00000082014	31.2635	-0.206435	0.523947	-0.394001	0.69358	0.932862
ENSG00000082068	146.197	0.0558259	0.246034	0.226903	0.820499	0.965684
ENSG00000082146	401.232	-0.191394	0.208649	-0.917304	0.358983	0.770628
ENSG00000082153	684.823	0.220657	0.201797	1.09346	0.274191	0.695522
ENSG00000082212	207.634	0.600786	0.253699	2.36811	0.0178795	0.153772
ENSG00000082213	323.605	0.351233	0.218021	1.611	0.107179	0.453643
ENSG00000082258	470.463	0.305671	0.184648	1.65543	0.0978371	0.432721
ENSG00000082269	301.843	0.479405	0.21207	2.26059	0.0237844	0.183995
ENSG00000082397	23.6669	0.87777	0.581041	1.51069	0.130869	0.498482
ENSG00000082438	387.045	-0.0145582	0.229452	-0.0634477	0.94941	0.990484
ENSG00000082458	455.641	0.0176955	0.186191	0.0950392	0.924284	0.985928
ENSG00000082512	26.8653	-0.553302	0.588692	-0.939884	0.347277	0.76411
ENSG00000082515	348.264	0.145258	0.203846	0.712584	0.476103	0.845256
ENSG00000082516	500.527	0.676081	0.180153	3.75283	0.000174853	0.00454584
ENSG00000082641	7840.36	-0.0251808	0.133072	-0.189227	0.849915	0.971117
ENSG00000082684	13.7001	-1.98604	0.850174	-2.33604	0.0194893	0.162152
ENSG00000082701	905.916	-0.206162	0.162463	-1.26898	0.204448	0.617506
ENSG00000082781	1236.65	-0.0907518	0.147083	-0.617011	0.537228	0.874962
ENSG00000082805	485.475	-0.232961	0.173581	-1.34209	0.179567	0.578904
ENSG00000082898	2255.17	0.249418	0.161378	1.54555	0.122213	0.482107
ENSG00000082996	354.148	-0.146268	0.224919	-0.650316	0.515488	0.861783
ENSG00000083093	206.641	-0.0341916	0.237392	-0.14403	0.885477	0.97753
ENSG00000083097	176.176	-0.0637037	0.28946	-0.220078	0.825811	0.967496
ENSG00000083099	309.999	0.210893	0.208805	1.01	0.312496	0.737081
ENSG00000083123	285.049	-0.229717	0.216011	-1.06345	0.287578	0.710291
ENSG00000083168	633.819	-0.0580385	0.169624	-0.342159	0.732231	0.944695
ENSG00000083223	167.026	-0.0711567	0.257006	-0.276867	0.781882	0.955579
ENSG00000083307	234.574	0.260182	0.208483	1.24798	0.212039	0.627384
ENSG00000083312	1151.03	0.359392	0.194409	1.84864	0.0645093	0.342602
ENSG00000083444	1693.74	-0.0138479	0.152464	-0.0908274	0.92763	0.986153
ENSG00000083457	69.0764	-0.114098	0.350442	-0.325584	0.744739	0.947692
ENSG00000083520	671.513	0.166839	0.200667	0.831419	0.405737	0.805865
ENSG00000083535	82.7767	0.208078	0.322031	0.646143	0.518187	0.863147
ENSG00000083544	54.1296	-0.397153	0.389623	-1.01933	0.308048	0.733139
ENSG00000083635	114.998	0.0369253	0.298659	0.123637	0.901603	0.981573
ENSG00000083642	296.297	0.0657442	0.216975	0.303004	0.761887	0.951514
ENSG00000083750	73.1105	0.299382	0.331675	0.902637	0.366718	0.777468
ENSG00000083799	369.884	1.52529	0.222085	6.86807	6.5077e-12	8.37934e-10
ENSG00000083807	13.3109	-0.185913	0.733574	-0.253435	0.799932	0.960668
ENSG00000083812	73.0754	0.414262	0.338067	1.22538	0.220431	0.639092
ENSG00000083817	46.4639	0.0069801	0.4341	0.0160795	0.987171	0.997022
ENSG00000083828	25.1292	-0.355564	0.553906	-0.641921	0.520924	0.865502
ENSG00000083838	57.0105	-0.1077	0.381564	-0.28226	0.777744	0.954453
ENSG00000083844	60.1359	-0.254609	0.376748	-0.675807	0.499163	0.856237
ENSG00000083845	6636.67	-0.0690431	0.13657	-0.505551	0.613172	0.904874
ENSG00000083857	2813.03	0.384754	0.171925	2.23792	0.0252264	0.191286
ENSG00000083896	543.182	-0.325954	0.170932	-1.90692	0.0565308	0.315578
ENSG00000083937	1179.24	0.143367	0.44767	0.320251	0.748778	0.947843
ENSG00000084070	152.801	0.0631857	0.273343	0.231159	0.817191	0.964521
ENSG00000084072	315.281	0.23138	0.215137	1.0755	0.282151	0.70455
ENSG00000084073	450.527	0.608999	0.249118	2.44462	0.0145006	0.134637
ENSG00000084090	2484.43	0.35489	0.160853	2.2063	0.0273628	0.202866
ENSG00000084092	394.322	-0.0500298	0.185968	-0.269025	0.787911	0.956945
ENSG00000084093	471.229	-0.366981	0.214457	-1.71121	0.0870421	0.406306
ENSG00000084110	27.4866	-0.400231	0.54554	-0.733641	0.463168	0.837656
ENSG00000084112	342.535	0.0469771	0.198085	0.237156	0.812536	0.963441
ENSG00000084207	8086.97	0.209233	0.151091	1.38481	0.16611	0.560366
ENSG00000084234	22950.4	-0.023022	0.159097	-0.144704	0.884944	0.977389
ENSG00000084444	65.14	-0.196029	0.376748	-0.520319	0.602841	0.902086
ENSG00000084453	93.2821	-0.74175	0.29985	-2.47374	0.0133707	0.128247
ENSG00000084463	1233.16	0.290212	0.151803	1.91177	0.0559061	0.313928
ENSG00000084623	1309.28	0.25793	0.156371	1.64948	0.0990492	0.435823
ENSG00000084636	16.7363	-1.22	0.71102	-1.71585	0.0861898	0.40357
ENSG00000084652	635.286	0.754057	0.162795	4.63193	3.62265e-06	0.000172284
ENSG00000084674	34159.8	0.394837	0.17574	2.24671	0.0246588	0.188554
ENSG00000084676	637.338	-0.239849	0.162014	-1.48042	0.138762	0.515414
ENSG00000084693	443.881	-0.288608	0.197906	-1.45831	0.144755	0.526114
ENSG00000084710	78.9612	0.0819657	0.324051	0.252941	0.800314	0.960668
ENSG00000084731	45.203	-0.656863	0.464485	-1.41417	0.157311	0.547825
ENSG00000084733	984.945	0.307847	0.222832	1.38152	0.167119	0.561983
ENSG00000084734	19.6401	-1.13776	0.649747	-1.75108	0.0799318	0.38715
ENSG00000084754	3722.18	-0.0249816	0.136789	-0.182629	0.855089	0.972401
ENSG00000084764	92.1233	-0.292248	0.312105	-0.936376	0.34908	0.76411
ENSG00000084774	878.538	0.647026	0.171629	3.76991	0.000163308	0.00427829
ENSG00000085063	806.685	0.0919744	0.186379	0.49348	0.621674	0.909359
ENSG00000085185	426.602	-0.398995	0.186658	-2.13757	0.0325517	0.225304
ENSG00000085224	775.114	-0.400768	0.259281	-1.54569	0.12218	0.482107
ENSG00000085231	768.567	-0.0663349	0.210632	-0.314933	0.752813	0.949029
ENSG00000085274	115.087	0.229307	0.331675	0.691361	0.489339	0.851477
ENSG00000085276	120.654	-0.493939	0.275825	-1.79077	0.0733299	0.367835
ENSG00000085365	343.598	-0.00711934	0.240999	-0.029541	0.976433	0.996019
ENSG00000085377	418.002	0.766192	0.201252	3.80714	0.000140586	0.00379172
ENSG00000085382	57.518	-0.316961	0.368728	-0.859606	0.390006	0.79386
ENSG00000085415	580.517	0.395381	0.197518	2.00175	0.0453115	0.276839
ENSG00000085433	43.946	-0.298023	0.442798	-0.673044	0.500919	0.856781
ENSG00000085449	2086.7	0.0955269	0.164607	0.580334	0.561689	0.885813
ENSG00000085491	860.403	-0.00488747	0.223022	-0.0219147	0.982516	0.996019
ENSG00000085511	214.457	-0.292458	0.222826	-1.3125	0.189352	0.593447
ENSG00000085552	694.545	-1.12164	0.251042	-4.46794	7.89775e-06	0.000340052
ENSG00000085563	952.62	1.24777	0.181782	6.86409	6.69168e-12	8.37934e-10
ENSG00000085644	86.0693	0.10112	0.326985	0.30925	0.757131	0.950261
ENSG00000085662	58.5119	0.0806854	0.373211	0.216193	0.828837	0.967496
ENSG00000085719	946.745	0.16707	0.214385	0.7793	0.435803	0.825874
ENSG00000085721	260.887	0.183362	0.239444	0.765782	0.443806	0.8298
ENSG00000085733	2939.56	0.186393	0.145128	1.28433	0.199025	0.608876
ENSG00000085741	410.038	-0.469403	0.198963	-2.35925	0.0183119	0.156212
ENSG00000085760	383.818	0.183211	0.209847	0.873071	0.382625	0.789014
ENSG00000085788	520.334	-0.334812	0.16981	-1.97169	0.0486455	0.289182
ENSG00000085831	384.127	-0.156121	0.197363	-0.791036	0.428923	0.82086
ENSG00000085832	501.04	0.0300429	0.201648	0.148987	0.881564	0.976608
ENSG00000085840	127.484	-0.0322881	0.288782	-0.111808	0.910976	0.984078
ENSG00000085871	220.76	-0.0228178	0.242306	-0.0941693	0.924975	0.985928
ENSG00000085872	404.411	0.313702	0.191342	1.63948	0.101113	0.440784
ENSG00000085978	245.298	0.0323785	0.220103	0.147106	0.883048	0.976829
ENSG00000085982	321.004	-0.168232	0.200692	-0.838261	0.401884	0.804062
ENSG00000085998	340.213	0.0995612	0.190771	0.521889	0.601748	0.901169
ENSG00000085999	185.772	-0.275254	0.246024	-1.11881	0.263223	0.686028
ENSG00000086015	971	-0.078761	0.15487	-0.508563	0.611059	0.904448
ENSG00000086061	1995.02	1.13816	0.166894	6.81968	9.12434e-12	1.12197e-09
ENSG00000086062	1060.74	-0.500397	0.176466	-2.83566	0.00457317	0.0601718
ENSG00000086065	454.481	0.0516793	0.303865	0.170073	0.864953	0.974274
ENSG00000086102	333.061	0.202714	0.190402	1.06466	0.287028	0.710291
ENSG00000086189	232.237	0.469425	0.229907	2.04181	0.0411706	0.261963
ENSG00000086200	220.757	0.302037	0.2399	1.25901	0.208026	0.622072
ENSG00000086232	2143.56	-0.0694583	0.146953	-0.472658	0.636457	0.914125
ENSG00000086289	125.532	-0.406805	0.299873	-1.35659	0.174911	0.572508
ENSG00000086300	74.6761	1.30108	0.453475	2.86913	0.00411606	0.0554591
ENSG00000086475	458.975	0.231823	0.200032	1.15893	0.246485	0.669375
ENSG00000086504	658.338	0.0103812	0.16879	0.0615037	0.950958	0.990907
ENSG00000086544	1180.06	0.211019	0.149297	1.41341	0.157535	0.547825
ENSG00000086548	2980.58	1.04255	0.196085	5.31682	1.05597e-07	7.49444e-06
ENSG00000086570	58.7995	-0.788199	0.536798	-1.46833	0.142014	0.520082
ENSG00000086589	689.668	0.229223	0.171572	1.33602	0.181544	0.581937
ENSG00000086598	2199.02	0.037476	0.169336	0.221311	0.824851	0.967496
ENSG00000086619	17.1868	0.390114	0.683713	0.570581	0.568284	0.886965
ENSG00000086666	253.836	-0.143364	0.229801	-0.623861	0.532719	0.871579
ENSG00000086696	266.617	-0.163609	0.208616	-0.784259	0.432888	0.822905
ENSG00000086712	230.438	0.30595	0.225357	1.35762	0.174583	0.572193
ENSG00000086758	3431.13	-0.0847272	0.177237	-0.478045	0.632618	0.912836
ENSG00000086827	323.179	0.0887416	0.199466	0.444896	0.656395	0.920593
ENSG00000086848	143.371	0.0504737	0.267398	0.188759	0.850282	0.971253
ENSG00000087008	131.072	0.333245	0.270226	1.23321	0.217498	0.635
ENSG00000087053	1134.42	0.0942663	0.174384	0.540566	0.588807	0.895275
ENSG00000087074	351.017	-2.75104e-05	0.208561	-0.000131906	0.999895	0.999926
ENSG00000087076	573.42	-0.248134	0.173544	-1.42981	0.152773	0.539991
ENSG00000087077	210.106	-0.0592165	0.240145	-0.246587	0.805228	0.961446
ENSG00000087085	182.181	0.780953	0.254724	3.06588	0.00217031	0.0345654
ENSG00000087086	18720.3	0.00544322	0.141285	0.0385266	0.969268	0.994824
ENSG00000087087	923.003	0.0481929	0.156264	0.308407	0.757773	0.950312
ENSG00000087088	289.887	0.157666	0.215053	0.733148	0.463468	0.837975
ENSG00000087095	980.828	0.339292	0.178805	1.89755	0.0577553	0.31928
ENSG00000087111	1149.78	0.184646	0.152316	1.21226	0.225415	0.645384
ENSG00000087152	671.669	0.065901	0.171695	0.383826	0.701108	0.935701
ENSG00000087157	245.702	0.152551	0.251803	0.605835	0.544624	0.878155
ENSG00000087191	565.053	0.298292	0.179318	1.66348	0.0962168	0.428261
ENSG00000087206	449.857	-0.146449	0.176026	-0.831976	0.405423	0.805826
ENSG00000087253	617.549	0.0793854	0.20548	0.386341	0.699244	0.935318
ENSG00000087258	19.9711	-0.907621	0.606941	-1.4954	0.134809	0.50801
ENSG00000087263	361.929	0.472529	0.195533	2.41662	0.0156653	0.141653
ENSG00000087266	285.65	-0.327333	0.275574	-1.18782	0.234904	0.656067
ENSG00000087269	358.203	0.539226	0.20638	2.61278	0.00898096	0.0974413
ENSG00000087274	1561.57	-0.10645	0.143446	-0.74209	0.458033	0.835697
ENSG00000087299	157.193	-0.131744	0.263767	-0.499472	0.617447	0.907044
ENSG00000087301	70.9405	0.114577	0.347874	0.329365	0.74188	0.947692
ENSG00000087302	653.026	0.145622	0.188839	0.771141	0.440623	0.828401
ENSG00000087338	987.366	-0.294578	0.1828	-1.61148	0.107075	0.453519
ENSG00000087365	1939.99	0.103602	0.146174	0.708757	0.478476	0.845948
ENSG00000087448	192.949	0.369595	0.239067	1.54599	0.122107	0.481968
ENSG00000087460	10743.8	-0.0307248	0.142625	-0.215424	0.829437	0.967651
ENSG00000087470	749.89	0.472362	0.188751	2.50257	0.0123294	0.121242
ENSG00000087502	362.609	-0.0256162	0.256604	-0.0998278	0.920481	0.985696
ENSG00000087510	39.3106	-1.7851	0.535901	-3.33103	0.000865264	0.0168956
ENSG00000087586	1204.5	-0.161624	0.186278	-0.867652	0.385585	0.790416
ENSG00000087842	50.0675	0.247627	0.40526	0.611031	0.541179	0.876143
ENSG00000087884	228.452	-0.215597	0.231723	-0.93041	0.352159	0.767217
ENSG00000087903	53.7826	-0.412488	0.390765	-1.05559	0.291154	0.713587
ENSG00000087995	103.453	0.345954	0.295815	1.1695	0.242204	0.66369
ENSG00000088035	73.3701	0.206645	0.34081	0.606334	0.544293	0.877827
ENSG00000088038	297.346	-0.0848827	0.21459	-0.395558	0.692431	0.93251
ENSG00000088179	218.854	-0.0159463	0.230463	-0.0691926	0.944836	0.989494
ENSG00000088205	1060.54	0.564811	0.187762	3.00813	0.00262861	0.0400424
ENSG00000088247	2517.2	0.0284316	0.141394	0.201081	0.840636	0.969622
ENSG00000088256	1834.05	-0.499862	0.137979	-3.62274	0.000291499	0.00698013
ENSG00000088280	114.967	0.179886	0.289985	0.620328	0.535042	0.87333
ENSG00000088298	531.484	0.151418	0.178759	0.847053	0.396966	0.800817
ENSG00000088305	155.348	-0.080405	0.256366	-0.313634	0.753799	0.949437
ENSG00000088325	1384.88	-0.186117	0.160869	-1.15694	0.247296	0.670312
ENSG00000088340	163.863	-0.755187	0.960479	-0.786261	0.431715	0.82282
ENSG00000088356	382.195	0.419273	0.196304	2.13583	0.0326933	0.226054
ENSG00000088367	997.889	-0.606794	0.157018	-3.8645	0.000111319	0.00312632
ENSG00000088386	1495.57	-0.100638	0.155436	-0.64746	0.517334	0.862643
ENSG00000088387	439.851	0.495872	0.195578	2.53543	0.0112311	0.113495
ENSG00000088448	314.138	-0.25478	0.244458	-1.04222	0.297308	0.721286
ENSG00000088451	158.788	0.226465	0.316646	0.7152	0.474486	0.843991
ENSG00000088682	518.777	0.351471	0.170614	2.06004	0.0393949	0.254919
ENSG00000088727	23.8049	0.484113	0.565078	0.856719	0.3916	0.796126
ENSG00000088756	227.623	-0.101025	0.237589	-0.425207	0.670686	0.927006
ENSG00000088766	570.699	-0.00599803	0.224939	-0.0266651	0.978727	0.996019
ENSG00000088808	97.7241	-0.509047	0.312003	-1.63154	0.102776	0.44424
ENSG00000088812	1305.02	-0.276911	0.145925	-1.89763	0.0577451	0.31928
ENSG00000088826	151.458	-0.0434274	0.259011	-0.167666	0.866846	0.974274
ENSG00000088832	785.435	0.0471379	0.169951	0.277361	0.781503	0.955458
ENSG00000088833	730.473	0.304439	0.158603	1.9195	0.0549208	0.31131
ENSG00000088876	84.3697	-0.115726	0.328615	-0.352162	0.724717	0.94271
ENSG00000088881	312.24	-0.379715	0.246516	-1.54033	0.12348	0.484305
ENSG00000088888	807.951	-0.0902207	0.180658	-0.499401	0.617497	0.907044
ENSG00000088899	572.362	-1.13924	0.184344	-6.17997	6.41148e-10	6.1196e-08
ENSG00000088930	599.211	0.294277	0.199157	1.47761	0.139512	0.516157
ENSG00000088970	47.5814	-0.327064	0.494478	-0.661433	0.508334	0.858229
ENSG00000088986	1200.21	0.371444	0.228414	1.62619	0.10391	0.446839
ENSG00000089006	1047.49	-0.163079	0.156047	-1.04507	0.295992	0.719153
ENSG00000089009	1639.15	-0.0255195	0.168749	-0.151228	0.879796	0.976608
ENSG00000089022	356.188	0.139981	0.191902	0.72944	0.465733	0.838987
ENSG00000089048	159.353	0.119115	0.321864	0.370079	0.711323	0.939198
ENSG00000089050	235.303	0.0452908	0.247458	0.183024	0.854779	0.972401
ENSG00000089053	932.734	0.0930329	0.150607	0.617719	0.53676	0.874962
ENSG00000089057	257.856	0.271947	0.215581	1.26146	0.207143	0.621144
ENSG00000089060	67.5909	-0.26895	0.370229	-0.72644	0.467569	0.840256
ENSG00000089063	602.37	0.00370959	0.191732	0.0193477	0.984564	0.996838
ENSG00000089091	69.6662	-0.413786	0.363653	-1.13786	0.255179	0.678243
ENSG00000089094	300.745	0.185178	0.203323	0.910755	0.362425	0.773678
ENSG00000089123	84.3407	0.0369932	0.327479	0.112963	0.91006	0.983737
ENSG00000089127	834.038	1.99158	0.191757	10.386	2.87193e-25	8.34019e-23
ENSG00000089154	2458.73	0.171747	0.140813	1.21968	0.222585	0.64174
ENSG00000089157	9514.36	-0.0349919	0.131041	-0.267031	0.789446	0.957343
ENSG00000089159	1210.24	-0.396308	0.149029	-2.65927	0.00783104	0.0890737
ENSG00000089163	18.4447	-0.449301	0.650379	-0.69083	0.489672	0.851651
ENSG00000089177	191.96	-0.278032	0.24278	-1.1452	0.252127	0.675025
ENSG00000089195	159.217	0.376561	0.261026	1.44262	0.149129	0.532842
ENSG00000089220	1633.33	-0.026001	0.149228	-0.174236	0.86168	0.973584
ENSG00000089234	275.183	0.0662716	0.231844	0.285846	0.774996	0.953823
ENSG00000089248	1331.21	-0.0661143	0.164774	-0.401242	0.688242	0.93158
ENSG00000089280	1648.39	0.283239	0.152203	1.86093	0.0627546	0.336293
ENSG00000089289	1116.89	-0.28116	0.158141	-1.77791	0.0754189	0.374052
ENSG00000089327	323.997	-0.069702	0.206426	-0.337661	0.735619	0.945786
ENSG00000089335	217.981	-0.0683039	0.272116	-0.25101	0.801806	0.960776
ENSG00000089351	327.335	-0.383961	0.204674	-1.87596	0.0606604	0.32966
ENSG00000089356	4298.67	-0.205531	0.140833	-1.4594	0.144455	0.525638
ENSG00000089472	8700.81	-0.0337843	0.139198	-0.242707	0.808232	0.96205
ENSG00000089486	537.23	0.221395	0.188014	1.17754	0.238978	0.661114
ENSG00000089597	4576.65	-0.0387983	0.138383	-0.280369	0.779194	0.954773
ENSG00000089639	119.784	-0.133044	0.282154	-0.47153	0.637262	0.914125
ENSG00000089682	143.649	0.114354	0.290435	0.393733	0.693778	0.93297
ENSG00000089685	122.146	-0.16335	0.281695	-0.579883	0.561993	0.885858
ENSG00000089693	2659.84	0.0879635	0.137386	0.640266	0.521999	0.866233
ENSG00000089723	16.8732	-0.534059	0.707675	-0.754667	0.450449	0.833163
ENSG00000089737	974.172	0.0189722	0.150555	0.126015	0.89972	0.981166
ENSG00000089775	129.431	-0.668219	0.341725	-1.95543	0.0505325	0.296143
ENSG00000089818	529.015	0.370478	0.18668	1.98456	0.0471936	0.283685
ENSG00000089820	17.9121	-0.644367	0.653656	-0.985788	0.324237	0.746418
ENSG00000089876	265.219	0.124181	0.223159	0.556468	0.577891	0.890555
ENSG00000089902	342.39	-0.237254	0.205329	-1.15548	0.247892	0.670652
ENSG00000089916	367.982	-0.169845	0.221115	-0.768131	0.442409	0.829571
ENSG00000090006	1078.14	-0.272908	0.190365	-1.4336	0.151686	0.538269
ENSG00000090013	636.345	-0.0444813	0.180363	-0.246622	0.805201	0.961446
ENSG00000090020	324.55	-0.0741568	0.195416	-0.379482	0.70433	0.937162
ENSG00000090054	217.045	0.0265573	0.237468	0.111835	0.910954	0.984078
ENSG00000090060	1879.33	-0.180543	0.16249	-1.1111	0.266523	0.687774
ENSG00000090061	595.385	-0.114483	0.182197	-0.628348	0.529776	0.870974
ENSG00000090097	273.433	-0.180487	0.215701	-0.836748	0.402734	0.804471
ENSG00000090238	67.5684	-0.571139	0.395759	-1.44315	0.148978	0.532842
ENSG00000090263	249.954	0.114109	0.246916	0.462138	0.643982	0.915821
ENSG00000090266	220.521	0.182139	0.254266	0.716333	0.473786	0.843666
ENSG00000090273	462.474	0.449997	0.191863	2.34541	0.0190061	0.160033
ENSG00000090316	430.468	0.141278	0.191642	0.737201	0.461	0.835984
ENSG00000090339	2586.72	3.05164	0.162152	18.8196	5.21553e-79	7.90964e-76
ENSG00000090372	680.652	0.0381337	0.164879	0.231283	0.817095	0.964521
ENSG00000090382	18.7304	0.19231	0.642223	0.299444	0.764601	0.952453
ENSG00000090402	1899.17	-0.306055	0.245283	-1.24776	0.212118	0.627482
ENSG00000090432	237.092	0.594245	0.233254	2.54763	0.0108458	0.110804
ENSG00000090447	140.346	0.38045	0.255976	1.48627	0.137207	0.512235
ENSG00000090470	173.008	0.18681	0.245321	0.76149	0.446364	0.83105
ENSG00000090487	769.57	0.0579747	0.165532	0.350232	0.726165	0.943239
ENSG00000090520	793.725	0.367735	0.183893	1.99972	0.0455301	0.277484
ENSG00000090530	74.1147	0.0549458	0.346564	0.158545	0.874028	0.975808
ENSG00000090534	116.855	1.62491	0.309629	5.24793	1.53814e-07	1.04448e-05
ENSG00000090539	376.548	2.38003	0.297428	8.00206	1.22358e-15	2.19746e-13
ENSG00000090565	782.534	-0.716206	0.180879	-3.95958	7.5082e-05	0.00227732
ENSG00000090581	395.526	0.0381773	0.184571	0.206843	0.836132	0.969402
ENSG00000090612	168.815	0.0167851	0.29076	0.0577285	0.953965	0.990907
ENSG00000090615	928.185	0.048369	0.16589	0.291572	0.770614	0.952833
ENSG00000090621	829.493	0.487094	0.158537	3.07243	0.00212321	0.0341459
ENSG00000090661	229.656	-0.162364	0.228989	-0.709047	0.478295	0.845945
ENSG00000090674	87.8106	0.211013	0.310966	0.678573	0.497409	0.854973
ENSG00000090686	404.118	0.0568893	0.20202	0.281602	0.778248	0.954453
ENSG00000090776	129.141	0.0725491	0.31987	0.226808	0.820573	0.965684
ENSG00000090857	663.198	-0.00272429	0.166522	-0.0163599	0.986947	0.997022
ENSG00000090861	2852.44	-0.151561	0.147682	-1.02627	0.304766	0.729254
ENSG00000090863	2718.86	-0.0629559	0.134183	-0.469179	0.638942	0.91456
ENSG00000090889	330.59	0.0135366	0.198761	0.0681049	0.945702	0.989717
ENSG00000090905	435.439	0.0757406	0.234098	0.323543	0.746284	0.947748
ENSG00000090920	18.9413	-0.411716	0.655095	-0.628484	0.529687	0.870974
ENSG00000090924	389.822	-0.540255	0.250942	-2.15291	0.0313257	0.220282
ENSG00000090971	41.4142	-0.351026	0.48308	-0.726642	0.467445	0.840256
ENSG00000090975	341.677	0.259742	0.234487	1.1077	0.26799	0.68924
ENSG00000090989	230.135	0.00535366	0.224245	0.0238742	0.980953	0.996019
ENSG00000091009	686.329	0.216164	0.204245	1.05835	0.289894	0.71226
ENSG00000091039	474.49	0.169961	0.249151	0.682162	0.495137	0.854053
ENSG00000091073	86.0127	-0.391289	0.32339	-1.20996	0.226293	0.646288
ENSG00000091127	178.775	0.779502	0.240886	3.23598	0.00121226	0.0222394
ENSG00000091129	455.821	0.130153	0.196089	0.663746	0.506853	0.858229
ENSG00000091136	3866.72	0.109971	0.139676	0.787325	0.431092	0.82282
ENSG00000091138	1710.13	-0.0904333	0.223738	-0.404193	0.686071	0.930558
ENSG00000091140	853.443	0.152863	0.20126	0.759529	0.447536	0.831803
ENSG00000091157	77.847	0.250477	0.327786	0.764149	0.444779	0.8298
ENSG00000091164	350.866	0.0517185	0.238626	0.216734	0.828415	0.967496
ENSG00000091262	529.19	0.165437	0.193922	0.853115	0.393596	0.798126
ENSG00000091317	506.517	0.0250094	0.238154	0.105013	0.916365	0.984944
ENSG00000091409	1029.99	0.678734	0.181951	3.73031	0.000191242	0.00491574
ENSG00000091436	429.692	0.684567	0.193742	3.53339	0.000410265	0.00914985
ENSG00000091483	704.395	0.365192	0.169369	2.1562	0.0310682	0.219601
ENSG00000091490	114.932	0.438418	0.280729	1.56171	0.118356	0.476813
ENSG00000091513	75.3334	-0.225798	0.334848	-0.67433	0.500101	0.856447
ENSG00000091527	2104.24	0.177928	0.155642	1.14319	0.252958	0.676456
ENSG00000091536	19.7398	-0.706095	0.847217	-0.833428	0.404603	0.805488
ENSG00000091542	1630.58	-0.0597334	0.150195	-0.397706	0.690847	0.93185
ENSG00000091583	457.712	-0.102828	0.216228	-0.47555	0.634395	0.9129
ENSG00000091622	15.0547	-0.415027	0.71981	-0.576579	0.564224	0.886777
ENSG00000091640	345.203	0.0967288	0.205263	0.471243	0.637467	0.914125
ENSG00000091651	106.678	0.368935	0.287988	1.28108	0.200166	0.610382
ENSG00000091732	156.926	0.207029	0.255465	0.810399	0.417711	0.812937
ENSG00000091947	385.707	-0.423036	0.188146	-2.24844	0.024548	0.188022
ENSG00000091986	16.0157	0.233218	0.730333	0.319332	0.749475	0.947843
ENSG00000092010	1506.6	0.786921	0.15362	5.12253	3.01461e-07	1.94521e-05
ENSG00000092020	127.548	-0.165927	0.271714	-0.610667	0.54142	0.876143
ENSG00000092036	239.457	-0.288365	0.217179	-1.32777	0.184253	0.586289
ENSG00000092068	97.5597	0.284283	0.308553	0.921342	0.356872	0.768894
ENSG00000092094	223.357	0.0772302	0.255036	0.302821	0.762026	0.951514
ENSG00000092098	188.85	0.692558	0.238431	2.90465	0.00367665	0.0507755
ENSG00000092108	356.07	-0.092242	0.21189	-0.43533	0.663323	0.92419
ENSG00000092140	180.997	-0.169824	0.244015	-0.695956	0.486456	0.850038
ENSG00000092148	1005.22	-0.0923168	0.179191	-0.515187	0.606422	0.903609
ENSG00000092199	1774.97	0.396652	0.167497	2.36811	0.0178792	0.153772
ENSG00000092201	849.864	0.322777	0.159287	2.02638	0.0427256	0.267015
ENSG00000092203	744.986	-0.0581725	0.167904	-0.346462	0.728995	0.944261
ENSG00000092208	48.9232	0.310733	0.409712	0.758419	0.4482	0.831858
ENSG00000092295	16.651	-0.484553	0.735547	-0.658766	0.510046	0.858886
ENSG00000092330	182.176	0.0561624	0.234468	0.239532	0.810693	0.962857
ENSG00000092421	257.373	-0.273765	0.217317	-1.25975	0.207759	0.621606
ENSG00000092439	657.241	-0.185717	0.174935	-1.06163	0.288403	0.710801
ENSG00000092445	812.935	-0.624028	0.170409	-3.66194	0.000250317	0.00609015
ENSG00000092470	80.1938	0.10554	0.332973	0.316962	0.751273	0.948345
ENSG00000092531	228.154	0.0979225	0.257608	0.380122	0.703855	0.937119
ENSG00000092621	1395.48	-0.238964	0.154965	-1.54205	0.123061	0.483913
ENSG00000092820	3339.82	-0.105009	0.152832	-0.687089	0.492027	0.8522
ENSG00000092841	1630.09	0.0207109	0.154686	0.13389	0.893489	0.979791
ENSG00000092847	546.87	0.0895879	0.179967	0.497802	0.618623	0.907487
ENSG00000092853	72.3008	0.619374	0.367441	1.68564	0.0918643	0.417674
ENSG00000092871	240.612	-0.137392	0.219719	-0.625308	0.531769	0.871289
ENSG00000092929	210.283	-0.148909	0.252749	-0.589157	0.555756	0.882755
ENSG00000092931	244.295	0.148668	0.213771	0.695455	0.48677	0.850201
ENSG00000092964	736.329	-0.291362	0.171666	-1.69726	0.089647	0.411707
ENSG00000092969	13.7525	-0.811652	0.751421	-1.08016	0.280073	0.701864
ENSG00000092978	149.793	-0.0556716	0.294809	-0.188839	0.850219	0.971253
ENSG00000093000	481.518	0.19345	0.197438	0.979799	0.327185	0.749028
ENSG00000093009	61.3031	0.0257761	0.361243	0.0713539	0.943116	0.989078
ENSG00000093010	1032.66	-0.161219	0.164516	-0.97996	0.327106	0.74898
ENSG00000093144	557.715	0.254414	0.195995	1.29806	0.194266	0.60003
ENSG00000093167	242.418	-0.435477	0.217127	-2.00563	0.0448957	0.274913
ENSG00000093183	157.026	0.182413	0.247592	0.736748	0.461276	0.836005
ENSG00000093217	377.898	-0.202147	0.19991	-1.01119	0.311927	0.736751
ENSG00000094631	1105.86	-0.52058	0.163066	-3.19246	0.00141067	0.0252349
ENSG00000094804	231.567	0.317033	0.24378	1.30049	0.193433	0.599465
ENSG00000094841	149.615	0.475453	0.281719	1.68768	0.091472	0.416445
ENSG00000094880	813.601	0.127544	0.17293	0.737548	0.460789	0.835984
ENSG00000094914	320.413	0.454086	0.19096	2.37792	0.0174108	0.150596
ENSG00000094916	1286.69	-0.00407595	0.149063	-0.0273439	0.978185	0.996019
ENSG00000094975	604.135	-0.0205475	0.197842	-0.103858	0.917282	0.984944
ENSG00000095002	423.629	0.0886572	0.192602	0.460314	0.645291	0.916098
ENSG00000095015	846.642	0.115757	0.174963	0.661607	0.508223	0.858229
ENSG00000095059	501.162	-0.327265	0.180731	-1.81079	0.0701734	0.358621
ENSG00000095066	632.945	-0.0760043	0.240315	-0.31627	0.751798	0.948714
ENSG00000095139	3760.14	0.0467542	0.16967	0.27556	0.782886	0.955816
ENSG00000095203	1024.56	-0.212392	0.169792	-1.25089	0.210973	0.625675
ENSG00000095209	673.879	-0.0373147	0.246173	-0.15158	0.879519	0.976535
ENSG00000095261	543.469	0.0122928	0.181706	0.0676522	0.946062	0.989717
ENSG00000095319	640.334	0.498165	0.164882	3.02134	0.00251662	0.0388128
ENSG00000095321	911.263	-0.40722	0.155247	-2.62305	0.00871458	0.0952324
ENSG00000095380	330.352	0.352217	0.197894	1.77983	0.075104	0.372939
ENSG00000095383	303.992	-0.478949	0.205036	-2.33592	0.0194953	0.162152
ENSG00000095485	166.586	0.149794	0.26852	0.557851	0.576946	0.890522
ENSG00000095539	1943.2	-0.284813	0.150941	-1.88692	0.0591716	0.324873
ENSG00000095564	724.773	-0.187159	0.585574	-0.319617	0.749258	0.947843
ENSG00000095574	139.282	0.00185415	0.257836	0.00719119	0.994262	0.998652
ENSG00000095637	728.663	-0.0360055	0.178904	-0.201256	0.840499	0.969622
ENSG00000095739	259.449	-0.367175	0.265963	-1.38055	0.167417	0.562097
ENSG00000095787	1695.41	-0.278662	0.154802	-1.80012	0.071841	0.363766
ENSG00000095794	46.9301	-0.169728	0.479196	-0.354194	0.723194	0.942491
ENSG00000095906	379.246	0.0546897	0.197869	0.276393	0.782246	0.955767
ENSG00000095932	1317.27	-0.0389423	0.15894	-0.245013	0.806446	0.961746
ENSG00000095951	356.434	0.619228	0.196328	3.15405	0.00161023	0.0276613
ENSG00000096060	125.416	0.840965	0.313022	2.6866	0.00721839	0.0845698
ENSG00000096063	1215.94	0.277428	0.164145	1.69014	0.0910016	0.414995
ENSG00000096070	1070.89	-0.13935	0.15019	-0.927829	0.353496	0.767906
ENSG00000096080	139.62	0.40961	0.274977	1.48961	0.136326	0.511184
ENSG00000096088	38.3899	-0.366045	0.509213	-0.718845	0.472237	0.843176
ENSG00000096092	268.094	0.0179427	0.309063	0.0580552	0.953705	0.990907
ENSG00000096093	151.1	-0.59681	0.292818	-2.03816	0.0415339	0.26262
ENSG00000096384	11097.2	0.534684	0.159582	3.35052	0.000806594	0.0160018
ENSG00000096395	148.438	-0.161398	0.265482	-0.607942	0.543226	0.876625
ENSG00000096401	401.394	0.179197	0.227782	0.786707	0.431454	0.82282
ENSG00000096433	3335.26	-0.295656	0.136956	-2.15877	0.0308682	0.218868
ENSG00000096654	53.0443	-0.0304254	0.381018	-0.0798529	0.936354	0.987544
ENSG00000096696	10027.1	0.207402	0.135202	1.53402	0.125025	0.487767
ENSG00000096717	358.894	0.0522718	0.208548	0.250647	0.802087	0.960776
ENSG00000096746	1403.58	-0.146528	0.152857	-0.958592	0.337764	0.758246
ENSG00000096872	23.4931	-0.18239	0.611634	-0.298201	0.76555	0.952453
ENSG00000096968	103.559	3.5025	0.419145	8.35629	6.47188e-17	1.29904e-14
ENSG00000096996	21.0445	3.38561	0.877849	3.85671	0.000114923	0.00320118
ENSG00000097007	952.647	-0.214077	0.150336	-1.42399	0.15445	0.542838
ENSG00000097021	2054.25	0.35733	0.140811	2.53766	0.0111597	0.11308
ENSG00000097033	734.568	-0.0370224	0.179918	-0.205774	0.836967	0.969402
ENSG00000097046	116.929	0.264822	0.286827	0.923282	0.35586	0.768078
ENSG00000097096	70.0473	-0.213163	0.335047	-0.636219	0.524634	0.868739
ENSG00000099139	510.542	-0.0226815	0.171801	-0.132021	0.894967	0.979892
ENSG00000099194	9723.25	-0.125668	0.154106	-0.815464	0.414807	0.812012
ENSG00000099203	117.828	0.223587	0.296419	0.754292	0.450674	0.833163
ENSG00000099204	928.876	-0.213383	0.154604	-1.38019	0.16753	0.562097
ENSG00000099219	292.244	-0.0336634	0.208686	-0.161312	0.871848	0.975558
ENSG00000099246	768.934	0.485129	0.224347	2.16241	0.0305867	0.217982
ENSG00000099250	43.4308	0.00575833	0.486843	0.0118279	0.990563	0.997727
ENSG00000099251	40.1532	-0.474998	0.478501	-0.992679	0.320866	0.743423
ENSG00000099256	287.306	-0.249232	0.213982	-1.16473	0.244127	0.665387
ENSG00000099282	439.783	-0.0558525	0.191842	-0.291138	0.770946	0.952833
ENSG00000099284	13.6743	-2.17237	0.834611	-2.60285	0.00924524	0.0993608
ENSG00000099290	32.3915	0.0373412	0.496929	0.0751439	0.9401	0.988382
ENSG00000099308	267.037	0.0134602	0.220937	0.0609233	0.95142	0.990907
ENSG00000099326	100.642	0.152489	0.464375	0.328375	0.742628	0.947692
ENSG00000099330	175.571	-0.718084	0.247969	-2.89586	0.00378124	0.0519739
ENSG00000099331	391.595	-0.283442	0.19878	-1.42591	0.153894	0.541881
ENSG00000099337	100.183	-0.657775	0.320646	-2.0514	0.0402278	0.257779
ENSG00000099338	43.6874	-0.359094	0.483619	-0.742514	0.457776	0.835697
ENSG00000099341	1312.3	0.210438	0.166378	1.26482	0.205935	0.619665
ENSG00000099364	163.758	0.0283095	0.258556	0.109491	0.912813	0.984355
ENSG00000099377	151.405	0.43486	0.26824	1.62116	0.104983	0.448486
ENSG00000099381	376.53	0.0197805	0.203185	0.0973523	0.922447	0.985928
ENSG00000099385	70.7403	0.178452	0.342904	0.520414	0.602775	0.902086
ENSG00000099617	320.126	-0.244503	0.219046	-1.11622	0.264329	0.687206
ENSG00000099622	1038.32	0.0331989	0.16567	0.200392	0.841174	0.969622
ENSG00000099624	345.134	0.183462	0.198721	0.923215	0.355895	0.768078
ENSG00000099625	40.5222	-0.754051	0.471785	-1.5983	0.109977	0.459276
ENSG00000099783	1550.42	0.1905	0.144317	1.32001	0.186832	0.589066
ENSG00000099785	75.8866	-0.215583	0.356171	-0.60528	0.544993	0.878542
ENSG00000099795	479.432	0.117402	0.187968	0.624587	0.532242	0.871374
ENSG00000099797	918.337	0.0954087	0.164401	0.580342	0.561684	0.885813
ENSG00000099800	534.518	0.103882	0.181712	0.571686	0.567535	0.886777
ENSG00000099804	398.767	-0.221377	0.188828	-1.17237	0.241047	0.66312
ENSG00000099810	124.082	0.49655	0.287322	1.7282	0.0839518	0.39726
ENSG00000099812	964.052	-0.499166	0.160404	-3.11194	0.00185864	0.0305369
ENSG00000099814	419.823	0.230459	0.217167	1.0612	0.288597	0.710975
ENSG00000099817	1468.81	0.0285049	0.15683	0.181757	0.855773	0.972401
ENSG00000099821	417.466	0.0114208	0.19216	0.0594338	0.952607	0.990907
ENSG00000099822	100.895	0.105198	0.314175	0.334839	0.737746	0.947033
ENSG00000099834	18353.1	-0.0563793	0.128068	-0.440231	0.65977	0.921892
ENSG00000099840	17.9955	-1.02083	0.689012	-1.48158	0.138452	0.514914
ENSG00000099849	570.153	-0.365709	0.178955	-2.04358	0.0409953	0.261635
ENSG00000099860	77.7729	0.385207	0.344732	1.11741	0.263819	0.686527
ENSG00000099864	545.274	-0.977457	0.179511	-5.44511	5.17732e-08	3.88271e-06
ENSG00000099875	1660.83	-0.466895	0.140846	-3.31494	0.000916614	0.0177459
ENSG00000099889	49.1428	-0.448033	0.418922	-1.06949	0.284849	0.708142
ENSG00000099899	157.366	0.172828	0.247402	0.698573	0.484819	0.849664
ENSG00000099901	351.144	0.647798	0.195017	3.32175	0.00089454	0.0174174
ENSG00000099904	115.552	-0.354855	0.301206	-1.17812	0.23875	0.660861
ENSG00000099910	101.901	-0.0411675	0.31027	-0.132683	0.894444	0.979892
ENSG00000099917	873.684	0.0186239	0.164438	0.113258	0.909826	0.983737
ENSG00000099937	170.52	0.0722427	0.248253	0.291004	0.771048	0.952833
ENSG00000099940	219.013	0.0363314	0.225992	0.160764	0.872279	0.97564
ENSG00000099942	1124.56	-0.126787	0.151345	-0.837732	0.402181	0.804237
ENSG00000099949	255.131	0.148353	0.210368	0.705209	0.48068	0.846684
ENSG00000099953	20.4415	-0.880381	0.649374	-1.35574	0.175182	0.572985
ENSG00000099954	14.2583	-0.55791	0.73449	-0.759589	0.4475	0.831803
ENSG00000099956	593.655	0.059331	0.180866	0.32804	0.742882	0.947692
ENSG00000099958	23.1834	0.582954	0.550426	1.0591	0.289556	0.711912
ENSG00000099960	25.831	-0.975177	0.565091	-1.7257	0.0844013	0.398581
ENSG00000099968	515.041	-0.0503656	0.187847	-0.268121	0.788606	0.957113
ENSG00000099974	23.9426	0.636572	0.538285	1.18259	0.236971	0.658709
ENSG00000099991	504.137	0.14969	0.190041	0.787671	0.430889	0.82282
ENSG00000099992	53.8933	-0.36584	0.414891	-0.881774	0.377899	0.785289
ENSG00000099994	3589.13	-0.0873436	0.136147	-0.64154	0.521172	0.865702
ENSG00000099995	1121.67	0.0453122	0.149594	0.302902	0.761965	0.951514
ENSG00000099999	70.1872	-0.714005	0.38036	-1.87718	0.0604931	0.329346
ENSG00000100003	79.8281	-0.6274	0.390218	-1.60782	0.107875	0.455142
ENSG00000100014	178.312	0.0517677	0.247455	0.2092	0.834292	0.969279
ENSG00000100023	379.658	0.303153	0.205388	1.476	0.139944	0.517081
ENSG00000100024	806.749	-0.469189	0.161216	-2.91031	0.0036107	0.050237
ENSG00000100028	682.974	0.220957	0.167256	1.32107	0.186477	0.588484
ENSG00000100029	712.132	0.49059	0.169095	2.90127	0.00371659	0.0512004
ENSG00000100030	1674.08	0.112697	0.147754	0.762739	0.445619	0.830601
ENSG00000100031	299.591	-0.300809	0.202201	-1.48767	0.136837	0.511837
ENSG00000100033	1300.05	-0.609452	0.239846	-2.54101	0.0110534	0.11242
ENSG00000100034	166.564	0.289349	0.255089	1.13431	0.256665	0.680238
ENSG00000100036	17.0807	0.0938584	0.739557	0.126912	0.89901	0.98102
ENSG00000100038	180.417	0.0353213	0.263289	0.134154	0.893281	0.979791
ENSG00000100056	131.962	0.145503	0.281279	0.517289	0.604954	0.902907
ENSG00000100058	75.1149	0.0553636	0.360684	0.153496	0.878007	0.976384
ENSG00000100060	13.8318	-1.57902	0.766955	-2.05882	0.0395113	0.255026
ENSG00000100065	528.046	-0.482998	0.178426	-2.70699	0.00678967	0.0806546
ENSG00000100068	20.3344	0.212112	0.682945	0.310584	0.756117	0.949825
ENSG00000100075	1868.63	-0.183034	0.138888	-1.31786	0.187552	0.590728
ENSG00000100077	151.398	0.195421	0.264033	0.740141	0.459215	0.835984
ENSG00000100079	655.811	-0.145442	0.181777	-0.800112	0.423646	0.817197
ENSG00000100083	335.165	0.0218603	0.233129	0.0937688	0.925293	0.985928
ENSG00000100084	178.942	0.596272	0.230387	2.58813	0.00964992	0.10234
ENSG00000100092	181.925	-0.355548	0.241952	-1.4695	0.141698	0.5199
ENSG00000100097	43.7152	-0.422303	0.486045	-0.868855	0.384927	0.78958
ENSG00000100099	256.886	0.325468	0.219311	1.48405	0.137796	0.513453
ENSG00000100100	53.9491	-0.522556	0.406162	-1.28657	0.198244	0.607508
ENSG00000100101	56.6477	0.127757	0.415912	0.307173	0.758712	0.950312
ENSG00000100104	98.7933	0.351422	0.30775	1.14191	0.253492	0.676751
ENSG00000100105	293.059	0.314695	0.204116	1.54174	0.123136	0.483928
ENSG00000100106	48.0044	-0.750816	0.449761	-1.66937	0.095045	0.425753
ENSG00000100109	231.81	0.223316	0.220759	1.01158	0.311739	0.736751
ENSG00000100116	53.1388	-0.296193	0.39043	-0.758633	0.448072	0.831858
ENSG00000100124	113.048	0.0109366	0.292584	0.0373792	0.970183	0.994956
ENSG00000100129	3955.73	-0.056983	0.139192	-0.409386	0.682257	0.930321
ENSG00000100138	643.928	0.383664	0.172009	2.23048	0.0257154	0.193703
ENSG00000100139	359.129	0.0579858	0.196566	0.294993	0.767999	0.952555
ENSG00000100142	130.486	0.375091	0.279644	1.34132	0.179817	0.579259
ENSG00000100147	41.2698	0.652657	0.449363	1.4524	0.146389	0.529289
ENSG00000100150	117.062	-0.0142783	0.273391	-0.0522266	0.958348	0.991964
ENSG00000100151	160.972	0.195415	0.266789	0.73247	0.463882	0.83839
ENSG00000100154	30.3255	0.0865442	0.517317	0.167294	0.867138	0.974312
ENSG00000100162	90.7582	0.00165867	0.317798	0.00521925	0.995836	0.998983
ENSG00000100167	25.6524	-1.17271	0.569623	-2.05875	0.0395179	0.255026
ENSG00000100170	171.836	-0.88889	0.276367	-3.21634	0.00129836	0.0235656
ENSG00000100196	297.586	-0.199351	0.228867	-0.871034	0.383736	0.789014
ENSG00000100201	2850.43	-0.109969	0.175077	-0.62812	0.529925	0.870974
ENSG00000100207	738.903	0.0793332	0.157478	0.503772	0.614422	0.905408
ENSG00000100209	42.3684	0.0488582	0.466725	0.104683	0.916627	0.984944
ENSG00000100211	70.0709	-0.106511	0.352348	-0.302287	0.762433	0.951635
ENSG00000100216	641.844	0.452295	0.168777	2.67985	0.00736558	0.0854871
ENSG00000100219	1318.82	-0.134108	0.163705	-0.819208	0.412668	0.810343
ENSG00000100220	822.11	0.123371	0.179024	0.689128	0.490743	0.852074
ENSG00000100221	826.516	-0.246384	0.163442	-1.50747	0.131689	0.500396
ENSG00000100225	1016.47	0.248711	0.15251	1.63079	0.102935	0.44424
ENSG00000100226	903.666	0.695811	0.163627	4.25243	2.11466e-05	0.000759551
ENSG00000100227	771.863	0.112257	0.171377	0.65503	0.512448	0.860312
ENSG00000100228	14.5892	0.148503	0.73982	0.200729	0.84091	0.969622
ENSG00000100234	616.938	0.150649	0.17168	0.877499	0.380216	0.787133
ENSG00000100239	520.223	-0.181341	0.182518	-0.993552	0.320441	0.743194
ENSG00000100241	1202.69	-0.0130112	0.156182	-0.0833078	0.933607	0.987135
ENSG00000100242	444.419	-0.217218	0.18825	-1.15388	0.24855	0.670848
ENSG00000100243	1651.17	-0.0488986	0.145069	-0.337073	0.736062	0.946267
ENSG00000100246	53.8626	0.1227	0.398675	0.30777	0.758257	0.950312
ENSG00000100258	492.316	0.2876	0.176134	1.63285	0.102501	0.443575
ENSG00000100263	122.953	0.0638314	0.311803	0.204717	0.837793	0.969402
ENSG00000100266	778.643	-0.290824	0.170746	-1.70326	0.0885203	0.409489
ENSG00000100271	13.4514	-0.195789	0.733311	-0.266993	0.789474	0.957343
ENSG00000100280	1092.93	0.221802	0.154039	1.43991	0.149893	0.534454
ENSG00000100281	162.262	0.105291	0.267876	0.393059	0.694276	0.93297
ENSG00000100284	597.071	-0.201166	0.170917	-1.17698	0.239202	0.661307
ENSG00000100290	14.7818	-1.36534	0.825999	-1.65295	0.0983401	0.433962
ENSG00000100292	692.1	-0.422366	0.178869	-2.36132	0.0182102	0.155636
ENSG00000100294	117.674	0.11657	0.281977	0.413404	0.67931	0.929114
ENSG00000100296	295.208	-0.112698	0.207165	-0.543999	0.586442	0.893962
ENSG00000100297	358.998	0.395726	0.224114	1.76574	0.07744	0.380208
ENSG00000100299	188.746	-0.328929	0.243334	-1.35176	0.176452	0.574384
ENSG00000100300	68.6348	0.116203	0.377216	0.308054	0.758041	0.950312
ENSG00000100304	442.366	0.693776	0.181713	3.81798	0.000134551	0.00365835
ENSG00000100307	120.872	-0.476578	0.292276	-1.63058	0.10298	0.44424
ENSG00000100311	78.685	0.180971	0.384763	0.470344	0.63811	0.914125
ENSG00000100316	13887.3	-0.075534	0.138508	-0.54534	0.58552	0.893629
ENSG00000100319	63.5729	0.110143	0.39199	0.280984	0.778723	0.954453
ENSG00000100320	671.483	-0.115934	0.164516	-0.704697	0.480999	0.846788
ENSG00000100321	90.805	-1.11163	0.332126	-3.34702	0.000816855	0.016141
ENSG00000100324	291.683	0.0129829	0.198299	0.0654715	0.947799	0.989717
ENSG00000100325	406.516	0.111101	0.186028	0.597225	0.550357	0.880744
ENSG00000100330	471.245	-0.2835	0.192357	-1.47382	0.14053	0.518403
ENSG00000100335	1034.38	0.276344	0.15229	1.81459	0.069587	0.357452
ENSG00000100336	58.3795	2.98046	0.56246	5.29897	1.16455e-07	8.10965e-06
ENSG00000100342	365.433	5.17943	0.367622	14.089	4.43808e-45	2.63371e-42
ENSG00000100344	190.985	-0.456697	0.279047	-1.63663	0.101708	0.442394
ENSG00000100345	4144.64	0.00397043	0.134477	0.0295249	0.976446	0.996019
ENSG00000100347	522.641	0.157835	0.17452	0.904396	0.365786	0.776576
ENSG00000100348	574.038	0.27325	0.178434	1.53138	0.125676	0.488566
ENSG00000100350	1667.56	0.0453635	0.147242	0.308088	0.758015	0.950312
ENSG00000100353	2257.52	0.139186	0.141528	0.983449	0.325387	0.747677
ENSG00000100354	226.597	-0.11668	0.240122	-0.48592	0.627024	0.911136
ENSG00000100359	323.279	-0.189116	0.215726	-0.87665	0.380677	0.787442
ENSG00000100360	41.6507	-0.322278	0.431023	-0.747706	0.454637	0.835697
ENSG00000100364	486.764	0.497992	0.18677	2.66634	0.00766825	0.0876583
ENSG00000100372	127.081	0.30473	0.270292	1.12741	0.259569	0.683007
ENSG00000100373	53.3101	-0.753988	0.391242	-1.92717	0.053959	0.308153
ENSG00000100376	436.499	-0.461147	0.238009	-1.93752	0.052682	0.303655
ENSG00000100379	85.0406	-0.513428	0.325081	-1.57939	0.114248	0.468072
ENSG00000100380	1685.06	0.0281781	0.173462	0.162445	0.870955	0.975301
ENSG00000100387	110.533	0.296765	0.315365	0.941019	0.346695	0.76411
ENSG00000100393	1328.81	-0.0835493	0.174204	-0.479605	0.631508	0.912208
ENSG00000100395	144.302	0.450114	0.264603	1.70109	0.0889262	0.409705
ENSG00000100401	849.005	0.686534	0.155818	4.406	1.05298e-05	0.000432897
ENSG00000100403	1122.16	0.723776	0.154192	4.69399	2.67929e-06	0.00013298
ENSG00000100410	195.966	0.420594	0.256185	1.64176	0.10064	0.439987
ENSG00000100412	1873.48	0.129466	0.146046	0.886472	0.375364	0.783313
ENSG00000100413	263.357	0.0670837	0.212313	0.315967	0.752028	0.948719
ENSG00000100416	261.062	-0.092466	0.244637	-0.377973	0.705451	0.938023
ENSG00000100417	410.596	-0.540524	0.189243	-2.85624	0.00428695	0.0571412
ENSG00000100418	432.917	0.649467	0.183593	3.53753	0.000403892	0.0090357
ENSG00000100422	593.196	-0.637849	0.172378	-3.70029	0.00021535	0.00539174
ENSG00000100425	389.795	-0.163162	0.192758	-0.846461	0.397296	0.800817
ENSG00000100426	424.21	0.00521152	0.180511	0.0288709	0.976968	0.996019
ENSG00000100429	23.8336	-1.47001	0.693476	-2.11978	0.0340249	0.231393
ENSG00000100439	270.919	-0.501916	0.214825	-2.33639	0.0194707	0.162152
ENSG00000100441	833.714	-0.264721	0.163213	-1.62194	0.104816	0.448472
ENSG00000100442	349.907	-0.138554	0.199605	-0.694142	0.487593	0.850252
ENSG00000100445	60.5569	-0.215868	0.377725	-0.571494	0.567665	0.886777
ENSG00000100461	357.751	0.138966	0.202665	0.685696	0.492905	0.852369
ENSG00000100462	328.545	0.316088	0.224439	1.40835	0.159029	0.550909
ENSG00000100473	55.5447	0.00984078	0.39212	0.0250963	0.979978	0.996019
ENSG00000100478	28.3933	0.0906337	0.514544	0.176144	0.860181	0.973467
ENSG00000100479	41.192	0.226953	0.41777	0.543249	0.586958	0.894229
ENSG00000100483	41.2764	0.0526151	0.441322	0.119222	0.9051	0.982793
ENSG00000100485	229.808	-0.201938	0.23903	-0.844821	0.398211	0.801412
ENSG00000100490	22.0536	0.620883	0.569976	1.08931	0.276015	0.697778
ENSG00000100503	107.533	-0.137645	0.297672	-0.462406	0.64379	0.915821
ENSG00000100504	1837.51	-0.191234	0.147283	-1.29841	0.194146	0.599931
ENSG00000100505	136.89	0.333513	0.266446	1.25171	0.210677	0.625115
ENSG00000100519	337.48	0.158392	0.227734	0.695516	0.486732	0.850201
ENSG00000100522	374.691	0.421462	0.25221	1.67107	0.0947075	0.424939
ENSG00000100523	25.7814	-0.0236229	0.566335	-0.0417119	0.966728	0.99436
ENSG00000100526	114.609	-0.141987	0.303402	-0.467984	0.639796	0.915094
ENSG00000100528	501.156	0.0884937	0.192036	0.460818	0.644929	0.916098
ENSG00000100532	50.9286	-0.193867	0.409533	-0.473385	0.635939	0.914125
ENSG00000100554	313.924	0.0737974	0.226623	0.325639	0.744697	0.947692
ENSG00000100557	67.4793	-0.516133	0.383119	-1.34719	0.17792	0.577221
ENSG00000100558	185.62	0.0695016	0.243859	0.285008	0.775638	0.954043
ENSG00000100564	126.261	-0.0735943	0.266815	-0.275825	0.782682	0.955816
ENSG00000100567	691.645	0.421189	0.242418	1.73745	0.0823073	0.394042
ENSG00000100568	398.131	0.117152	0.210503	0.556534	0.577846	0.890555
ENSG00000100575	180.335	0.176878	0.249468	0.709021	0.478311	0.845945
ENSG00000100577	146.017	0.012106	0.256416	0.0472123	0.962344	0.992822
ENSG00000100578	78.3208	-0.00672897	0.322772	-0.0208475	0.983367	0.996177
ENSG00000100580	195.734	-0.575934	0.236492	-2.43532	0.0148786	0.136661
ENSG00000100591	666.967	0.678257	0.19028	3.56453	0.000364514	0.00827829
ENSG00000100592	148.044	-0.42258	0.26355	-1.60341	0.108843	0.457157
ENSG00000100593	106.262	-0.267157	0.310936	-0.859202	0.390229	0.794012
ENSG00000100596	628.539	0.243741	0.175338	1.39012	0.164492	0.557942
ENSG00000100599	244.69	-0.349298	0.211075	-1.65485	0.097955	0.432886
ENSG00000100600	358.813	0.515915	0.215288	2.39639	0.0165573	0.145332
ENSG00000100601	107.32	0.0265899	0.307296	0.0865286	0.931046	0.987092
ENSG00000100603	485.86	0.0377057	0.191762	0.196627	0.844119	0.969622
ENSG00000100605	1027.85	-0.140524	0.151658	-0.926583	0.354143	0.768078
ENSG00000100612	398.737	0.170183	0.189238	0.899306	0.36849	0.778598
ENSG00000100614	423.308	-0.129846	0.230064	-0.564391	0.572488	0.888551
ENSG00000100625	14.495	-0.572156	0.72738	-0.786597	0.431518	0.82282
ENSG00000100626	35.7807	-0.341469	0.45715	-0.746952	0.455093	0.835697
ENSG00000100629	32.1476	-0.0676465	0.487444	-0.138778	0.889625	0.97876
ENSG00000100632	443.876	0.422988	0.216797	1.95108	0.0510475	0.297825
ENSG00000100644	532.753	0.0293721	0.173132	0.169651	0.865284	0.974274
ENSG00000100647	750.841	0.273433	0.166182	1.64538	0.0998911	0.437794
ENSG00000100650	1586.35	-0.39336	0.443063	-0.887819	0.374638	0.783281
ENSG00000100652	32.9448	-0.931621	0.485761	-1.91786	0.0551288	0.311788
ENSG00000100664	1922.64	0.311803	0.201455	1.54775	0.121682	0.480844
ENSG00000100665	66.0236	-0.54438	0.364623	-1.49299	0.135439	0.509196
ENSG00000100697	855.991	0.304288	0.184021	1.65355	0.0982186	0.433706
ENSG00000100711	143.484	0.303224	0.271304	1.11765	0.263715	0.686527
ENSG00000100714	621.727	0.679782	0.17969	3.78309	0.000154896	0.00408932
ENSG00000100722	410.424	-0.140369	0.188794	-0.743503	0.457177	0.835697
ENSG00000100726	245.868	0.373728	0.251094	1.4884	0.136646	0.51154
ENSG00000100731	785.914	-0.595758	0.178838	-3.33127	0.000864512	0.0168956
ENSG00000100744	204.264	0.929277	0.34052	2.72899	0.00635283	0.0770723
ENSG00000100749	104.367	0.114993	0.318267	0.361311	0.717867	0.940955
ENSG00000100764	22.308	-0.165977	0.598273	-0.277427	0.781452	0.955458
ENSG00000100767	232.272	-0.413469	0.271812	-1.52116	0.128221	0.493537
ENSG00000100784	85.9438	0.364468	0.335338	1.08687	0.277096	0.698445
ENSG00000100796	610.403	-0.124718	0.179183	-0.696037	0.486406	0.850038
ENSG00000100802	88.0002	-0.323282	0.32729	-0.987755	0.323272	0.745077
ENSG00000100804	932.793	0.0836788	0.158916	0.526559	0.5985	0.899506
ENSG00000100811	1358.1	-0.1851	0.157632	-1.17425	0.240295	0.662749
ENSG00000100813	1021.31	0.116545	0.2029	0.574396	0.5657	0.886777
ENSG00000100814	736.629	0.0199671	0.166821	0.119692	0.904727	0.982679
ENSG00000100815	380.272	0.0723623	0.217081	0.333342	0.738876	0.947343
ENSG00000100823	981.049	0.090437	0.160484	0.563528	0.573075	0.88878
ENSG00000100836	356.55	-0.179508	0.20834	-0.861612	0.388901	0.793085
ENSG00000100852	1154.53	-0.231849	0.175222	-1.32317	0.185778	0.58823
ENSG00000100865	115.058	0.355745	0.289771	1.22767	0.21957	0.638455
ENSG00000100867	36.5676	0.421802	0.47886	0.880845	0.378402	0.785751
ENSG00000100883	556.608	0.183582	0.174172	1.05403	0.291869	0.714461
ENSG00000100888	830.43	0.187488	0.15733	1.19168	0.233386	0.654245
ENSG00000100889	906.152	-0.39849	0.155634	-2.56043	0.0104544	0.108018
ENSG00000100897	819.148	-0.116115	0.161365	-0.719582	0.471782	0.843176
ENSG00000100902	101.985	0.577804	0.303812	1.90184	0.0571915	0.317578
ENSG00000100906	234.57	0.00368367	0.222601	0.0165483	0.986797	0.997022
ENSG00000100908	95.3166	0.0149406	0.30088	0.0496563	0.960396	0.99233
ENSG00000100911	1075.29	1.81617	0.188602	9.62964	5.99412e-22	1.46096e-19
ENSG00000100916	50.8848	0.463468	0.409274	1.13241	0.25746	0.681154
ENSG00000100918	60.8861	2.19155	0.991094	2.21124	0.027019	0.200971
ENSG00000100926	29.8066	-0.158045	0.530646	-0.297835	0.765829	0.952453
ENSG00000100934	2562.5	-0.0788819	0.230786	-0.341797	0.732503	0.944695
ENSG00000100938	731.536	-0.246509	0.160941	-1.53168	0.125602	0.488566
ENSG00000100941	794.234	0.0187213	0.231256	0.0809552	0.935478	0.987472
ENSG00000100949	225.879	0.11637	0.216069	0.538581	0.590176	0.89623
ENSG00000100979	246.313	0.08208	0.220482	0.372276	0.709688	0.938799
ENSG00000100982	650.099	-0.175113	0.167879	-1.04309	0.296908	0.720721
ENSG00000100983	907.341	-0.0153911	0.159645	-0.0964085	0.923196	0.985928
ENSG00000100991	2559.75	-0.0060041	0.133112	-0.0451055	0.964023	0.993507
ENSG00000100994	425.069	0.0313324	0.183981	0.170302	0.864773	0.974274
ENSG00000100997	747.021	-0.229415	0.169273	-1.35529	0.175324	0.573043
ENSG00000101000	163.952	0.218438	0.27506	0.794147	0.42711	0.819302
ENSG00000101003	188.311	0.562279	0.242687	2.31689	0.0205099	0.167412
ENSG00000101004	51.5651	-0.253314	0.405906	-0.624071	0.532581	0.871579
ENSG00000101019	686.642	-0.0218866	0.175487	-0.124719	0.900746	0.981265
ENSG00000101040	1280.18	-0.189762	0.143574	-1.3217	0.186268	0.588484
ENSG00000101049	179.107	-0.371937	0.266043	-1.39803	0.162103	0.555777
ENSG00000101052	365.696	-0.0581878	0.206706	-0.2815	0.778327	0.954453
ENSG00000101057	1323.52	0.13798	0.167921	0.821694	0.411251	0.809397
ENSG00000101076	6732.28	-0.42978	0.131011	-3.28049	0.00103627	0.0195901
ENSG00000101079	650.624	-0.165482	0.17196	-0.962331	0.335884	0.756764
ENSG00000101084	53.7734	1.04187	0.406907	2.56046	0.0104532	0.108018
ENSG00000101096	587.922	-0.0965715	0.183057	-0.527549	0.597813	0.899395
ENSG00000101098	274.23	-1.28372	0.227287	-5.64802	1.6231e-08	1.32657e-06
ENSG00000101104	338.011	-0.361243	0.9162	-0.394284	0.693372	0.932857
ENSG00000101109	862.678	0.110784	0.157045	0.705428	0.480544	0.846684
ENSG00000101115	79.4161	-0.841858	0.430854	-1.95393	0.0507097	0.296799
ENSG00000101126	1401.52	-0.146714	0.142297	-1.03104	0.302522	0.727077
ENSG00000101132	223.389	0.298969	0.656716	0.455249	0.64893	0.917217
ENSG00000101138	653.978	0.0428998	0.165998	0.258436	0.796071	0.959867
ENSG00000101144	77.0398	0.215254	0.360835	0.596544	0.550812	0.880744
ENSG00000101146	782.858	0.0186406	0.166844	0.111725	0.911041	0.984078
ENSG00000101150	2160.17	0.261598	0.140878	1.8569	0.063325	0.338359
ENSG00000101152	2256.44	-0.0192757	0.135049	-0.142731	0.886502	0.978004
ENSG00000101158	1352.57	0.246996	0.148742	1.66056	0.0968011	0.429531
ENSG00000101160	1487.88	0.0283475	0.15907	0.178208	0.85856	0.97273
ENSG00000101161	1976.99	0.209996	0.15042	1.39606	0.162696	0.556694
ENSG00000101166	1970.93	0.224402	0.206277	1.08787	0.276653	0.698144
ENSG00000101181	425.92	0.215634	0.181261	1.18963	0.234192	0.655307
ENSG00000101182	2535.54	0.325707	0.198137	1.64385	0.100207	0.438647
ENSG00000101187	148.818	0.687609	0.269233	2.55395	0.0106507	0.109473
ENSG00000101188	28.1167	-0.545298	0.534403	-1.02039	0.307545	0.732579
ENSG00000101189	570.886	0.0866661	0.168631	0.513938	0.607295	0.903609
ENSG00000101190	166.631	-0.105956	0.245786	-0.43109	0.666403	0.925343
ENSG00000101191	1570.99	-0.264302	0.180936	-1.46075	0.144084	0.524987
ENSG00000101193	1169.54	-0.128507	0.156912	-0.818975	0.4128	0.810343
ENSG00000101194	966.374	-0.151623	0.212685	-0.712897	0.475909	0.845158
ENSG00000101197	472.177	-0.622338	0.204128	-3.04877	0.00229781	0.0361937
ENSG00000101198	173.304	-0.902144	0.302443	-2.98286	0.00285571	0.0428325
ENSG00000101199	1690.68	-0.0349607	0.160531	-0.217781	0.827599	0.967496
ENSG00000101204	32.2699	-1.41879	0.533969	-2.65707	0.00788226	0.0892081
ENSG00000101210	447.301	-0.515125	0.218911	-2.35313	0.0186163	0.158048
ENSG00000101213	71.9685	-0.94212	0.363882	-2.58908	0.00962322	0.102136
ENSG00000101216	566.019	0.024039	0.176372	0.136297	0.891586	0.979445
ENSG00000101220	182.914	0.581856	0.242783	2.39661	0.0165474	0.145332
ENSG00000101224	616.494	0.379565	0.169107	2.24452	0.0247987	0.189093
ENSG00000101236	516.588	1.66355	0.180787	9.20173	3.52233e-20	8.01271e-18
ENSG00000101246	312.427	0.219869	0.221928	0.990719	0.321823	0.743997
ENSG00000101247	60.5137	0.33709	0.356742	0.944912	0.344704	0.762542
ENSG00000101255	1129.22	-0.153617	0.16359	-0.939034	0.347714	0.76411
ENSG00000101266	1013.97	-0.0462099	0.178819	-0.258417	0.796085	0.959867
ENSG00000101276	88.069	-0.375398	0.333012	-1.12728	0.259625	0.683007
ENSG00000101290	637.521	-0.43795	0.171738	-2.5501	0.0107692	0.110299
ENSG00000101294	1872.21	0.500327	0.145245	3.44471	0.000571682	0.0118765
ENSG00000101310	390.877	0.353784	0.204176	1.73274	0.0831411	0.395733
ENSG00000101311	337.775	0.925157	0.215802	4.28706	1.81051e-05	0.000682644
ENSG00000101333	26.2602	-0.404413	0.544133	-0.743224	0.457346	0.835697
ENSG00000101335	395.882	-0.048161	0.192593	-0.250067	0.802536	0.960776
ENSG00000101337	2952.73	-0.066933	0.135439	-0.494192	0.621171	0.90911
ENSG00000101342	171.849	-0.249067	0.252375	-0.986893	0.323695	0.745616
ENSG00000101343	193.557	0.28499	0.251983	1.13099	0.25806	0.681739
ENSG00000101346	2713.07	-0.188753	0.140889	-1.33972	0.180335	0.579834
ENSG00000101347	512.999	1.95278	0.191368	10.2043	1.8972e-24	5.17897e-22
ENSG00000101350	1274.35	-0.202033	0.157589	-1.28203	0.199833	0.60991
ENSG00000101353	12.9215	-0.671114	0.780603	-0.859737	0.389934	0.79386
ENSG00000101361	796.351	0.789534	0.163211	4.83751	1.31475e-06	7.20682e-05
ENSG00000101363	529.78	0.2467	0.174863	1.41082	0.158299	0.548869
ENSG00000101365	668.213	0.303303	0.161672	1.87603	0.0606507	0.32966
ENSG00000101367	2341.29	0.296472	0.176575	1.67902	0.0931481	0.420568
ENSG00000101384	958.204	0.796592	0.177294	4.49306	7.02076e-06	0.000310118
ENSG00000101391	575.72	0.197229	0.171263	1.15161	0.249481	0.671894
ENSG00000101400	304.585	-0.273303	0.200588	-1.36251	0.173037	0.569684
ENSG00000101407	554.632	0.50139	0.170342	2.94343	0.00324592	0.0464718
ENSG00000101412	309.758	0.249831	0.230517	1.08379	0.27846	0.70037
ENSG00000101413	988.601	0.146071	0.160847	0.908136	0.363806	0.774301
ENSG00000101417	309.055	0.0067289	0.202918	0.0331606	0.973547	0.996019
ENSG00000101421	2752.63	-0.0338771	0.153142	-0.221214	0.824926	0.967496
ENSG00000101439	1891.28	0.0891541	0.168014	0.530636	0.595671	0.898389
ENSG00000101442	144	0.439137	0.269466	1.62966	0.103174	0.444516
ENSG00000101444	6478.3	-0.0234642	0.147693	-0.158871	0.87377	0.975808
ENSG00000101447	387.015	-0.1985	0.200251	-0.991255	0.321561	0.743743
ENSG00000101452	260.076	0.454147	0.209724	2.16546	0.0303527	0.21713
ENSG00000101457	319.594	0.0238592	0.213066	0.11198	0.910839	0.984078
ENSG00000101464	422.936	0.208655	0.193298	1.07945	0.280389	0.702078
ENSG00000101473	317.757	0.01486	0.197781	0.0751334	0.940109	0.988382
ENSG00000101474	400.282	0.156234	0.198992	0.785126	0.432379	0.822905
ENSG00000101493	131.868	-0.00274661	0.290778	-0.00944574	0.992463	0.998315
ENSG00000101544	294.007	-0.229772	0.222731	-1.03161	0.302255	0.726957
ENSG00000101546	49.9188	0.351947	0.411873	0.854504	0.392826	0.797276
ENSG00000101557	1890.08	-0.044315	0.160656	-0.275839	0.782672	0.955816
ENSG00000101558	1208.66	-0.00839462	0.189188	-0.0443718	0.964608	0.993593
ENSG00000101574	103.332	0.0913291	0.290461	0.314428	0.753196	0.949193
ENSG00000101577	1025.86	-0.170449	0.153723	-1.1088	0.267515	0.689165
ENSG00000101596	523.815	0.234424	0.219697	1.06703	0.285957	0.709255
ENSG00000101608	978.023	0.171719	0.200264	0.857464	0.391188	0.795609
ENSG00000101624	80.9565	-0.144318	0.335362	-0.430335	0.666952	0.925343
ENSG00000101639	447.743	-0.275975	0.203952	-1.35314	0.176012	0.57383
ENSG00000101654	822.416	0.0140521	0.153102	0.0917822	0.926871	0.985947
ENSG00000101665	81.0246	-1.27375	0.330877	-3.84963	0.000118295	0.00326184
ENSG00000101670	292.085	-0.144983	0.216864	-0.668543	0.503787	0.856888
ENSG00000101680	924.311	-0.96003	0.247966	-3.87162	0.000108115	0.00306306
ENSG00000101745	448.566	-0.195072	0.559548	-0.348625	0.727371	0.943373
ENSG00000101751	70.0425	0.00204212	0.341006	0.00598853	0.995222	0.998893
ENSG00000101752	929.616	0.0266213	0.179692	0.148149	0.882225	0.976608
ENSG00000101773	135.04	0.144428	0.271764	0.531445	0.59511	0.898028
ENSG00000101782	488.019	-0.164898	0.19649	-0.839218	0.401347	0.803813
ENSG00000101811	182.294	0.760528	0.251257	3.02689	0.00247081	0.0383229
ENSG00000101843	304.069	0.0464471	0.225827	0.205676	0.837044	0.969402
ENSG00000101844	62.1017	0.382866	0.367889	1.04071	0.29801	0.722603
ENSG00000101846	152.299	0.257954	0.253493	1.0176	0.308868	0.733597
ENSG00000101849	311.06	0.273573	0.197253	1.38691	0.165469	0.559385
ENSG00000101850	25.2586	0.351449	0.527975	0.665654	0.505632	0.858206
ENSG00000101856	1190.44	0.0723602	0.182394	0.396724	0.691571	0.931904
ENSG00000101868	146.467	0.198738	0.262038	0.758432	0.448193	0.831858
ENSG00000101871	325.894	-0.155749	0.198135	-0.786076	0.431823	0.82282
ENSG00000101882	228.06	-0.0227838	0.244896	-0.0930343	0.925876	0.985947
ENSG00000101888	78.7848	0.606222	0.377923	1.60409	0.108695	0.457157
ENSG00000101901	144.092	0.352717	0.257052	1.37216	0.170013	0.565149
ENSG00000101911	151.048	0.254641	0.252611	1.00804	0.313437	0.737096
ENSG00000101928	184.394	-0.378047	0.25709	-1.47049	0.14143	0.519674
ENSG00000101935	169.782	0.519254	0.25575	2.03032	0.0423245	0.265655
ENSG00000101940	689.162	-0.212662	0.163018	-1.30453	0.192052	0.597792
[truncated: 11,650 more rows]

## Sheet: Caco-2 - IFNg 3h
ensmbl_id	baseMean	log2FoldChange	lfcSE	stat	pvalue	padj
ENSG00000000003	1769.27	-0.0272765	0.173455	-0.157254	0.875045	0.933216
ENSG00000000419	640.272	-0.152369	0.269358	-0.565673	0.571616	0.745247
ENSG00000000457	109.138	0.17403	0.287594	0.605123	0.545097	0.725975
ENSG00000000460	76.3391	-1.08655	0.348527	-3.11754	0.00182365	0.0118571
ENSG00000001036	878.15	0.0680539	0.167889	0.40535	0.68522	0.823526
ENSG00000001084	307.222	-0.0734928	0.221884	-0.331222	0.740477	0.857897
ENSG00000001167	243.356	-0.06848	0.214834	-0.318758	0.74991	0.863942
ENSG00000001460	61.1569	-0.187691	0.367489	-0.510739	0.609534	0.77018
ENSG00000001461	183.315	-0.36513	0.241143	-1.51416	0.129984	0.291793
ENSG00000001497	324.468	0.0406538	0.192832	0.210825	0.833024	0.912102
ENSG00000001561	87.1812	-0.278835	0.357587	-0.77977	0.435526	0.636721
ENSG00000001617	130.957	0.80813	0.316821	2.55075	0.0107493	0.048632
ENSG00000001626	356.334	-1.40658	0.216047	-6.51054	7.48829e-11	4.25561e-09
ENSG00000001629	560.453	-0.527246	0.182806	-2.88419	0.00392425	0.0221656
ENSG00000001630	123.249	-0.623596	0.302748	-2.05979	0.0394187	0.126644
ENSG00000001631	274.223	-0.852658	0.20798	-4.09972	4.1365e-05	0.000486211
ENSG00000002016	122.295	-1.08605	0.312311	-3.47747	0.000506163	0.00406821
ENSG00000002330	68.1626	0.33001	0.350287	0.942114	0.346134	0.554625
ENSG00000002549	1509.81	0.170788	0.188648	0.905331	0.36529	0.57477
ENSG00000002586	2000.93	0.280727	0.161086	1.74272	0.0813832	0.212842
ENSG00000002726	945.079	0.350788	0.165019	2.12574	0.0335245	0.112449
ENSG00000002822	237.396	-0.510394	0.217707	-2.34441	0.0190573	0.0736613
ENSG00000002834	3518.81	0.644057	0.14344	4.49007	7.11989e-06	0.00010736
ENSG00000002919	413.236	0.818614	0.189472	4.32051	1.55672e-05	0.000208857
ENSG00000002933	173.159	0.440988	0.243644	1.80997	0.0703003	0.192233
ENSG00000003056	1049.81	0.281342	0.169407	1.66074	0.096765	0.23998
ENSG00000003096	391.125	-0.762273	0.199691	-3.81726	0.00013494	0.00132175
ENSG00000003249	421.186	0.433521	0.190574	2.27482	0.0229168	0.0846688
ENSG00000003393	529.932	-0.471603	0.172385	-2.73576	0.00622365	0.0319064
ENSG00000003400	348.367	0.737138	0.213729	3.44893	0.000562804	0.0044318
ENSG00000003402	901.27	-0.0778584	0.197213	-0.394794	0.692995	0.828575
ENSG00000003436	95.0726	-0.329789	0.35688	-0.924088	0.355441	0.563838
ENSG00000003509	150.537	-0.339667	0.248272	-1.36813	0.171273	0.352334
ENSG00000003756	471.552	-0.205603	0.276787	-0.742822	0.45759	0.6553
ENSG00000003989	469.584	-0.358301	0.177517	-2.01841	0.0435486	0.135935
ENSG00000004059	667.416	0.336527	0.165784	2.02991	0.0423653	0.133373
ENSG00000004139	92.7632	0.39728	0.313474	1.26734	0.205032	0.397782
ENSG00000004142	3023.23	0.306753	0.148699	2.06291	0.0391211	0.12589
ENSG00000004399	355.494	0.0746288	0.19008	0.392617	0.694602	0.829804
ENSG00000004455	1076.63	0.0376149	0.145367	0.258757	0.795823	0.890779
ENSG00000004478	1203.16	0.0745825	0.185627	0.401787	0.687841	0.825327
ENSG00000004487	846.403	-0.169036	0.15791	-1.07046	0.284412	0.491269
ENSG00000004534	339.871	-0.114034	0.236544	-0.482084	0.629746	0.784124
ENSG00000004660	44.8192	0.801824	0.430384	1.86304	0.0624562	0.177303
ENSG00000004700	239.38	-0.89275	0.277614	-3.2158	0.00130083	0.00895231
ENSG00000004766	156.328	-1.28269	0.29026	-4.41911	9.91067e-06	0.000142147
ENSG00000004777	70.4714	-0.381969	0.459661	-0.83098	0.405985	0.610579
ENSG00000004779	389.822	0.216847	0.226691	0.956573	0.338783	0.547139
ENSG00000004864	1022.04	-0.324848	0.164042	-1.98027	0.047673	0.146074
ENSG00000004866	194.67	0.0798693	0.235206	0.339571	0.734179	0.853872
ENSG00000004897	531.499	-0.35387	0.210559	-1.68062	0.0928358	0.233261
ENSG00000004961	185.148	0.940704	0.256119	3.67291	0.000239803	0.0021417
ENSG00000004975	427.228	-0.676893	0.179607	-3.76874	0.000164075	0.00154799
ENSG00000005001	86.8755	0.888332	0.3465	2.56373	0.0103553	0.0472578
ENSG00000005007	1014.97	0.423422	0.154441	2.74165	0.00611322	0.0314887
ENSG00000005020	370.869	-0.0800411	0.265624	-0.301333	0.763161	0.871605
ENSG00000005022	5896.32	0.280257	0.143918	1.94733	0.0514951	0.154543
ENSG00000005075	153.195	0.461035	0.281125	1.63997	0.101012	0.246855
ENSG00000005100	279.625	0.269032	0.215047	1.25104	0.210919	0.405224
ENSG00000005156	223.588	-0.185687	0.220557	-0.8419	0.399844	0.605115
ENSG00000005175	337.326	-0.984542	0.237312	-4.14872	3.34346e-05	0.000406478
ENSG00000005187	64.1361	-0.485017	0.410744	-1.18083	0.237671	0.437535
ENSG00000005189	63.8095	-0.440924	0.353628	-1.24686	0.212449	0.407488
ENSG00000005194	573.619	0.392481	0.191845	2.04582	0.040774	0.129896
ENSG00000005206	625.086	-0.135119	0.28139	-0.480183	0.631097	0.784713
ENSG00000005238	77.4642	-0.623912	0.350434	-1.7804	0.0750107	0.200963
ENSG00000005302	55.6717	-0.397594	0.379922	-1.04651	0.295324	0.503042
ENSG00000005339	610.372	0.26845	0.175031	1.53372	0.125098	0.285126
ENSG00000005379	44.7313	0.124278	0.473908	0.262241	0.793136	0.888902
ENSG00000005436	205.788	-0.753306	0.239935	-3.13963	0.00169163	0.0111492
ENSG00000005448	287.946	0.366818	0.209377	1.75195	0.0797827	0.209736
ENSG00000005469	129.225	-0.250179	0.282806	-0.884632	0.376355	0.585039
ENSG00000005483	703.307	-0.846458	0.178757	-4.73524	2.18801e-06	3.87302e-05
ENSG00000005486	625.952	0.58184	0.165188	3.5223	0.000427824	0.00352164
ENSG00000005700	819.358	-0.465262	0.203174	-2.28997	0.0220233	0.0821267
ENSG00000005801	138.839	-0.363395	0.304587	-1.19307	0.23284	0.432097
ENSG00000005810	469.138	-1.12582	0.229532	-4.90485	9.34993e-07	1.90606e-05
ENSG00000005812	293.475	-0.287401	0.267596	-1.07401	0.282818	0.489638
ENSG00000005882	44.7245	0.573808	0.416193	1.37871	0.167985	0.347627
ENSG00000005884	456.718	0.21822	0.178318	1.22377	0.221038	0.417158
ENSG00000005889	237.324	-0.743537	0.23559	-3.15607	0.00159912	0.010615
ENSG00000005893	1342.88	-0.0110017	0.190633	-0.0577114	0.953978	0.97593
ENSG00000005955	702.256	0.0453762	0.175827	0.258072	0.796351	0.891097
ENSG00000006007	444.501	0.489132	0.20144	2.42818	0.0151748	0.0621458
ENSG00000006015	43.3817	0.482306	0.456573	1.05636	0.290802	0.498306
ENSG00000006025	224.138	-0.20786	0.592158	-0.351021	0.725572	0.849368
ENSG00000006042	1228.18	0.353136	0.152954	2.30877	0.0209566	0.0792233
ENSG00000006047	178.957	-0.172062	0.272641	-0.631095	0.527979	0.713606
ENSG00000006062	193.185	1.93113	0.237714	8.12377	4.51907e-16	6.18702e-14
ENSG00000006114	569.542	0.184107	0.171743	1.07199	0.283723	0.490702
ENSG00000006118	206.788	0.350394	0.239251	1.46454	0.143045	0.311796
ENSG00000006125	1921.44	0.126673	0.144412	0.877166	0.380396	0.58832
ENSG00000006194	235.999	0.357843	0.22287	1.60561	0.108359	0.259191
ENSG00000006210	200.916	0.574906	0.25579	2.24757	0.0246035	0.0895809
ENSG00000006282	3022.47	0.102923	0.135194	0.761297	0.44648	0.645263
ENSG00000006283	115.772	0.534807	0.312289	1.71254	0.0867973	0.22226
ENSG00000006327	180.811	2.85202	0.281028	10.1485	3.36394e-24	1.0392e-21
ENSG00000006432	380.575	0.014351	0.227263	0.0631471	0.949649	0.974133
ENSG00000006451	700.485	0.180131	0.227972	0.790145	0.429443	0.631969
ENSG00000006453	446.114	0.0535536	0.19316	0.27725	0.781588	0.881454
ENSG00000006459	178.248	-0.0987764	0.263918	-0.374269	0.708204	0.838015
ENSG00000006530	165.077	-0.157952	0.254557	-0.620498	0.53493	0.718969
ENSG00000006534	784.137	0.217611	0.157051	1.38561	0.165866	0.344902
ENSG00000006555	346.063	0.749568	0.190148	3.94203	8.07942e-05	0.000858385
ENSG00000006576	130.513	-0.693646	0.28073	-2.47087	0.0134786	0.056919
ENSG00000006607	282.867	0.273378	0.210807	1.29682	0.194695	0.384097
ENSG00000006611	2638.73	0.265441	0.131424	2.01973	0.0434113	0.135743
ENSG00000006625	347.014	-0.217506	0.249188	-0.872858	0.382741	0.59043
ENSG00000006634	136.498	-0.872224	0.305499	-2.85508	0.00430256	0.0238442
ENSG00000006652	241.232	-0.779421	0.216853	-3.59423	0.000325353	0.00279789
ENSG00000006659	3862.17	0.0748621	0.155118	0.482615	0.629369	0.783978
ENSG00000006695	235.339	-0.562541	0.226081	-2.48823	0.0128381	0.0549221
ENSG00000006704	637.975	-0.610166	0.178193	-3.42418	0.000616659	0.00478129
ENSG00000006712	595.425	0.439016	0.178997	2.45264	0.0141813	0.0590995
ENSG00000006715	495.946	-0.219811	0.189467	-1.16016	0.245985	0.446766
ENSG00000006744	547.717	0.0839311	0.179399	0.467846	0.639895	0.790227
ENSG00000006757	73.6821	0.313464	0.349265	0.897498	0.369453	0.578225
ENSG00000006831	2048.94	-0.0775657	0.15879	-0.488479	0.62521	0.781626
ENSG00000007047	214.026	0.03131	0.232442	0.1347	0.892849	0.942939
ENSG00000007062	420.907	0.0361684	0.198371	0.182327	0.855326	0.92236
ENSG00000007080	160.936	0.216575	0.24947	0.868139	0.385318	0.59251
ENSG00000007168	1634.19	0.229089	0.15073	1.51987	0.128544	0.289778
ENSG00000007171	1498.8	1.57118	0.24711	6.35824	2.04076e-10	1.05802e-08
ENSG00000007202	1525.5	-0.0543072	0.147561	-0.368032	0.71285	0.8406
ENSG00000007255	189.829	0.252873	0.240077	1.0533	0.292204	0.499795
ENSG00000007306	77.1952	0.00325941	0.497982	0.00654524	0.994778	0.996846
ENSG00000007376	291.414	0.556393	0.205942	2.7017	0.00689867	0.0345665
ENSG00000007384	173.026	0.432066	0.247024	1.74909	0.0802757	0.210848
ENSG00000007392	183.004	-0.363808	0.278313	-1.30719	0.191148	0.379587
ENSG00000007516	63.9073	0.0498499	0.391508	0.127328	0.898681	0.945801
ENSG00000007520	276.087	0.61778	0.20471	3.01783	0.00254592	0.0155145
ENSG00000007541	237.761	0.239088	0.227139	1.05261	0.292521	0.499803
ENSG00000007545	133.298	0.0663359	0.283742	0.233789	0.815149	0.901292
ENSG00000007866	485.291	0.25463	0.179401	1.41933	0.155802	0.330127
ENSG00000007923	362.633	0.394755	0.201724	1.95691	0.0503578	0.152172
ENSG00000007944	223.176	-0.508728	0.226675	-2.2443	0.0248128	0.0902066
ENSG00000007952	91.0264	-0.472033	0.334105	-1.41283	0.157706	0.33299
ENSG00000007968	54.0902	-0.0647799	0.395805	-0.163666	0.869994	0.929887
ENSG00000008018	1217.03	0.147206	0.155697	0.94547	0.344419	0.552612
ENSG00000008083	202.269	-0.304722	0.230178	-1.32385	0.185552	0.371973
ENSG00000008086	112.95	-1.50853	0.335846	-4.49172	7.06491e-06	0.000106664
ENSG00000008130	452.002	0.0864968	0.186566	0.463626	0.642915	0.792414
ENSG00000008256	238.166	0.215082	0.225976	0.951795	0.341201	0.549423
ENSG00000008277	174.41	-0.731959	0.238551	-3.06835	0.00215244	0.013556
ENSG00000008282	668.46	0.161343	0.186913	0.8632	0.388028	0.594249
ENSG00000008283	261.712	0.228787	0.220513	1.03752	0.299492	0.507137
ENSG00000008294	2073.71	-0.377057	0.149539	-2.52147	0.0116866	0.051613
ENSG00000008300	638.57	-0.180378	0.227634	-0.792403	0.428126	0.630724
ENSG00000008311	86.2232	0.137209	0.318438	0.430881	0.666555	0.809705
ENSG00000008323	2098.1	0.269594	0.136822	1.97039	0.0487932	0.1486
ENSG00000008324	77.2451	0.311753	0.354821	0.87862	0.379607	0.587779
ENSG00000008382	146.689	0.18927	0.251274	0.75324	0.451306	0.649699
ENSG00000008394	636.313	0.0486929	0.19406	0.250917	0.801878	0.893992
ENSG00000008405	156.094	0.682684	0.27905	2.44645	0.0144269	0.0598126
ENSG00000008513	87.9433	0.434667	0.31081	1.3985	0.161963	0.339131
ENSG00000008516	58.3781	5.38594	0.659688	8.16437	3.23124e-16	4.52674e-14
ENSG00000008517	1283.37	0.951363	0.180885	5.2595	1.44446e-07	3.79974e-06
ENSG00000008710	554.048	-0.020574	0.628865	-0.0327161	0.973901	0.98593
ENSG00000008735	48.302	0.505033	0.43123	1.17115	0.24154	0.441832
ENSG00000008838	770.011	-0.0654953	0.160021	-0.409292	0.682325	0.821162
ENSG00000008853	290.848	0.315711	0.206848	1.5263	0.126936	0.28763
ENSG00000008869	328.393	-1.0342	0.206038	-5.01947	5.18143e-07	1.14753e-05
ENSG00000008952	1096.09	-0.374047	0.20106	-1.86037	0.0628328	0.177911
ENSG00000008988	5357.15	0.138042	0.17564	0.785933	0.431907	0.633478
ENSG00000009307	5595.86	-0.0535825	0.153125	-0.349926	0.726394	0.849752
ENSG00000009335	1213.42	-0.195099	0.161347	-1.20919	0.226589	0.424366
ENSG00000009413	218.778	-0.739059	0.278828	-2.65059	0.00803505	0.0387846
ENSG00000009765	125.68	-0.306569	0.2813	-1.08983	0.275789	0.481342
ENSG00000009780	44.956	0.138535	0.412746	0.335644	0.73714	0.855576
ENSG00000009790	32.5371	0.122558	0.491363	0.249424	0.803033	0.89442
ENSG00000009830	110.676	0.167529	0.289394	0.578897	0.562659	0.738216
ENSG00000009844	616.871	-0.319237	0.236383	-1.35051	0.176853	0.360042
ENSG00000009950	448.452	-0.340592	0.545904	-0.623904	0.532691	0.71756
ENSG00000009954	948.671	-0.474045	0.158006	-3.00016	0.00269837	0.0162631
ENSG00000010017	278.272	0.213174	0.20239	1.05328	0.292211	0.499795
ENSG00000010030	491.063	4.82884	0.326236	14.8017	1.42921e-49	1.14794e-46
ENSG00000010072	98.2893	0.440412	0.32577	1.35191	0.176403	0.359672
ENSG00000010165	399.973	0.38044	0.182359	2.08621	0.0369599	0.120594
ENSG00000010244	1343.24	-0.0988753	0.210327	-0.470104	0.638281	0.789584
ENSG00000010256	3170.61	0.276666	0.135717	2.03855	0.0414952	0.131423
ENSG00000010270	246.42	-0.0708208	0.236182	-0.299857	0.764286	0.872064
ENSG00000010278	2081.14	0.305835	0.169537	1.80394	0.0712413	0.193682
ENSG00000010292	2592.31	-0.224634	0.142023	-1.58167	0.113724	0.267712
ENSG00000010295	408.257	-0.866481	0.269276	-3.21782	0.0012917	0.00891319
ENSG00000010319	61.7339	0.00521051	0.374027	0.0139308	0.988885	0.993503
ENSG00000010322	506.781	-0.0134395	0.265866	-0.05055	0.959684	0.978891
ENSG00000010404	445.072	0.245592	0.20025	1.22642	0.220039	0.416044
ENSG00000010438	961.965	0.512135	0.159296	3.215	0.00130446	0.00897038
ENSG00000010539	150.662	0.49564	0.254035	1.95107	0.0510484	0.153604
ENSG00000010626	93.4922	-0.00654341	0.306036	-0.0213812	0.982942	0.990704
ENSG00000010704	121.082	-0.0270516	0.275245	-0.098282	0.921708	0.958516
ENSG00000010803	342.469	-0.0773278	0.189496	-0.408071	0.683221	0.821666
ENSG00000010818	48.7463	-0.13728	0.448944	-0.305783	0.75977	0.869326
ENSG00000010932	36.9285	-0.265894	0.453923	-0.585769	0.558031	0.735173
ENSG00000011007	248.845	0.584795	0.234889	2.48966	0.0127864	0.0548222
ENSG00000011009	575.532	0.240698	0.189409	1.27078	0.203806	0.396361
ENSG00000011021	320.979	-0.868288	0.261871	-3.31571	0.000914104	0.00666251
ENSG00000011028	43.3629	-0.227297	0.482068	-0.471503	0.637282	0.788707
ENSG00000011105	593.193	0.201529	0.170152	1.1844	0.236254	0.435894
ENSG00000011114	300.316	-0.0284216	0.206295	-0.137771	0.890421	0.941949
ENSG00000011132	85.0089	0.164593	0.341559	0.481886	0.629887	0.784218
ENSG00000011143	116.632	0.132826	0.28392	0.467828	0.639907	0.790227
ENSG00000011198	120.768	0.48459	0.287031	1.68829	0.0913563	0.230788
ENSG00000011243	497.149	-0.129664	0.193021	-0.671759	0.501737	0.693623
ENSG00000011258	341.56	-0.75848	0.203565	-3.72599	0.00019455	0.00179602
ENSG00000011260	267.95	0.0245252	0.238631	0.102774	0.918142	0.95657
ENSG00000011275	680.729	0.448513	0.164318	2.72954	0.0063423	0.032378
ENSG00000011295	327.086	-0.070715	0.195143	-0.362375	0.717072	0.843941
ENSG00000011304	2630.79	0.711412	0.142694	4.98559	6.17729e-07	1.33376e-05
ENSG00000011347	581.917	0.441065	0.179662	2.45497	0.0140895	0.0588184
ENSG00000011376	440.194	-0.345482	0.183386	-1.88391	0.0595773	0.17131
ENSG00000011405	1866.49	-1.27078	0.20205	-6.28944	3.18616e-10	1.59945e-08
ENSG00000011422	76.4952	0.919999	0.448376	2.05185	0.0401842	0.128549
ENSG00000011426	468.027	-0.733429	0.205918	-3.56176	0.000368378	0.00307996
ENSG00000011451	434.912	0.27877	0.185117	1.50591	0.13209	0.295032
ENSG00000011454	516.837	-1.29915	0.188453	-6.89374	5.43461e-12	3.80676e-10
ENSG00000011478	142.039	-0.0208958	0.266132	-0.078517	0.937417	0.96861
ENSG00000011485	294.756	0.199547	0.200045	0.99751	0.318517	0.527056
ENSG00000011523	205.616	-0.0470045	0.222166	-0.211574	0.83244	0.91208
ENSG00000011566	373.347	-0.826106	0.220827	-3.74097	0.000183313	0.00170808
ENSG00000011638	169.701	-0.116484	0.240278	-0.484788	0.627826	0.782904
ENSG00000012048	202.131	-1.50073	0.241885	-6.2043	5.49393e-10	2.57552e-08
ENSG00000012061	124.508	0.431989	0.27317	1.58139	0.113788	0.267811
ENSG00000012171	450.963	0.184305	0.210882	0.873972	0.382133	0.589947
ENSG00000012174	500.202	-0.461336	0.205697	-2.24279	0.02491	0.0904782
ENSG00000012211	48.9577	-0.300791	0.419839	-0.716444	0.473717	0.669416
ENSG00000012232	469.826	0.0880935	0.186687	0.471879	0.637013	0.788608
ENSG00000012660	1145.1	-0.167652	0.162586	-1.03116	0.302466	0.510595
ENSG00000012822	606.482	0.0245185	0.23562	0.10406	0.917122	0.956086
ENSG00000012963	145.027	0.0942076	0.251849	0.374064	0.708357	0.838015
ENSG00000012983	242.714	-0.644683	0.234962	-2.74378	0.00607369	0.0313621
ENSG00000013275	851.969	0.225185	0.174861	1.2878	0.197817	0.388413
ENSG00000013288	474.105	0.244301	0.183008	1.33492	0.181903	0.366789
ENSG00000013306	1423.4	0.223315	0.143836	1.55257	0.120526	0.27866
ENSG00000013364	1274.97	0.473074	0.14982	3.15762	0.00159065	0.0105704
ENSG00000013374	1052.76	0.200793	0.167968	1.19542	0.231922	0.431269
ENSG00000013375	820.795	-0.295804	0.189739	-1.559	0.118996	0.275864
ENSG00000013392	118.875	-0.231049	0.289882	-0.797045	0.425425	0.628589
ENSG00000013441	587.387	-1.9444	0.229365	-8.47733	2.30424e-17	3.75154e-15
ENSG00000013503	106.519	-0.205456	0.307086	-0.66905	0.503464	0.695292
ENSG00000013523	184.927	-0.528525	0.240558	-2.19708	0.028015	0.0989519
ENSG00000013561	345.598	-0.534299	0.208745	-2.55957	0.0104801	0.0476828
ENSG00000013563	84.9216	-0.289566	0.339641	-0.852565	0.3939	0.599795
ENSG00000013573	217.438	-0.345016	0.294428	-1.17182	0.24127	0.44165
ENSG00000013583	634.874	0.262565	0.190116	1.38108	0.167256	0.347072
ENSG00000013588	1416.76	0.83614	0.154121	5.42522	5.7882e-08	1.67635e-06
ENSG00000013810	359.357	0.568936	0.18678	3.04602	0.00231893	0.0143749
ENSG00000014123	413.599	-0.934669	0.226729	-4.1224	3.74938e-05	0.000447696
ENSG00000014138	119.061	-0.46275	0.292721	-1.58085	0.113912	0.267839
ENSG00000014164	241.294	0.529949	0.214414	2.47162	0.0134504	0.0568798
ENSG00000014216	1148.34	0.156288	0.14816	1.05486	0.291488	0.49897
ENSG00000014257	54.842	-0.455626	0.445763	-1.02213	0.306721	0.515192
ENSG00000014641	1069.98	-0.317415	0.193869	-1.63726	0.101576	0.247681
ENSG00000014824	588.092	-0.359945	0.189765	-1.8968	0.0578547	0.167798
ENSG00000014914	189.444	-0.441056	0.271844	-1.62246	0.104705	0.252958
ENSG00000014919	644.756	-0.0511051	0.174456	-0.29294	0.769568	0.874859
ENSG00000015133	135.063	-0.371971	0.261993	-1.41978	0.155673	0.330087
ENSG00000015153	186.04	-0.632239	0.262531	-2.40825	0.0160293	0.0649365
ENSG00000015171	483.109	-0.34185	0.187669	-1.82156	0.0685221	0.18913
ENSG00000015413	1552.94	0.0316529	0.14952	0.211697	0.832344	0.91208
ENSG00000015475	167.671	0.132515	0.244099	0.542873	0.587217	0.754242
ENSG00000015479	2310.19	-0.412661	0.178801	-2.30793	0.0210029	0.0793065
ENSG00000015520	142.227	-0.121669	0.256703	-0.473967	0.635523	0.787735
ENSG00000015532	1233.96	0.258212	0.148186	1.74249	0.0814233	0.212842
ENSG00000015676	676.909	-0.0457834	0.161067	-0.284251	0.776218	0.878571
ENSG00000016391	1802.69	0.719812	0.139164	5.1724	2.31111e-07	5.69412e-06
ENSG00000016864	149.892	-0.424561	0.252695	-1.68013	0.0929312	0.233306
ENSG00000017260	988.911	-0.340978	0.153491	-2.22149	0.0263178	0.0944805
ENSG00000017373	53.3406	-0.12299	0.444382	-0.276766	0.78196	0.881626
ENSG00000017483	38.9453	0.128692	0.426713	0.301589	0.762966	0.871465
ENSG00000017797	487.705	0.0663213	0.198374	0.334324	0.738135	0.856106
ENSG00000018189	148.152	-0.417511	0.258029	-1.61808	0.105645	0.254766
ENSG00000018408	514.581	-0.383048	0.200488	-1.91058	0.0560588	0.164345
ENSG00000018510	839.533	-0.436625	0.186955	-2.33546	0.0195196	0.0750149
ENSG00000018610	126.126	0.234894	0.280631	0.837022	0.40258	0.607805
ENSG00000018699	205.786	-0.605667	0.249249	-2.42996	0.0151003	0.0619363
ENSG00000019144	338.668	-0.166387	0.252916	-0.657874	0.510619	0.700996
ENSG00000019485	54.4956	0.686649	0.39145	1.75412	0.0794106	0.209209
ENSG00000019582	2983.53	0.274734	0.148941	1.84458	0.0650985	0.182567
ENSG00000019995	330.691	-0.653601	0.201291	-3.24705	0.00116609	0.00820141
ENSG00000020129	184.362	0.999991	0.2591	3.85948	0.000113628	0.00114273
ENSG00000020256	240.641	0.147219	0.218549	0.673621	0.500552	0.692462
ENSG00000020426	98.8991	-0.480104	0.351159	-1.3672	0.171563	0.352668
ENSG00000020577	175.453	0.689086	0.275157	2.50434	0.0122682	0.0533213
ENSG00000020633	50.9653	0.204832	0.422454	0.484862	0.627774	0.782904
ENSG00000020922	287.618	-0.869703	0.212735	-4.08821	4.34723e-05	0.000506532
ENSG00000021300	152.842	0.0404045	0.254478	0.158774	0.873847	0.932475
ENSG00000021355	1956.44	0.232937	0.161313	1.44401	0.148737	0.320626
ENSG00000021488	249.863	0.109797	0.222811	0.492781	0.622167	0.779278
ENSG00000021574	256.522	-0.591036	0.250981	-2.3549	0.0185276	0.0721231
ENSG00000021776	425.619	-0.0612247	0.180863	-0.338515	0.734975	0.854316
ENSG00000021826	185.986	-0.476213	0.25738	-1.85023	0.0642798	0.180776
ENSG00000022277	981.874	0.294698	0.152293	1.93507	0.0529811	0.157882
ENSG00000022556	592.509	0.134869	0.165259	0.816105	0.41444	0.618426
ENSG00000022567	445.566	0.277001	0.17708	1.56427	0.117754	0.274005
ENSG00000022840	1010.78	0.198465	0.155689	1.27475	0.202398	0.394196
ENSG00000022976	51.32	0.104856	0.418635	0.250471	0.802223	0.894097
ENSG00000023041	162.191	-0.28804	0.254666	-1.13105	0.258034	0.460836
ENSG00000023171	1207.26	-0.129412	0.174166	-0.743036	0.45746	0.655193
ENSG00000023191	1038.02	0.294846	0.151086	1.95151	0.0509964	0.153502
ENSG00000023228	2410.48	-0.259224	0.161441	-1.60569	0.108343	0.259191
ENSG00000023287	567.888	-1.76183	0.236104	-7.46208	8.51662e-14	8.55069e-12
ENSG00000023318	1070.59	0.0509188	0.183097	0.278098	0.780937	0.881132
ENSG00000023330	1063.32	0.814742	0.167645	4.85993	1.17427e-06	2.29669e-05
ENSG00000023445	192	-0.657181	0.344007	-1.91037	0.0560853	0.164351
ENSG00000023516	902.768	-1.01078	0.225683	-4.47874	7.50863e-06	0.000112099
ENSG00000023572	36.4339	0.524184	0.469956	1.11539	0.264683	0.467787
ENSG00000023697	1737.41	0.11499	0.161315	0.712832	0.47595	0.670986
ENSG00000023734	1938.06	0.288062	0.185697	1.55125	0.120843	0.279157
ENSG00000023839	2062.8	-0.539073	0.173718	-3.10314	0.00191477	0.0123299
ENSG00000023892	30.357	0.35998	0.506131	0.711239	0.476936	0.671983
ENSG00000023909	174.639	0.454238	0.272843	1.66483	0.0959467	0.238787
ENSG00000024048	620.715	-1.1183	0.212566	-5.26096	1.43308e-07	3.77806e-06
ENSG00000024422	154.724	0.737189	0.275085	2.67986	0.00736532	0.0362474
ENSG00000024526	132.365	-1.89418	0.32193	-5.88384	4.00865e-09	1.55293e-07
ENSG00000024862	54.2256	-0.775615	0.394245	-1.96734	0.0491438	0.149177
ENSG00000025039	49.9483	0.578421	0.429175	1.34775	0.177739	0.361356
ENSG00000025156	106.347	-0.487987	0.311394	-1.56711	0.11709	0.272969
ENSG00000025293	648.413	-0.93612	0.18307	-5.11346	3.16305e-07	7.42854e-06
ENSG00000025434	489.896	-0.0182588	0.178438	-0.102326	0.918498	0.956858
ENSG00000025770	379.299	0.334146	0.190535	1.75372	0.0794778	0.209209
ENSG00000025772	1100.69	0.347813	0.156319	2.22502	0.0260796	0.0939616
ENSG00000025796	755.433	-0.405944	0.184432	-2.20105	0.0277322	0.0982119
ENSG00000025800	632.42	0.292611	0.16423	1.78172	0.0747956	0.200609
ENSG00000026297	100.061	-0.224552	0.315847	-0.710953	0.477113	0.671997
ENSG00000026950	233.281	-0.555295	0.258373	-2.1492	0.0316186	0.108091
ENSG00000027001	219.201	-0.421736	0.231312	-1.82324	0.0682677	0.188644
ENSG00000027697	1351.16	0.800032	0.258277	3.09757	0.00195111	0.0124904
ENSG00000027847	327.355	0.346609	0.203799	1.70074	0.0889918	0.226351
ENSG00000028116	137.004	-0.700882	0.277166	-2.52874	0.0114471	0.0508162
ENSG00000028137	392.623	1.56785	0.21178	7.40319	1.32951e-13	1.28144e-11
ENSG00000028203	566.977	-0.392519	0.189905	-2.06692	0.0387417	0.125222
ENSG00000028310	274.466	0.654399	0.222382	2.94268	0.00325384	0.0188745
ENSG00000028528	613.376	-0.249445	0.163082	-1.52957	0.126124	0.286565
ENSG00000028839	81.9114	0.018075	0.385882	0.0468407	0.96264	0.980545
ENSG00000029153	166.799	0.529365	0.265724	1.99216	0.0463534	0.142976
ENSG00000029363	1030	-0.20678	0.183233	-1.1285	0.259107	0.462409
ENSG00000029364	943.078	0.259436	0.166382	1.55927	0.118932	0.275821
ENSG00000029639	56.94	-0.653081	0.380735	-1.71532	0.0862873	0.221378
ENSG00000029725	248.251	-0.604193	0.228266	-2.64688	0.00812383	0.0390878
ENSG00000029993	205.586	0.337529	0.231991	1.45492	0.145691	0.315811
ENSG00000030066	849.192	-0.0292736	0.167896	-0.174356	0.861586	0.926105
ENSG00000030110	218.936	1.17026	0.229483	5.09953	3.40506e-07	7.92686e-06
ENSG00000030582	2806.18	0.25694	0.136934	1.87638	0.0606027	0.173678
ENSG00000031003	230.348	0.224663	0.210076	1.06944	0.284872	0.491781
ENSG00000031691	53.7524	-1.91677	0.48583	-3.94535	7.96841e-05	0.000849588
ENSG00000031698	825.773	0.114196	0.168183	0.678999	0.497139	0.689799
ENSG00000031823	341.382	0.638979	0.188635	3.38739	0.000705617	0.00536358
ENSG00000032219	228.263	-1.46494	0.254859	-5.74803	9.02867e-09	3.26659e-07
ENSG00000032389	232.78	0.266627	0.215854	1.23522	0.216749	0.412438
ENSG00000032444	526.298	0.255883	0.199115	1.28511	0.198756	0.389494
ENSG00000032742	133.522	-0.831098	0.266265	-3.12131	0.00180046	0.0117254
ENSG00000033011	120.02	0.234317	0.273962	0.85529	0.392391	0.598696
ENSG00000033030	218.673	-0.223385	0.229371	-0.973902	0.330105	0.538855
ENSG00000033050	613.273	0.443445	0.179964	2.46407	0.0137369	0.0577467
ENSG00000033100	685.716	0.841793	0.162491	5.18056	2.21224e-07	5.46169e-06
ENSG00000033170	264.752	-0.869216	0.225432	-3.85578	0.000115362	0.00115823
ENSG00000033178	464.124	-1.00815	0.204971	-4.9185	8.72108e-07	1.79609e-05
ENSG00000033327	609.89	-0.561834	0.168072	-3.34282	0.000829326	0.00613742
ENSG00000033627	532.665	0.035387	0.208471	0.169745	0.865211	0.927631
ENSG00000033800	241.718	-1.28904	0.217753	-5.91976	3.22417e-09	1.29052e-07
ENSG00000033867	43.7135	-0.797534	0.486507	-1.63931	0.101149	0.24714
ENSG00000034063	137.987	0.133868	0.263473	0.508089	0.611391	0.771464
ENSG00000034152	715.429	0.527478	0.162905	3.23795	0.0012039	0.00843289
ENSG00000034510	4822.89	0.390046	0.203495	1.91673	0.0552719	0.162617
ENSG00000034533	290.539	-0.16965	0.19696	-0.861342	0.38905	0.595133
ENSG00000034677	705.343	-0.682239	0.187458	-3.63942	0.000273258	0.00240307
ENSG00000034693	214.73	-0.516849	0.236287	-2.18738	0.0287146	0.100714
ENSG00000034713	801.551	0.0698304	0.197464	0.353636	0.723612	0.847926
ENSG00000035115	890.786	-0.0243454	0.173962	-0.139947	0.888702	0.941203
ENSG00000035141	997.262	0.117362	0.184272	0.636894	0.524194	0.710747
ENSG00000035403	539.268	0.163336	0.171246	0.953813	0.340178	0.548584
ENSG00000035499	349.634	-0.812926	0.208512	-3.8987	9.67091e-05	0.000996708
ENSG00000035664	34.6881	0.0594937	0.468591	0.126963	0.89897	0.945838
ENSG00000035681	244.365	-0.15279	0.22319	-0.684574	0.493613	0.687043
ENSG00000035687	302.702	-0.461235	0.215431	-2.14099	0.032275	0.109621
ENSG00000035862	1407.33	0.762142	0.143548	5.30932	1.10035e-07	2.99256e-06
ENSG00000035928	762.416	-1.03825	0.181051	-5.73456	9.77686e-09	3.5057e-07
ENSG00000036054	546.451	-0.912376	0.199564	-4.57184	4.8345e-06	7.7045e-05
ENSG00000036257	653.366	0.159295	0.179887	0.88553	0.375871	0.584925
ENSG00000036549	340.388	-0.978419	0.207869	-4.70689	2.51521e-06	4.33522e-05
ENSG00000036672	54.6215	0.991564	0.388449	2.55262	0.0106916	0.0484257
ENSG00000037042	226.778	-0.282948	0.230749	-1.22622	0.220116	0.416123
ENSG00000037241	87.0353	0.115105	0.333749	0.344884	0.730182	0.852445
ENSG00000037474	741.418	0.770084	0.163958	4.69683	2.64232e-06	4.52197e-05
ENSG00000037637	262.246	-0.0519357	0.209272	-0.248173	0.804001	0.894919
ENSG00000037749	463.179	0.1066	0.183151	0.582034	0.560544	0.736711
ENSG00000037757	83.6215	-0.252512	0.317695	-0.794826	0.426714	0.629568
ENSG00000037897	79.2038	1.79805	0.347922	5.16796	2.36668e-07	5.80729e-06
ENSG00000038002	122.589	-0.114335	0.283276	-0.403618	0.686494	0.82437
ENSG00000038210	444.028	-0.306605	0.202665	-1.51287	0.130313	0.292422
ENSG00000038219	551.291	-0.732743	0.282946	-2.58969	0.00960611	0.0445133
ENSG00000038274	528.642	-0.333549	0.223715	-1.49096	0.135973	0.301584
ENSG00000038358	791.293	0.168076	0.170568	0.985389	0.324433	0.533621
ENSG00000038382	962.074	-0.525384	0.181405	-2.8962	0.00377715	0.0214454
ENSG00000038532	322.057	0.0560875	0.196497	0.285438	0.775309	0.878154
ENSG00000038945	142.677	-0.303946	0.285717	-1.0638	0.287418	0.494829
ENSG00000039068	10172.7	0.251343	0.136421	1.84241	0.0654152	0.183157
ENSG00000039123	609.048	-0.809769	0.179578	-4.50929	6.50456e-06	9.93244e-05
ENSG00000039319	311.378	-0.981714	0.263949	-3.71933	0.000199748	0.00183148
ENSG00000039523	492.568	-0.20443	0.182956	-1.11737	0.263836	0.467317
ENSG00000039560	175.715	-1.03288	0.23764	-4.34641	1.38382e-05	0.000189027
ENSG00000039600	47.7476	0.575986	0.41417	1.3907	0.164316	0.342565
ENSG00000039650	228.93	0.189606	0.244659	0.77498	0.438352	0.638914
ENSG00000040199	777.409	0.697505	0.153209	4.55265	5.29742e-06	8.34124e-05
ENSG00000040275	308.012	-1.15222	0.224931	-5.12254	3.01442e-07	7.1351e-06
ENSG00000040341	194.977	-0.629066	0.23856	-2.63693	0.00836592	0.0399423
ENSG00000040487	309.171	0.633817	0.193805	3.27038	0.00107403	0.00765672
ENSG00000040531	218.123	0.409776	0.21965	1.86558	0.0621	0.176583
ENSG00000040608	36.6856	0.350763	0.450486	0.778632	0.436196	0.637314
ENSG00000040633	225.585	0.695442	0.243823	2.85224	0.00434128	0.0240036
ENSG00000040933	234.763	-0.658443	0.240461	-2.73825	0.00617673	0.0317344
ENSG00000041357	895.615	-0.489457	0.189744	-2.57957	0.00989246	0.0455772
ENSG00000041802	659.503	0.682658	0.165069	4.1356	3.54025e-05	0.000427385
ENSG00000041880	143.2	0.34471	0.264072	1.30536	0.191769	0.380435
ENSG00000041988	95.6642	-0.135733	0.303956	-0.446556	0.655196	0.801013
ENSG00000042088	105.556	-0.522243	0.289307	-1.80515	0.0710508	0.19332
ENSG00000042286	265.321	0.241614	0.214581	1.12598	0.260172	0.463716
ENSG00000042317	51.1643	-0.511444	0.435882	-1.17336	0.240653	0.440972
ENSG00000042429	366.229	-0.0776444	0.199347	-0.389493	0.696911	0.831325
ENSG00000042445	817.086	0.185873	0.154486	1.20317	0.22891	0.427517
ENSG00000042493	217.163	0.0996709	0.22606	0.440906	0.659281	0.804648
ENSG00000042753	540.762	0.430393	0.171166	2.51447	0.0119211	0.0522846
ENSG00000042832	49.8084	0.425554	0.400641	1.06218	0.288152	0.495488
ENSG00000043093	494.187	-0.590926	0.239782	-2.46443	0.0137231	0.057709
ENSG00000043143	1254.37	0.324705	0.146533	2.21592	0.0266972	0.0954446
ENSG00000043514	146.032	-0.0238024	0.274	-0.0868702	0.930775	0.964145
ENSG00000044012	60.8577	0.488774	0.375293	1.30238	0.192787	0.381771
ENSG00000044090	1057.67	-0.035165	0.148643	-0.236574	0.812987	0.900015
ENSG00000044115	7092.08	0.0829475	0.148149	0.559894	0.575552	0.747512
ENSG00000044446	517.584	-0.00607675	0.218323	-0.0278337	0.977795	0.987963
ENSG00000044574	7183.61	0.42175	0.157427	2.67901	0.00738393	0.036296
ENSG00000046604	1008.52	-0.256925	0.207009	-1.24113	0.214559	0.409994
ENSG00000046647	62.9707	-0.0380237	0.375838	-0.10117	0.919415	0.957151
ENSG00000046651	220.154	-0.651803	0.268781	-2.42504	0.0153069	0.0626205
ENSG00000047056	247.518	0.221455	0.206998	1.06984	0.28469	0.491592
ENSG00000047188	331.304	-0.594889	0.216908	-2.74258	0.00609577	0.0314257
ENSG00000047230	375.387	-0.274991	0.18195	-1.51136	0.130698	0.29285
ENSG00000047249	309.848	-0.270338	0.23271	-1.16169	0.245361	0.446272
ENSG00000047315	945.207	-0.396398	0.169122	-2.34385	0.0190859	0.0737244
ENSG00000047346	86.1454	-0.967978	0.339723	-2.84932	0.00438135	0.0241807
ENSG00000047365	182.69	0.759042	0.297023	2.5555	0.0106035	0.0481171
ENSG00000047410	1449.59	-1.20176	0.477607	-2.51621	0.0118624	0.0521408
ENSG00000047457	144.72	-0.580847	0.329936	-1.76048	0.0783263	0.20731
ENSG00000047578	173.133	-0.151349	0.239619	-0.631625	0.527632	0.71347
ENSG00000047579	149.049	0.586851	0.256135	2.29117	0.0219533	0.0819627
ENSG00000047621	172.641	-0.477691	0.292914	-1.63082	0.102927	0.249964
ENSG00000047634	243.213	-1.17856	0.257416	-4.57841	4.68517e-06	7.49628e-05
ENSG00000047644	103.009	-0.514529	0.303728	-1.69405	0.0902563	0.228639
ENSG00000047849	1644.6	0.00170217	0.147466	0.0115428	0.99079	0.994919
ENSG00000047932	344.492	-1.02877	0.205637	-5.00285	5.64883e-07	1.23292e-05
ENSG00000048028	645.652	-0.729602	0.176117	-4.14272	3.43217e-05	0.000416004
ENSG00000048140	341.001	0.612803	0.191366	3.20225	0.0013636	0.00929748
ENSG00000048162	216.303	0.941482	0.229727	4.09826	4.16269e-05	0.000488812
ENSG00000048342	90.7757	-0.795562	0.310423	-2.56283	0.0103824	0.0473456
ENSG00000048392	192.564	-0.362319	0.252142	-1.43696	0.150728	0.323429
ENSG00000048405	225.499	0.873256	0.241025	3.6231	0.000291096	0.00252311
ENSG00000048544	219.511	0.165206	0.234326	0.705026	0.480794	0.675917
ENSG00000048649	1205.73	-0.991005	0.164015	-6.04217	1.52058e-09	6.58991e-08
ENSG00000048707	487.902	-0.980303	0.23346	-4.19902	2.68073e-05	0.000333996
ENSG00000048828	652.452	-0.27562	0.167026	-1.65016	0.0989098	0.243694
ENSG00000048991	424.412	-0.844345	0.18966	-4.45188	8.51219e-06	0.000124841
ENSG00000049130	1083.35	-0.702023	0.184442	-3.80619	0.000141121	0.00137005
ENSG00000049167	92.8454	-0.554636	0.315197	-1.75965	0.0784674	0.207501
ENSG00000049239	657.501	0.544467	0.167798	3.24478	0.00117541	0.00826217
ENSG00000049245	1044	0.367181	0.162327	2.26198	0.0236984	0.0870056
ENSG00000049246	390.969	-0.427788	0.19934	-2.14603	0.031871	0.108561
ENSG00000049283	37.5179	-0.304028	0.450935	-0.674217	0.500174	0.692097
ENSG00000049323	56.9915	0.044969	0.41398	0.108626	0.913499	0.954291
ENSG00000049449	503.646	0.24702	0.201881	1.22359	0.221107	0.417213
ENSG00000049541	226.522	0.275376	0.223819	1.23035	0.218565	0.414856
ENSG00000049618	431.506	-0.74511	0.186784	-3.98916	6.63089e-05	0.000725603
ENSG00000049656	846.142	0.294163	0.154603	1.90269	0.0570807	0.1664
ENSG00000049759	778.453	-0.275745	0.157736	-1.74814	0.0804398	0.211187
ENSG00000049860	1480.64	-0.0815575	0.167875	-0.485824	0.627092	0.78268
ENSG00000049883	72.1257	-0.404502	0.342213	-1.18202	0.237199	0.436968
ENSG00000050130	184.631	-0.178866	0.272646	-0.656036	0.511801	0.701351
ENSG00000050165	111.627	0.0840638	0.323218	0.260084	0.794799	0.890187
ENSG00000050327	162.023	0.638194	0.251573	2.53681	0.0111866	0.0499172
ENSG00000050344	336.53	0.219491	0.250432	0.87645	0.380785	0.58862
ENSG00000050393	668.693	0.0564361	0.177488	0.317971	0.750507	0.864198
ENSG00000050405	2912.57	-0.0637391	0.192252	-0.331538	0.740238	0.857717
ENSG00000050426	1963.91	-0.40668	0.143569	-2.83264	0.00461656	0.0251903
ENSG00000050438	121.603	-0.323526	0.28435	-1.13777	0.255215	0.457563
ENSG00000050748	875.794	-0.243783	0.156331	-1.5594	0.118902	0.275805
ENSG00000050820	1096.74	1.23624	0.158753	7.78721	6.85056e-15	8.09172e-13
ENSG00000051009	504.448	0.107184	0.237463	0.45137	0.651723	0.798372
ENSG00000051108	567.911	0.348123	0.170265	2.04459	0.0408956	0.13011
ENSG00000051128	82.6893	0.358325	0.339523	1.05538	0.291252	0.498721
ENSG00000051180	79.5951	-0.15494	0.326064	-0.475182	0.634657	0.786961
ENSG00000051341	204.498	-1.07239	0.309582	-3.46399	0.000532224	0.00423249
ENSG00000051382	805.6	-0.420116	0.185058	-2.27019	0.0231963	0.0854644
ENSG00000051523	737.244	0.143352	0.175134	0.818528	0.413056	0.616896
ENSG00000051596	68.3316	0.181709	0.35278	0.515078	0.606499	0.768198
ENSG00000051620	378.509	-0.0231189	0.184337	-0.125416	0.900194	0.946795
ENSG00000051825	174.499	-1.05535	0.276828	-3.8123	0.000137682	0.00134206
ENSG00000052126	362.582	-1.2952	0.201997	-6.41195	1.4367e-10	7.65901e-09
ENSG00000052344	3172.39	0.265313	0.141062	1.88082	0.0599963	0.17235
ENSG00000052723	397.588	-0.337392	0.20837	-1.61919	0.105406	0.254343
ENSG00000052749	379.866	0.217126	0.192322	1.12897	0.258909	0.462124
ENSG00000052795	322.557	-0.401098	0.201692	-1.98867	0.0467378	0.143831
ENSG00000052802	1651.01	-1.19185	0.203611	-5.85354	4.81221e-09	1.84055e-07
ENSG00000052841	799.025	-0.211364	0.170975	-1.23622	0.216376	0.412177
ENSG00000053254	718.997	-0.197149	0.162953	-1.20985	0.226336	0.424089
ENSG00000053371	554.918	0.268337	0.173957	1.54255	0.12294	0.282236
ENSG00000053372	327.35	0.903774	0.223406	4.04543	5.22263e-05	0.000589712
ENSG00000053438	31.2488	-1.63565	0.666115	-2.4555	0.0140688	0.0587729
ENSG00000053501	104.514	0.625123	0.297963	2.09799	0.035906	0.118099
ENSG00000053702	40.2266	-0.0272925	0.492442	-0.0554227	0.955802	0.976883
ENSG00000053747	338.901	-0.239157	0.229549	-1.04186	0.297478	0.504791
ENSG00000053770	228.223	-0.348419	0.238007	-1.4639	0.143221	0.311975
ENSG00000053900	84.7163	-0.505581	0.384559	-1.31471	0.188609	0.376032
ENSG00000054116	292.422	0.246111	0.206742	1.19042	0.23388	0.433239
ENSG00000054118	1167.07	0.422623	0.150382	2.81033	0.00494915	0.0266193
ENSG00000054148	719.947	0.127053	0.164929	0.770345	0.441095	0.64106
ENSG00000054179	151.489	0.348902	0.24598	1.41842	0.156069	0.330519
ENSG00000054219	432.797	-0.394073	0.19081	-2.06527	0.0388977	0.125472
ENSG00000054267	251.704	-1.31742	0.252304	-5.22154	1.77443e-07	4.51974e-06
ENSG00000054282	82.7448	-0.521074	0.325742	-1.59965	0.109676	0.261187
ENSG00000054523	929.157	-0.389659	0.163661	-2.38088	0.0172712	0.0684935
ENSG00000054598	169.231	1.40918	0.285417	4.93727	7.92226e-07	1.65995e-05
ENSG00000054611	330.1	0.0510198	0.188631	0.270474	0.786796	0.884504
ENSG00000054654	323.546	-1.06096	0.298225	-3.5576	0.000374265	0.00312484
ENSG00000054690	512.601	-0.28325	0.290479	-0.975115	0.329503	0.538577
ENSG00000054793	2689.2	0.0761611	0.133658	0.569821	0.568799	0.743022
ENSG00000054965	1212.78	0.284517	0.148488	1.91609	0.0553531	0.162816
ENSG00000054967	65.5351	0.208905	0.37963	0.550285	0.582124	0.751626
ENSG00000054983	395.3	0.0103739	0.203714	0.0509239	0.959386	0.978886
ENSG00000055044	607.032	-0.17945	0.224392	-0.799715	0.423876	0.627224
ENSG00000055070	936.63	0.712231	0.167193	4.25994	2.0448e-05	0.000264332
ENSG00000055130	696.855	-0.244379	0.185791	-1.31535	0.188393	0.375851
ENSG00000055147	134.255	-0.374239	0.28955	-1.29249	0.196188	0.386424
ENSG00000055163	156.134	0.388733	0.24805	1.56715	0.117079	0.272969
ENSG00000055208	903.189	-0.709354	0.191674	-3.70084	0.000214885	0.0019495
ENSG00000055211	240.753	0.110792	0.25834	0.42886	0.668025	0.810919
ENSG00000055332	1110.52	-0.282226	0.168384	-1.67609	0.0937206	0.234573
ENSG00000055483	670.182	0.680176	0.179803	3.7829	0.000155013	0.00147987
ENSG00000055609	1189.33	-0.595953	0.250885	-2.3754	0.0175298	0.0692685
ENSG00000055917	1433.13	-0.960779	0.171208	-5.61177	2.00264e-08	6.59231e-07
ENSG00000055950	280.077	0.58893	0.207604	2.8368	0.00455686	0.0249294
ENSG00000056050	53.5434	-0.617027	0.394808	-1.56285	0.118087	0.274443
ENSG00000056097	1146.35	-0.000753489	0.165244	-0.00455986	0.996362	0.997604
ENSG00000056277	67.4734	0.416099	0.353119	1.17835	0.238657	0.438591
ENSG00000056586	806.774	-0.541772	0.177048	-3.06002	0.00221322	0.0138519
ENSG00000056661	315.648	-0.159698	0.208181	-0.767114	0.443014	0.642367
ENSG00000056736	352.957	0.237759	0.200957	1.18313	0.236756	0.436658
ENSG00000056972	192.577	-0.607643	0.245438	-2.47575	0.0132957	0.0563011
ENSG00000056998	456.962	0.0799658	0.181939	0.43952	0.660285	0.80501
ENSG00000057019	849.667	-0.612376	0.169559	-3.61157	0.000304345	0.00263038
ENSG00000057252	447.469	-0.260215	0.227808	-1.14226	0.253348	0.455436
ENSG00000057294	1527.81	0.895061	0.181302	4.93685	7.93957e-07	1.66069e-05
ENSG00000057593	583.654	0.347544	0.191965	1.81045	0.0702261	0.192132
ENSG00000057608	3339.91	0.0210666	0.141502	0.148879	0.881649	0.936912
ENSG00000057657	244.154	0.732232	0.239459	3.05786	0.00222924	0.0139449
ENSG00000057663	247.016	-0.650904	0.248362	-2.62079	0.00877265	0.0414807
ENSG00000057704	35.075	-0.748159	0.502602	-1.48857	0.1366	0.302528
ENSG00000057757	241.617	0.404412	0.230303	1.756	0.079089	0.208641
ENSG00000057935	455.068	-0.607186	0.187594	-3.2367	0.00120919	0.00845521
ENSG00000058056	230.014	-0.276253	0.235108	-1.17501	0.239991	0.440295
ENSG00000058063	946.834	-0.548788	0.175013	-3.13569	0.00171448	0.0112629
ENSG00000058085	2547.38	0.344716	0.152087	2.26657	0.0234165	0.0861446
ENSG00000058262	4065.76	0.377511	0.138404	2.72761	0.0063795	0.0325128
ENSG00000058272	519.023	-0.867482	0.200574	-4.32499	1.5254e-05	0.00020557
ENSG00000058600	400.014	-0.0759176	0.190468	-0.398584	0.6902	0.827169
ENSG00000058668	215.052	0.0904165	0.234926	0.384872	0.700332	0.833343
ENSG00000058673	748.756	-0.410649	0.178668	-2.29839	0.0215394	0.0807676
ENSG00000058729	167.178	-0.643233	0.310998	-2.06829	0.0386131	0.124902
ENSG00000058799	159.665	0.461368	0.24714	1.86683	0.0619256	0.17617
ENSG00000058804	519.428	-0.193085	0.190775	-1.01211	0.311485	0.519847
ENSG00000059122	98.0127	-0.0965651	0.318403	-0.303279	0.761677	0.870705
ENSG00000059145	162.268	-0.706542	0.282008	-2.5054	0.0122314	0.053225
ENSG00000059378	399.543	0.605828	0.199637	3.03464	0.0024082	0.0147955
ENSG00000059573	3923.81	-0.176912	0.139783	-1.26562	0.20565	0.398492
ENSG00000059588	159.407	-0.77137	0.391193	-1.97184	0.0486277	0.148292
ENSG00000059691	196.789	-0.122883	0.240774	-0.510368	0.609794	0.770273
ENSG00000059728	1049.24	-1.79114	0.176695	-10.1369	3.78868e-24	1.14115e-21
ENSG00000059758	288.556	-0.186526	0.224271	-0.831697	0.40558	0.610346
ENSG00000059769	218.805	-0.077664	0.236814	-0.327953	0.742947	0.859353
ENSG00000059804	8255.34	-0.902356	0.205031	-4.40107	1.07717e-05	0.00015304
ENSG00000060069	101.538	0.99077	0.298629	3.31772	0.000907548	0.00662675
ENSG00000060138	847.003	0.448968	0.162381	2.76491	0.00569388	0.029839
ENSG00000060237	1671.29	-0.362829	0.157466	-2.30418	0.0212127	0.0799135
ENSG00000060339	836.474	-0.331251	0.188205	-1.76006	0.0783981	0.207455
ENSG00000060491	1692.99	0.719423	0.179405	4.01005	6.07064e-05	0.000672234
ENSG00000060566	495.538	0.623891	0.185554	3.36231	0.000772935	0.00577687
ENSG00000060642	196.877	-0.0404335	0.235171	-0.171932	0.863491	0.926636
ENSG00000060656	1178.7	0.172649	0.148333	1.16392	0.244454	0.445161
ENSG00000060688	198.651	0.131609	0.226048	0.582218	0.56042	0.736711
ENSG00000060749	860.72	-0.626255	0.162143	-3.86235	0.000112301	0.00113222
ENSG00000060762	110.09	0.0315088	0.320809	0.0982165	0.92176	0.958516
ENSG00000060971	776.144	-0.154482	0.157364	-0.981684	0.326256	0.535668
ENSG00000060982	170.304	-1.27628	0.272777	-4.67882	2.88527e-06	4.88913e-05
ENSG00000061273	409.095	0.224299	0.192446	1.16552	0.24381	0.444391
ENSG00000061656	951.998	0.545726	0.162728	3.35362	0.000797628	0.00593932
ENSG00000061676	2935.47	-0.589986	0.164815	-3.57969	0.000344001	0.00293106
ENSG00000061794	1271.69	-0.156644	0.215883	-0.725596	0.468086	0.66465
ENSG00000061936	416.452	0.00780941	0.199665	0.0391126	0.968801	0.983494
ENSG00000061938	263.778	-0.549	0.259191	-2.11813	0.0341643	0.113957
ENSG00000061987	414.948	-0.63386	0.215858	-2.93646	0.00331979	0.0192108
ENSG00000062038	716.266	0.147603	0.174353	0.846579	0.39723	0.602976
ENSG00000062194	850.847	-0.908677	0.164764	-5.51503	3.48713e-08	1.06632e-06
ENSG00000062282	577.783	-0.0475967	0.164586	-0.28919	0.772436	0.876548
ENSG00000062370	35.0895	-1.88599	0.515985	-3.65513	0.000257047	0.00227546
ENSG00000062485	2036.77	0.0408235	0.151273	0.269866	0.787263	0.884661
ENSG00000062524	83.0181	0.178146	0.32853	0.542251	0.587646	0.754391
ENSG00000062598	528.215	0.4643	0.180118	2.57775	0.00994462	0.0457475
ENSG00000062650	677.789	0.108245	0.171335	0.631773	0.527535	0.71347
ENSG00000062716	1264.92	0.252114	0.15911	1.58453	0.113074	0.266702
ENSG00000062725	416.02	-0.514971	0.206815	-2.49001	0.012774	0.0548025
ENSG00000062822	272.377	-0.237052	0.231568	-1.02368	0.305985	0.514588
ENSG00000063046	2619.43	-0.103967	0.154836	-0.671464	0.501925	0.693804
ENSG00000063169	87.4219	0.103483	0.340454	0.303957	0.761161	0.870311
ENSG00000063176	402.11	0.555688	0.185476	2.99601	0.00273541	0.016437
ENSG00000063177	6645.57	0.360699	0.145023	2.48718	0.012876	0.0550006
ENSG00000063180	55.5803	0.0450879	0.410868	0.109738	0.912617	0.953745
ENSG00000063241	246.376	0.20949	0.213057	0.983257	0.325481	0.53476
ENSG00000063244	1351.89	0.456159	0.149487	3.05151	0.00227695	0.0141844
ENSG00000063245	1373.4	0.428032	0.147548	2.90097	0.00372014	0.0211674
ENSG00000063322	538.021	0.709801	0.183938	3.85891	0.000113892	0.00114443
ENSG00000063587	149.414	0.946703	0.258325	3.66477	0.000247561	0.00220445
ENSG00000063601	291.743	0.289214	0.213894	1.35214	0.176331	0.359648
ENSG00000063660	187.258	0.582884	0.229886	2.53554	0.0112274	0.0500739
ENSG00000063761	53.9758	-0.449366	0.430691	-1.04336	0.296781	0.504176
ENSG00000063854	295.736	0.122989	0.214729	0.572762	0.566806	0.741131
ENSG00000063978	678.111	0.230523	0.176025	1.3096	0.190331	0.378338
ENSG00000064012	675.5	-0.0309629	0.207105	-0.149503	0.881157	0.936898
ENSG00000064102	312.341	-1.20662	0.215076	-5.6102	2.02098e-08	6.63453e-07
ENSG00000064115	400.765	-0.103675	0.196852	-0.526667	0.598425	0.761938
ENSG00000064199	32.1828	0.391718	0.501206	0.78155	0.434479	0.635952
ENSG00000064201	29.9984	-0.279857	0.542738	-0.515639	0.606106	0.767996
ENSG00000064225	232.641	-0.73569	0.222061	-3.313	0.000922996	0.00671513
ENSG00000064270	43.583	0.392753	0.420103	0.934896	0.349842	0.558782
ENSG00000064309	47.6232	-0.297597	0.395757	-0.751968	0.45207	0.650566
ENSG00000064313	198.636	-0.806276	0.251239	-3.2092	0.00133105	0.00912203
ENSG00000064393	310.796	-0.716617	0.225342	-3.18013	0.0014721	0.00992057
ENSG00000064419	507.959	0.0653259	0.182824	0.357316	0.720855	0.846258
ENSG00000064490	181.503	0.441363	0.241106	1.83057	0.0671646	0.186582
ENSG00000064545	241.12	0.225534	0.211544	1.06614	0.286363	0.493647
ENSG00000064547	109.771	0.664991	0.305172	2.17907	0.0293266	0.102029
ENSG00000064601	4632.68	0.244109	0.1335	1.82853	0.0674701	0.18717
ENSG00000064607	342.582	-0.638868	0.305032	-2.09443	0.0362218	0.118845
ENSG00000064651	290.82	-0.358289	0.222133	-1.61295	0.106755	0.256519
ENSG00000064652	287.731	-0.149241	0.200091	-0.74587	0.455746	0.653899
ENSG00000064666	1046.45	0.287623	0.172649	1.66595	0.0957241	0.23838
ENSG00000064687	239.52	0.225769	0.23278	0.969881	0.332106	0.540704
ENSG00000064703	85.2171	0.672599	0.337542	1.99264	0.0463012	0.142852
ENSG00000064726	593.553	-0.154249	0.244275	-0.631457	0.527742	0.713526
ENSG00000064763	301.584	-0.27184	0.210836	-1.28935	0.197278	0.387987
ENSG00000064932	346.963	0.226502	0.202017	1.1212	0.262201	0.465517
ENSG00000064933	108.567	-1.93816	0.319641	-6.06355	1.33149e-09	5.85467e-08
ENSG00000064961	242.152	0.0145892	0.213818	0.0682316	0.945601	0.972978
ENSG00000064995	258.872	0.396087	0.214913	1.84302	0.0653268	0.183037
ENSG00000064999	650.673	-0.241645	0.162139	-1.49036	0.136129	0.301819
ENSG00000065000	2322.79	0.15998	0.132834	1.20436	0.228451	0.426923
ENSG00000065029	287.275	-0.138114	0.229912	-0.600726	0.548023	0.728103
ENSG00000065054	127.446	0.1165	0.274184	0.424899	0.670911	0.813157
ENSG00000065057	110.046	-0.266066	0.290562	-0.915693	0.359828	0.569153
ENSG00000065060	650.005	0.157604	0.174047	0.905524	0.365188	0.574759
ENSG00000065135	708.555	-0.0309256	0.203562	-0.151922	0.879248	0.935711
ENSG00000065150	2184.03	-0.218098	0.161441	-1.35094	0.176714	0.359896
ENSG00000065154	4721.6	-0.356694	0.167798	-2.12573	0.0335256	0.112449
ENSG00000065183	335.153	0.195001	0.213992	0.911255	0.362161	0.571472
ENSG00000065243	592.053	-0.440299	0.229429	-1.91911	0.0549707	0.161968
ENSG00000065268	283.48	0.175633	0.206005	0.852563	0.393902	0.599795
ENSG00000065308	916.717	0.148416	0.163355	0.908553	0.363586	0.573137
ENSG00000065328	108.289	-0.59485	0.303426	-1.96045	0.0499436	0.151224
ENSG00000065357	218.058	-0.052592	0.240704	-0.218492	0.827046	0.909146
ENSG00000065361	5091.63	-0.15242	0.130258	-1.17013	0.241947	0.4424
ENSG00000065427	2557.4	0.328961	0.161999	2.03064	0.0422911	0.133243
ENSG00000065457	145.181	0.370575	0.259511	1.42798	0.153298	0.326766
ENSG00000065485	486.976	0.0736282	0.191882	0.383716	0.701189	0.833858
ENSG00000065491	181.772	0.0163769	0.236694	0.0691903	0.944838	0.972525
ENSG00000065518	854.092	0.205107	0.173169	1.18443	0.236242	0.435894
ENSG00000065526	1080.05	0.428367	0.20042	2.13735	0.0325698	0.110163
ENSG00000065534	1225.05	0.191028	0.14683	1.30102	0.193252	0.382504
ENSG00000065548	650.943	-0.564913	0.223513	-2.52742	0.0114903	0.0509559
ENSG00000065559	448.214	0.080395	0.204758	0.392634	0.69459	0.829804
ENSG00000065600	39.9822	0.144211	0.464497	0.310468	0.756205	0.867692
ENSG00000065613	602.59	-0.613972	0.201037	-3.05403	0.0022579	0.0140961
ENSG00000065615	128.38	-0.547045	0.322378	-1.69691	0.0897144	0.227649
ENSG00000065618	451.847	0.109589	0.185362	0.591217	0.554375	0.732359
ENSG00000065665	100.742	0.321585	0.31053	1.0356	0.30039	0.508015
ENSG00000065717	312.206	0.26248	0.210834	1.24496	0.213147	0.408396
ENSG00000065802	175.748	0.452654	0.243162	1.86153	0.062669	0.177572
ENSG00000065809	893.939	0.0150713	0.246332	0.0611827	0.951214	0.974557
ENSG00000065833	912.026	-0.458564	0.228719	-2.00492	0.0449715	0.139392
ENSG00000065882	347.119	0.12185	0.190716	0.638908	0.522883	0.709585
ENSG00000065883	504.724	-0.249367	0.176941	-1.40932	0.15874	0.334469
ENSG00000065911	686.49	0.227236	0.198134	1.14688	0.251432	0.453141
ENSG00000065923	110.45	-0.2599	0.300041	-0.866216	0.386372	0.593221
ENSG00000065970	297.781	-0.563319	0.208711	-2.69904	0.00695393	0.0347783
ENSG00000065978	1508.09	0.240755	0.171091	1.40718	0.159374	0.335395
ENSG00000065989	173.125	0.426948	0.244404	1.74689	0.0806556	0.211616
ENSG00000066027	375.536	-0.353631	0.230971	-1.53107	0.125753	0.28614
ENSG00000066044	744.781	0.476851	0.17102	2.78827	0.00529903	0.028249
ENSG00000066084	1305.54	-0.296956	0.153152	-1.93897	0.0525052	0.156813
ENSG00000066117	1233.15	0.383952	0.151077	2.54143	0.0110401	0.049428
ENSG00000066135	449.302	0.16647	0.181913	0.915111	0.360134	0.569388
ENSG00000066136	396.061	-0.000371168	0.180313	-0.00205846	0.998358	0.998938
ENSG00000066230	142.22	-0.163759	0.296587	-0.552145	0.580849	0.751035
ENSG00000066279	359.049	-1.11287	0.58012	-1.91834	0.0550675	0.162095
ENSG00000066322	430.782	0.228344	0.207749	1.09913	0.271711	0.476641
ENSG00000066379	76.1084	0.370892	0.349487	1.06125	0.288578	0.495701
ENSG00000066422	371.892	-0.766183	0.198841	-3.85325	0.00011656	0.00116637
ENSG00000066427	70.2123	-0.911556	0.352585	-2.58535	0.009728	0.0449915
ENSG00000066455	403.887	-0.484549	0.211529	-2.29069	0.0219811	0.0820156
ENSG00000066468	261.442	-0.481809	0.234275	-2.0566	0.0397249	0.127356
ENSG00000066557	129.483	-1.35171	0.315382	-4.28595	1.81957e-05	0.000238803
ENSG00000066583	788.487	0.738081	0.218054	3.38485	0.000712164	0.00540855
ENSG00000066651	188.358	-0.955759	0.239118	-3.99702	6.41448e-05	0.000705125
ENSG00000066654	287.681	0.131692	0.23319	0.564739	0.572251	0.745269
ENSG00000066697	133.85	-0.0152044	0.262288	-0.0579683	0.953774	0.975887
ENSG00000066735	73.4648	0.635856	0.351946	1.80669	0.0708112	0.192842
ENSG00000066739	283.026	-0.763204	0.219207	-3.48166	0.000498314	0.00402122
ENSG00000066777	560.637	-1.0252	0.192981	-5.31243	1.08172e-07	2.96194e-06
ENSG00000066827	130.847	0.00899087	0.26666	0.0337166	0.973103	0.985371
ENSG00000066855	302.877	-0.188723	0.243855	-0.773917	0.43898	0.639366
ENSG00000066923	32.5161	-0.492308	0.52994	-0.928989	0.352895	0.561624
ENSG00000066926	117.43	-0.1883	0.302095	-0.623314	0.533078	0.717761
ENSG00000066933	268.173	-1.39577	0.266527	-5.23687	1.63323e-07	4.21353e-06
ENSG00000067057	2761.14	0.427567	0.140322	3.04704	0.00231109	0.0143378
ENSG00000067064	1711.27	-1.38498	0.227723	-6.08187	1.18786e-09	5.32019e-08
ENSG00000067066	346.227	-0.583744	0.268325	-2.17551	0.0295921	0.102627
ENSG00000067082	916.061	1.06214	0.219669	4.83521	1.33004e-06	2.54759e-05
ENSG00000067113	276.861	0.171014	0.235161	0.727223	0.46709	0.66365
ENSG00000067141	365.597	-0.239866	0.191847	-1.2503	0.21119	0.405615
ENSG00000067167	1316.37	0.00577784	0.234665	0.0246216	0.980357	0.98939
ENSG00000067177	121.559	-0.49378	0.281546	-1.75381	0.0794627	0.209209
ENSG00000067182	1424.56	1.54695	0.155499	9.94828	2.56571e-23	7.02538e-21
ENSG00000067208	476.116	-1.2917	0.217455	-5.94006	2.84918e-09	1.15191e-07
ENSG00000067221	45.9621	0.928704	0.43493	2.1353	0.0327367	0.110572
ENSG00000067225	15767.4	0.372948	0.132046	2.82437	0.00473732	0.0257212
ENSG00000067248	261.908	-0.534974	0.238418	-2.24384	0.0248425	0.0902872
ENSG00000067334	268.074	-0.0178812	0.328551	-0.0544246	0.956597	0.977364
ENSG00000067365	90.8509	0.191291	0.369221	0.518093	0.604393	0.766698
ENSG00000067369	451.696	0.0906503	0.203175	0.446168	0.655476	0.801256
ENSG00000067533	200.242	-0.353398	0.240575	-1.46897	0.141841	0.310202
ENSG00000067560	2836.93	0.286863	0.155417	1.84577	0.0649263	0.182126
ENSG00000067596	641.445	0.121411	0.162896	0.745332	0.456071	0.65408
ENSG00000067606	464.365	-0.155984	0.176321	-0.884663	0.376338	0.585039
ENSG00000067704	1623.4	-0.323511	0.180011	-1.79717	0.0723084	0.195901
ENSG00000067715	123.374	-1.16956	0.293437	-3.98574	6.72692e-05	0.000734777
ENSG00000067829	658.86	0.25184	0.165599	1.52078	0.128315	0.289501
ENSG00000067836	100.144	-0.123552	0.289146	-0.427301	0.66916	0.811753
ENSG00000067900	687.983	-1.05211	0.19181	-5.48516	4.13096e-08	1.24736e-06
ENSG00000067955	451.279	0.687972	0.234607	2.93245	0.00336299	0.0194327
ENSG00000067992	84.1017	0.30349	0.310462	0.977542	0.328301	0.537341
ENSG00000068001	218.153	0.822255	0.230669	3.56465	0.000364344	0.00305335
ENSG00000068024	95.3916	-0.304003	0.328139	-0.926448	0.354213	0.562632
ENSG00000068028	123.14	-0.271018	0.280296	-0.966901	0.333593	0.542393
ENSG00000068078	1626.51	-0.00444539	0.183579	-0.0242151	0.980681	0.989507
ENSG00000068079	802.067	0.620804	0.185346	3.34944	0.000809764	0.00600741
ENSG00000068097	135.722	0.121431	0.259553	0.467846	0.639895	0.790227
ENSG00000068120	1209.15	0.111428	0.14605	0.762947	0.445495	0.644337
ENSG00000068137	151.442	0.169652	0.27121	0.625536	0.531619	0.716838
ENSG00000068305	233.951	-0.381536	0.231183	-1.65036	0.0988688	0.243653
ENSG00000068308	460.972	0.416856	0.177383	2.35003	0.0187718	0.0728016
ENSG00000068323	362.574	0.0461983	0.187676	0.24616	0.805558	0.895494
ENSG00000068354	112.123	0.209345	0.280465	0.746422	0.455412	0.65358
ENSG00000068366	326.223	-1.03489	0.235697	-4.39077	1.12949e-05	0.000159159
ENSG00000068383	286.153	0.218664	0.205168	1.06578	0.286523	0.493852
ENSG00000068394	206.448	0.399636	0.224763	1.77803	0.0753984	0.201687
ENSG00000068400	421.464	-0.204987	0.249338	-0.822124	0.411006	0.615207
ENSG00000068438	162.978	0.0286949	0.278114	0.103177	0.917823	0.956485
ENSG00000068489	302.581	-0.211791	0.215564	-0.982496	0.325856	0.535157
ENSG00000068615	75.0838	-0.492857	0.341588	-1.44284	0.149065	0.321103
ENSG00000068650	2028.36	-0.231572	0.151507	-1.52846	0.126398	0.286897
ENSG00000068654	961.554	-0.0292645	0.161195	-0.181547	0.855938	0.92264
ENSG00000068697	1566.35	0.364068	0.200584	1.81504	0.069518	0.191048
ENSG00000068724	711.371	0.0941996	0.161828	0.582095	0.560502	0.736711
ENSG00000068745	599.153	-0.144209	0.162243	-0.888847	0.374085	0.582824
ENSG00000068784	93.9375	-1.18353	0.374065	-3.16397	0.00155631	0.0103761
ENSG00000068793	1546.48	0.11903	0.145162	0.819979	0.412228	0.616423
ENSG00000068796	454.486	0.313837	0.20651	1.51972	0.128582	0.289778
ENSG00000068831	109.123	0.339148	0.285502	1.1879	0.234873	0.434316
ENSG00000068878	849.928	-0.375459	0.19276	-1.94781	0.0514382	0.154468
ENSG00000068885	95.27	-1.12969	0.305621	-3.6964	0.000218682	0.00197799
ENSG00000068903	795.557	0.363016	0.15897	2.28355	0.0223981	0.0831083
ENSG00000068912	350.905	-0.387045	0.240709	-1.60793	0.10785	0.25853
ENSG00000068971	119.121	0.111284	0.284546	0.391092	0.695729	0.830738
ENSG00000069011	275.531	1.17792	0.222886	5.28484	1.25816e-07	3.3685e-06
ENSG00000069020	255.538	-0.177698	0.218369	-0.813751	0.415788	0.620044
ENSG00000069248	361.883	-0.493823	0.186828	-2.64319	0.00821282	0.0394215
ENSG00000069275	1446.43	-0.351158	0.161403	-2.17565	0.0295812	0.102627
ENSG00000069329	1541.52	-0.511824	0.172141	-2.97328	0.00294639	0.0174181
ENSG00000069345	612.106	0.0671519	0.207851	0.323077	0.746637	0.861832
ENSG00000069399	192.994	1.05618	0.233486	4.52355	6.08124e-06	9.39317e-05
ENSG00000069424	179.091	0.202071	0.23316	0.866665	0.386126	0.593146
ENSG00000069431	80.4349	-0.359057	0.322567	-1.11313	0.265655	0.46916
ENSG00000069482	70.1534	0.573635	0.365223	1.57064	0.116266	0.271836
ENSG00000069509	124.505	0.532135	0.299734	1.77536	0.0758384	0.20255
ENSG00000069535	1037.54	0.223334	0.168362	1.32651	0.18467	0.370932
ENSG00000069667	225.917	-2.14022	0.240857	-8.88584	6.34392e-19	1.27386e-16
ENSG00000069702	544.995	0.146556	0.184047	0.7963	0.425858	0.628921
ENSG00000069849	2787.21	0.227387	0.168075	1.35289	0.176091	0.359457
ENSG00000069869	705.382	-0.483503	0.232061	-2.08352	0.0372038	0.121149
ENSG00000069943	57.4124	-0.17854	0.370862	-0.481419	0.630219	0.784307
ENSG00000069956	941.9	-0.447719	0.202889	-2.20672	0.0273336	0.0973404
ENSG00000069966	41.0282	0.108035	0.431299	0.250489	0.802209	0.894097
ENSG00000069974	84.6811	0.689165	0.382144	1.80342	0.0713224	0.193753
ENSG00000069998	651.964	0.205291	0.168879	1.21561	0.224133	0.421338
ENSG00000070010	313.534	-0.192907	0.200658	-0.961373	0.336365	0.544993
ENSG00000070018	1012.84	-0.665621	0.166827	-3.98989	6.61027e-05	0.000724005
ENSG00000070019	1320.51	0.0299037	0.188448	0.158684	0.873918	0.932475
ENSG00000070047	769.156	0.348322	0.162148	2.14818	0.0316996	0.108161
ENSG00000070061	440.442	-0.154242	0.184126	-0.837699	0.402199	0.607314
ENSG00000070081	235.849	-0.697809	0.242881	-2.87305	0.00406527	0.0227806
ENSG00000070087	1071.2	0.0675279	0.178901	0.377458	0.705833	0.836433
ENSG00000070159	381.069	-0.451402	0.195709	-2.3065	0.0210827	0.0795255
ENSG00000070182	37.9876	-0.228068	0.441224	-0.516898	0.605228	0.767314
ENSG00000070214	2209.84	-0.137296	0.170621	-0.804683	0.421003	0.624581
ENSG00000070269	133.669	-0.202722	0.266256	-0.761381	0.44643	0.645263
ENSG00000070366	635.56	-0.284949	0.178578	-1.59566	0.110565	0.26274
ENSG00000070367	434.005	-0.760964	0.245921	-3.09434	0.00197252	0.0125807
ENSG00000070371	53.7937	-0.230663	0.424061	-0.54394	0.586483	0.753732
ENSG00000070404	858.462	0.551693	0.172327	3.20143	0.00136749	0.0093082
ENSG00000070413	961.697	0.324691	0.154975	2.09512	0.0361601	0.118708
ENSG00000070423	338.446	0.490407	0.193007	2.54087	0.0110577	0.0494883
ENSG00000070444	310.997	-0.355111	0.206062	-1.72332	0.0848306	0.218899
ENSG00000070476	363.039	0.334699	0.215302	1.55455	0.120053	0.277779
ENSG00000070495	369.135	-0.296433	0.191801	-1.54552	0.122219	0.281063
ENSG00000070501	84.8515	0.30897	0.343157	0.900375	0.367921	0.5768
ENSG00000070540	163.264	0.0363081	0.253417	0.143274	0.886074	0.939572
ENSG00000070610	957.574	-0.0670765	0.152526	-0.43977	0.660104	0.80494
ENSG00000070614	3678.61	0.720294	0.131787	5.46558	4.61397e-08	1.36248e-06
ENSG00000070669	212.479	-0.26292	0.268468	-0.979333	0.327416	0.536621
ENSG00000070718	122.911	-0.462509	0.2967	-1.55885	0.119033	0.275896
ENSG00000070756	11565.1	0.00934154	0.141737	0.0659075	0.947451	0.973607
ENSG00000070759	301.313	-0.406703	0.20661	-1.96846	0.0490152	0.148975
ENSG00000070761	274.557	0.544578	0.215239	2.53011	0.0114028	0.0506567
ENSG00000070770	1649.99	0.141058	0.149161	0.945679	0.344312	0.55256
ENSG00000070778	161.826	0.969873	0.263733	3.67748	0.000235553	0.00210999
ENSG00000070785	96.2004	-0.858885	0.34058	-2.52183	0.0116745	0.051604
ENSG00000070814	1553.01	-0.225063	0.142247	-1.5822	0.113604	0.267587
ENSG00000070831	880.493	0.0562414	0.225275	0.249656	0.802853	0.894415
ENSG00000070882	668.328	-0.70016	0.171073	-4.09275	4.26284e-05	0.000498628
ENSG00000070950	129.196	-0.74645	0.280818	-2.65813	0.00785753	0.0382032
ENSG00000070961	1005.59	0.00794747	0.17716	0.0448605	0.964218	0.981323
ENSG00000071051	679.786	-0.0694686	0.168075	-0.413318	0.679374	0.819421
ENSG00000071054	514.716	0.013879	0.178191	0.0778886	0.937917	0.968961
ENSG00000071073	1369.05	-0.504872	0.197657	-2.55429	0.0106405	0.0482489
ENSG00000071082	9945.92	0.0792061	0.418869	0.189095	0.850018	0.920804
ENSG00000071127	2205.55	0.424891	0.14197	2.99283	0.00276405	0.0165349
ENSG00000071189	786.33	-0.952797	0.215271	-4.42603	9.59849e-06	0.00013866
ENSG00000071205	186.882	-0.411922	0.24106	-1.70879	0.0874892	0.223367
ENSG00000071243	91.2533	0.304034	0.319119	0.952728	0.340728	0.549065
ENSG00000071282	69.19	-0.0360814	0.364184	-0.0990745	0.921079	0.958139
ENSG00000071462	546.938	0.148968	0.184623	0.806874	0.419739	0.6234
ENSG00000071537	890.825	-0.488173	0.202841	-2.40668	0.0160984	0.0651506
ENSG00000071539	155.518	-0.00967998	0.274621	-0.0352486	0.971882	0.984962
ENSG00000071553	2104.63	0.216754	0.141963	1.52684	0.126801	0.28745
ENSG00000071564	850.172	-0.189135	0.154417	-1.22484	0.220637	0.416651
ENSG00000071626	708.132	0.31368	0.188215	1.6666	0.0955944	0.238156
ENSG00000071655	389.12	0.457868	0.206952	2.21243	0.0269367	0.0961295
ENSG00000071794	723.216	-1.08316	0.202109	-5.3593	8.3546e-08	2.3463e-06
ENSG00000071859	485.41	0.190293	0.183105	1.03926	0.298685	0.506268
ENSG00000071889	548.883	0.308961	0.174577	1.76977	0.0767652	0.20421
ENSG00000071894	1473.85	0.170231	0.162943	1.04473	0.296149	0.503671
ENSG00000071994	360.404	0.107585	0.189384	0.56808	0.569981	0.743839
ENSG00000072042	597.289	-0.536419	0.206493	-2.59776	0.00938336	0.0436826
ENSG00000072062	675.476	0.154117	0.179055	0.860725	0.389389	0.595275
ENSG00000072071	264.948	0.00717866	0.209676	0.0342369	0.972688	0.985371
ENSG00000072110	1692.43	0.282683	0.15176	1.8627	0.0625045	0.177356
ENSG00000072121	669.586	-0.475828	0.179285	-2.65403	0.00795373	0.0385
ENSG00000072133	84.0456	-0.783418	0.326679	-2.39813	0.0164791	0.0663475
ENSG00000072134	307.21	-0.334417	0.197944	-1.68945	0.0911327	0.230278
ENSG00000072135	887.723	0.035005	0.169096	0.207013	0.836	0.913613
ENSG00000072195	66.0185	-0.342599	0.436315	-0.78521	0.43233	0.633895
ENSG00000072201	71.77	-0.720958	0.362419	-1.98929	0.0466688	0.143692
ENSG00000072210	572.008	0.0759365	0.164489	0.46165	0.644333	0.793272
ENSG00000072274	10707.4	-0.103547	0.155037	-0.667882	0.504209	0.696082
ENSG00000072310	728.87	0.11736	0.173564	0.676175	0.49893	0.69117
ENSG00000072364	2414.02	-0.0620085	0.142688	-0.434575	0.663871	0.807566
ENSG00000072401	335.893	0.297205	0.279779	1.06229	0.288105	0.495488
ENSG00000072415	714.613	-0.0820573	0.196999	-0.416536	0.677018	0.817679
ENSG00000072501	1165.43	-0.393578	0.152055	-2.5884	0.00964243	0.0446472
ENSG00000072506	364.266	0.371215	0.196112	1.89287	0.0583745	0.168948
ENSG00000072518	547.707	0.16409	0.170684	0.961366	0.336368	0.544993
ENSG00000072571	352.807	-2.37251	0.264141	-8.98197	2.65951e-19	5.4308e-17
ENSG00000072609	174.808	0.254113	0.232169	1.09452	0.273727	0.478854
ENSG00000072682	2255.59	0.157327	0.149638	1.05139	0.29308	0.500571
ENSG00000072736	433.362	0.210113	0.187761	1.11904	0.263121	0.466414
ENSG00000072756	108.089	-0.238912	0.299456	-0.797819	0.424975	0.628002
ENSG00000072778	3284.05	0.0491949	0.146934	0.33481	0.737768	0.855981
ENSG00000072786	274.954	0.39753	0.208442	1.90716	0.0565005	0.16527
ENSG00000072803	1332.53	-0.208999	0.159627	-1.3093	0.190433	0.378478
ENSG00000072849	261.901	0.60952	0.220009	2.77043	0.00559821	0.0295303
ENSG00000072864	210.086	0.193888	0.235292	0.824033	0.409921	0.61418
ENSG00000072954	42.7075	-0.0433566	0.416499	-0.104098	0.917092	0.956086
ENSG00000072958	931.228	0.362685	0.163851	2.2135	0.0268629	0.0959231
ENSG00000073008	1172.42	-0.775983	0.150215	-5.16583	2.39377e-07	5.86182e-06
ENSG00000073050	196.767	-0.10076	0.228338	-0.441277	0.659012	0.804517
ENSG00000073060	2718.23	0.196606	0.133377	1.47406	0.140466	0.308257
ENSG00000073067	521.155	-0.0647848	0.238737	-0.271365	0.78611	0.884319
ENSG00000073111	1038.71	-0.0686784	0.167435	-0.41018	0.681674	0.820677
ENSG00000073150	34.9416	0.532233	0.465781	1.14267	0.253177	0.455332
ENSG00000073169	243.394	0.192856	0.221937	0.868966	0.384866	0.592267
ENSG00000073331	178.899	0.0168808	0.255394	0.0660972	0.9473	0.973563
ENSG00000073350	1019.26	-0.0782658	0.213545	-0.366507	0.713987	0.841447
ENSG00000073417	343.102	-0.0563826	0.188293	-0.299441	0.764604	0.872168
ENSG00000073464	37.9151	0.54596	0.453832	1.203	0.228976	0.427574
ENSG00000073536	182.432	0.428765	0.265535	1.61472	0.10637	0.256054
ENSG00000073578	1644.58	0.100955	0.143427	0.70388	0.481508	0.676078
ENSG00000073584	309.652	0.0341315	0.224332	0.152147	0.879071	0.935605
ENSG00000073605	368.228	-1.32815	0.75794	-1.75231	0.0797202	0.209618
ENSG00000073614	818.623	-0.56877	0.186338	-3.05236	0.00227052	0.014159
ENSG00000073711	65.2301	-0.271814	0.365697	-0.743276	0.457314	0.655062
ENSG00000073712	74.832	-0.115087	0.364298	-0.315916	0.752067	0.865134
ENSG00000073756	78.8633	0.582736	0.352089	1.65508	0.0979074	0.241967
ENSG00000073792	1810.15	0.0334842	0.138338	0.242047	0.808744	0.897462
ENSG00000073803	460.193	-0.38569	0.17787	-2.16837	0.0301302	0.104014
ENSG00000073849	1512.03	0.0739973	0.141974	0.521202	0.602226	0.764957
ENSG00000073905	105.406	0.256978	0.296919	0.865481	0.386775	0.593462
ENSG00000073910	54.1912	-0.310084	0.389213	-0.796694	0.425629	0.628747
ENSG00000073921	3174.11	-0.107664	0.16354	-0.658337	0.510322	0.700827
ENSG00000073969	183.866	-0.664054	0.260552	-2.54865	0.0108142	0.0488289
ENSG00000074054	666.656	-0.420291	0.183156	-2.29471	0.0217496	0.0813029
ENSG00000074071	416.594	0.497168	0.192055	2.58867	0.00963468	0.0446285
ENSG00000074181	444.34	-0.216193	0.202513	-1.06755	0.285722	0.492754
ENSG00000074201	1773.66	-0.145621	0.151537	-0.960963	0.336571	0.544994
ENSG00000074266	291.372	-0.00891353	0.212817	-0.0418834	0.966592	0.982245
ENSG00000074276	1670.07	0.196526	0.140103	1.40273	0.160698	0.337582
ENSG00000074319	560.788	0.105147	0.192865	0.545187	0.585625	0.753463
ENSG00000074356	206.506	-0.835794	0.278217	-3.0041	0.00266364	0.016086
ENSG00000074370	323.76	0.107341	0.191581	0.560288	0.575283	0.747279
ENSG00000074410	110.322	0.138787	0.320918	0.43247	0.6654	0.808791
ENSG00000074416	191.058	0.158987	0.233125	0.681982	0.49525	0.688368
ENSG00000074527	303.298	-0.787343	0.202854	-3.88134	0.000103884	0.00106372
ENSG00000074582	130.938	0.280657	0.274257	1.02334	0.306149	0.514648
ENSG00000074590	50.359	-0.215836	0.433951	-0.497374	0.618925	0.776832
ENSG00000074603	310.747	-0.320922	0.204132	-1.57213	0.115921	0.271398
ENSG00000074621	86.6357	-0.20378	0.334137	-0.609868	0.541949	0.724282
ENSG00000074657	44.5644	0.130105	0.443422	0.29341	0.769208	0.874691
ENSG00000074695	1591.25	-0.317567	0.182902	-1.73627	0.0825153	0.214857
ENSG00000074696	1221.24	-0.286902	0.173112	-1.65732	0.0974549	0.241214
ENSG00000074755	1337.53	0.386388	0.185212	2.0862	0.0369607	0.120594
ENSG00000074800	27202.5	0.494498	0.140546	3.51841	0.000434143	0.00356548
ENSG00000074842	594.024	0.291085	0.198555	1.46602	0.142644	0.311345
ENSG00000074855	73.6188	-0.630905	0.410339	-1.53752	0.124166	0.283754
ENSG00000074935	66.0907	-0.318658	0.355331	-0.896793	0.36983	0.578663
ENSG00000074964	509.469	-0.128888	0.192538	-0.669418	0.503229	0.695127
ENSG00000075089	128.76	-0.990833	0.323677	-3.06118	0.00220467	0.0138377
ENSG00000075131	38.9187	0.211481	0.471952	0.448099	0.654082	0.800385
ENSG00000075142	488.959	-0.0528249	0.199491	-0.264799	0.791165	0.887354
ENSG00000075151	837.156	-0.793276	0.163173	-4.86157	1.16459e-06	2.28146e-05
ENSG00000075188	189.759	-0.207406	0.272145	-0.762116	0.445991	0.644821
ENSG00000075213	106.189	-1.11805	0.337522	-3.31253	0.000924549	0.00672237
ENSG00000075218	178.186	-0.0269814	0.241273	-0.11183	0.910959	0.952876
ENSG00000075223	585.554	-1.29662	0.23159	-5.5988	2.15842e-08	6.95311e-07
ENSG00000075234	884.33	0.269689	0.17115	1.57574	0.115086	0.27002
ENSG00000075239	1080.66	-0.26595	0.160726	-1.65469	0.0979881	0.241968
ENSG00000075240	176.164	-0.0925141	0.264136	-0.350252	0.726149	0.849715
ENSG00000075275	563.269	-0.0609525	0.178526	-0.341421	0.732787	0.853336
ENSG00000075292	653.978	-0.966292	0.238368	-4.05379	5.0395e-05	0.000573177
ENSG00000075303	202.082	-0.897223	0.289977	-3.09411	0.00197402	0.0125817
ENSG00000075336	60.3097	-0.605915	0.387129	-1.56515	0.117548	0.273664
ENSG00000075391	515.223	-0.621406	0.190604	-3.26019	0.00111338	0.00786286
ENSG00000075399	165.999	0.275456	0.254114	1.08399	0.278371	0.484165
ENSG00000075407	220.854	-0.585116	0.281508	-2.07851	0.0376626	0.122373
ENSG00000075413	236.195	-0.356387	0.227112	-1.56921	0.116598	0.272191
ENSG00000075415	5263.1	0.223042	0.14416	1.54718	0.12182	0.280543
ENSG00000075420	678.166	-0.868597	0.184437	-4.70945	2.48388e-06	4.29892e-05
ENSG00000075426	1844.74	-0.23047	0.13745	-1.67676	0.0935898	0.234393
ENSG00000075461	93.0665	0.471207	0.302698	1.55669	0.119544	0.276921
ENSG00000075539	495.3	-1.47646	0.238287	-6.19616	5.7856e-10	2.68096e-08
ENSG00000075568	1034.82	-0.0880401	0.153594	-0.573201	0.566509	0.740833
ENSG00000075618	254.86	0.666391	0.246313	2.70546	0.00682097	0.0343128
ENSG00000075624	30079.3	0.375992	0.144036	2.6104	0.00904368	0.042512
ENSG00000075643	110.751	-0.473733	0.282312	-1.67805	0.0933379	0.234022
ENSG00000075651	252.275	-0.960705	0.224768	-4.27421	1.91817e-05	0.00025038
ENSG00000075702	133.203	-0.140711	0.293458	-0.479494	0.631587	0.784713
ENSG00000075711	761.912	-1.06333	0.177512	-5.99017	2.09628e-09	8.73908e-08
ENSG00000075785	2718.85	0.251683	0.164267	1.53216	0.125482	0.285786
ENSG00000075790	190.73	-0.254691	0.291601	-0.873425	0.382431	0.590116
ENSG00000075826	49.7688	-1.86088	0.629908	-2.95421	0.00313468	0.0183244
ENSG00000075856	733.566	0.207133	0.155533	1.33176	0.182939	0.368378
ENSG00000075914	184.751	0.220721	0.235082	0.938911	0.347776	0.556295
ENSG00000075945	265.372	-0.561706	0.241905	-2.32201	0.0202324	0.0772616
ENSG00000075975	240.745	-0.517085	0.213958	-2.41676	0.0156593	0.0637178
ENSG00000076003	1090.75	0.109502	0.175331	0.624546	0.532269	0.717482
ENSG00000076043	266.756	-0.356146	0.20529	-1.73485	0.0827682	0.215051
ENSG00000076053	441.902	-0.531497	0.210815	-2.52115	0.0116972	0.0516408
ENSG00000076067	110.982	-0.26771	0.304186	-0.880087	0.378812	0.587076
ENSG00000076108	3015.5	-0.592415	0.159308	-3.71867	0.000200274	0.0018349
ENSG00000076201	764.868	0.406548	0.17029	2.38738	0.0169688	0.0676729
ENSG00000076242	239.656	-0.258712	0.229571	-1.12694	0.259769	0.463178
ENSG00000076248	301.927	0.263615	0.213272	1.23605	0.216441	0.412177
ENSG00000076258	95.7783	-0.260066	0.312226	-0.832942	0.404878	0.609746
ENSG00000076321	112.437	0.0538591	0.282929	0.190363	0.849025	0.920789
ENSG00000076351	667.892	0.83253	0.159733	5.212	1.86817e-07	4.7285e-06
ENSG00000076382	513.144	-0.216257	0.174057	-1.24245	0.214071	0.409422
ENSG00000076513	846.831	-0.118029	0.1675	-0.70465	0.481028	0.676078
ENSG00000076554	559.907	-0.00802105	0.194655	-0.0412065	0.967131	0.98255
ENSG00000076555	241.574	0.0233661	0.246531	0.0947797	0.92449	0.960194
ENSG00000076604	881.113	0.861419	0.151888	5.67141	1.41625e-08	4.82004e-07
ENSG00000076641	726.771	-0.740732	0.182847	-4.0511	5.09784e-05	0.000578203
ENSG00000076650	154.836	-0.232629	0.251219	-0.925999	0.354447	0.562706
ENSG00000076662	120.209	0.305043	0.291606	1.04608	0.295525	0.503178
ENSG00000076685	204.504	-0.0736363	0.240376	-0.306338	0.759348	0.869145
ENSG00000076706	44.6581	0.119295	0.428354	0.278496	0.780632	0.881008
ENSG00000076770	247.478	-0.837326	0.222028	-3.77127	0.000162422	0.00153599
ENSG00000076826	611.808	0.35641	0.188898	1.88679	0.0591887	0.170559
ENSG00000076864	283.903	0.148965	0.198529	0.750345	0.453047	0.65143
ENSG00000076924	449.523	0.311231	0.17849	1.74369	0.0812131	0.212561
ENSG00000076928	421.342	-0.0857352	0.202167	-0.424081	0.671506	0.813397
ENSG00000076944	628.403	0.225579	0.163463	1.38	0.167588	0.347282
ENSG00000076984	330.932	-0.105701	0.212907	-0.496464	0.619567	0.777327
ENSG00000077044	520.943	-0.252038	0.208697	-1.20767	0.227174	0.425065
ENSG00000077092	53.0407	-2.57021	0.46644	-5.51026	3.583e-08	1.0901e-06
ENSG00000077097	713.079	-0.778543	0.188222	-4.13631	3.52941e-05	0.000426503
ENSG00000077147	2454.35	-0.236813	0.184034	-1.28679	0.198168	0.388848
ENSG00000077150	237.684	0.280492	0.215988	1.29865	0.194064	0.383795
ENSG00000077152	126.743	-0.760305	0.28178	-2.69822	0.00697106	0.0348351
ENSG00000077157	136.468	-0.99887	0.34831	-2.86776	0.00413384	0.0230577
ENSG00000077232	671.241	-0.778269	0.189503	-4.10689	4.01026e-05	0.000474147
ENSG00000077235	854.672	0.396334	0.163177	2.42886	0.0151465	0.0620909
ENSG00000077238	456.655	1.85073	0.180433	10.2571	1.09936e-24	3.48554e-22
ENSG00000077254	395.792	-0.68236	0.197801	-3.44974	0.000561135	0.00442444
ENSG00000077312	453.672	0.330818	0.183029	1.80746	0.0706901	0.192774
ENSG00000077348	141.454	0.0959649	0.26811	0.35793	0.720395	0.846007
ENSG00000077380	387.782	-0.349251	0.222228	-1.57159	0.116045	0.271635
ENSG00000077454	496.906	0.151893	0.237585	0.639322	0.522613	0.709421
ENSG00000077458	330.078	-0.829164	0.192369	-4.31027	1.63055e-05	0.000216909
ENSG00000077463	120.263	0.54282	0.281254	1.93	0.0536067	0.159273
ENSG00000077514	179.168	-0.284322	0.243358	-1.16833	0.242675	0.44325
ENSG00000077549	1235.79	0.241066	0.159419	1.51215	0.130496	0.292681
ENSG00000077585	52.3965	1.47403	0.423215	3.48293	0.000495954	0.00400587
ENSG00000077616	353.621	-0.878526	0.192202	-4.57086	4.85738e-06	7.73074e-05
ENSG00000077684	273.032	0.205546	0.203045	1.01232	0.311387	0.519847
ENSG00000077713	328.79	-0.131339	0.221586	-0.592721	0.553368	0.731374
ENSG00000077721	344.936	0.596959	0.219839	2.71544	0.00661876	0.0335054
ENSG00000077782	49.1068	0.0384065	0.422684	0.0908633	0.927601	0.962342
ENSG00000077809	365.566	-0.164598	0.185797	-0.885902	0.37567	0.584689
ENSG00000077942	3818.12	0.247208	0.140185	1.76344	0.0778271	0.206351
ENSG00000078043	161.711	-0.0777876	0.251117	-0.309766	0.756739	0.867869
ENSG00000078061	585.985	0.410088	0.16439	2.4946	0.0126099	0.0544726
ENSG00000078070	297.251	-0.157774	0.196515	-0.802863	0.422054	0.625447
ENSG00000078081	72.3084	-0.0193669	0.513951	-0.0376825	0.969941	0.984072
ENSG00000078124	332.833	-0.246794	0.243155	-1.01497	0.310121	0.518647
ENSG00000078140	1037.78	0.0572184	0.185715	0.308098	0.758007	0.86842
ENSG00000078142	149.265	-0.783506	0.26222	-2.98797	0.00280833	0.0167181
ENSG00000078177	757.954	-1.19165	0.208493	-5.71554	1.09355e-08	3.88144e-07
ENSG00000078237	137.144	1.3563	0.306644	4.42306	9.73122e-06	0.000140394
ENSG00000078246	319.051	-0.391618	0.203828	-1.92131	0.0546921	0.161305
ENSG00000078269	475.903	0.00816684	0.188485	0.043329	0.965439	0.98193
ENSG00000078304	501.913	-0.301965	0.195947	-1.54106	0.123303	0.282802
ENSG00000078369	2851.26	0.32305	0.148	2.18276	0.0290532	0.101439
ENSG00000078401	41.3517	1.00021	0.47653	2.09895	0.0358217	0.117886
ENSG00000078403	400.788	-0.992683	0.191065	-5.19553	2.04141e-07	5.09211e-06
ENSG00000078618	915.004	-0.282878	0.164369	-1.72099	0.0852522	0.219658
ENSG00000078668	503.84	-0.26366	0.199438	-1.32202	0.186162	0.372881
ENSG00000078674	574.146	-1.36256	0.232465	-5.86135	4.59121e-09	1.76162e-07
ENSG00000078687	109.691	0.88307	0.291575	3.02862	0.00245674	0.0150477
ENSG00000078699	485.529	-0.86932	0.215731	-4.02964	5.58615e-05	0.000625483
ENSG00000078747	1526.22	-0.524693	0.167528	-3.13198	0.00173632	0.0113707
ENSG00000078804	641.921	0.949551	0.162396	5.84714	5.00086e-09	1.89467e-07
ENSG00000078808	1670.34	0.224302	0.141048	1.59026	0.111777	0.264836
ENSG00000078900	121.738	0.706509	0.284511	2.48324	0.0130192	0.0554453
ENSG00000078902	632.13	0.640224	0.164207	3.89889	9.66343e-05	0.000996708
ENSG00000078967	93.0112	0.56109	0.310507	1.80702	0.0707599	0.192842
ENSG00000079112	14063.9	-0.0615507	0.164268	-0.374696	0.707886	0.838015
ENSG00000079134	268.546	-0.852927	0.231331	-3.68705	0.000226872	0.00204287
ENSG00000079215	359.986	-0.279092	0.211525	-1.31943	0.187027	0.374178
ENSG00000079246	3221.87	-0.203331	0.153485	-1.32476	0.185251	0.371793
ENSG00000079277	161.424	0.267995	0.284363	0.942438	0.345968	0.55458
ENSG00000079308	1341.66	0.500416	0.174361	2.87	0.00410469	0.0229402
ENSG00000079313	260.627	0.771668	0.221329	3.48652	0.00048935	0.00396749
ENSG00000079332	1476.3	0.409463	0.183553	2.23076	0.0256969	0.0928883
ENSG00000079335	100.356	-0.225175	0.291398	-0.772738	0.439678	0.640149
ENSG00000079385	2989.99	0.739719	0.182552	4.0521	5.0759e-05	0.000576385
ENSG00000079387	349.644	-0.555515	0.214275	-2.59253	0.00952717	0.0442325
ENSG00000079432	500.458	-0.00827335	0.198653	-0.0416473	0.96678	0.982353
ENSG00000079435	30.7034	0.314087	0.497811	0.630938	0.528081	0.713665
ENSG00000079459	1692.29	-0.655015	0.182708	-3.58503	0.000337036	0.00288191
ENSG00000079462	123.851	0.240801	0.282805	0.851475	0.394506	0.600202
ENSG00000079482	78.748	-0.141728	0.323044	-0.438729	0.660858	0.805383
ENSG00000079616	660.196	-0.325874	0.182441	-1.78619	0.0740691	0.199326
ENSG00000079689	199.345	-0.143931	0.244569	-0.588509	0.556191	0.733625
ENSG00000079691	347.531	-0.506359	0.193747	-2.6135	0.00896198	0.0421444
ENSG00000079739	1679.27	0.374701	0.15582	2.40471	0.0161855	0.0654151
ENSG00000079785	1025.18	-0.266676	0.171448	-1.55543	0.119843	0.277454
ENSG00000079805	1254.93	0.104389	0.144363	0.723099	0.469619	0.665673
ENSG00000079819	973.531	-0.303351	0.156169	-1.94246	0.0520818	0.155741
ENSG00000079950	505.94	-1.2648	0.213901	-5.913	3.35935e-09	1.33136e-07
ENSG00000079974	39.2683	0.155104	0.489662	0.316758	0.751427	0.86473
ENSG00000079999	476.451	0.674648	0.183524	3.67608	0.00023685	0.00212003
ENSG00000080031	261.38	0.321811	0.217068	1.48253	0.138198	0.30517
ENSG00000080189	790.329	0.437464	0.155404	2.81502	0.00487745	0.0263395
ENSG00000080293	66.4152	-0.402322	0.493996	-0.814424	0.415402	0.619631
ENSG00000080298	61.1067	-2.22415	0.407059	-5.46396	4.65627e-08	1.37161e-06
ENSG00000080345	896.634	-0.882284	0.237012	-3.72253	0.000197236	0.00181674
ENSG00000080371	520.754	0.0015466	0.198652	0.00778546	0.993788	0.996278
ENSG00000080546	135.503	-0.771049	0.286836	-2.68812	0.00718561	0.0356408
ENSG00000080603	1239.74	0.545534	0.175319	3.11167	0.00186033	0.0120583
ENSG00000080608	114.885	-0.603795	0.349825	-1.72599	0.0843493	0.21803
ENSG00000080802	229.966	-0.195125	0.220994	-0.882945	0.377266	0.585584
ENSG00000080815	1905.66	0.163052	0.148264	1.09974	0.271444	0.476312
ENSG00000080819	642.408	-0.783621	0.175864	-4.45584	8.35664e-06	0.000122931
ENSG00000080822	422.471	-0.977655	0.232522	-4.20457	2.61578e-05	0.000326918
ENSG00000080824	4234.06	-1.01062	0.239849	-4.21358	2.5135e-05	0.000315773
ENSG00000080839	185.981	-0.0370078	0.229288	-0.161403	0.871776	0.931157
ENSG00000080845	894.716	0.445186	0.160937	2.76622	0.00567104	0.0297581
ENSG00000080986	151.608	-1.19155	0.256559	-4.64436	3.4113e-06	5.63273e-05
ENSG00000081014	134.984	-0.0872412	0.275187	-0.317026	0.751224	0.86473
ENSG00000081019	313.91	-1.19997	0.225926	-5.31135	1.08815e-07	2.9728e-06
ENSG00000081026	157.855	-0.801213	0.26771	-2.99284	0.00276397	0.0165349
ENSG00000081051	1697.4	-1.06286	0.203959	-5.21117	1.87658e-07	4.73985e-06
ENSG00000081059	219.538	0.562836	0.226484	2.4851	0.0129515	0.0552352
ENSG00000081087	130.1	-0.0404926	0.30643	-0.132143	0.894871	0.944047
ENSG00000081154	1609.63	-0.34283	0.187478	-1.82864	0.0674535	0.18717
ENSG00000081177	212.001	-0.24394	0.232612	-1.0487	0.294315	0.501611
ENSG00000081181	34.7806	0.154918	0.489164	0.316701	0.751471	0.86473
ENSG00000081307	532.93	-0.418232	0.196784	-2.12534	0.0335582	0.112527
ENSG00000081320	545.679	-0.315392	0.239719	-1.31567	0.188284	0.375696
ENSG00000081377	1107.33	0.132198	0.165935	0.796682	0.425636	0.628747
ENSG00000081386	132.823	-0.777305	0.281234	-2.76391	0.00571131	0.0299043
ENSG00000081479	3330.11	-0.0117044	0.209198	-0.0559487	0.955383	0.976621
ENSG00000081665	62.5909	-0.0790483	0.356639	-0.221648	0.824588	0.907356
ENSG00000081692	95.9161	0.973228	0.315795	3.08183	0.00205733	0.0130456
ENSG00000081721	181.597	0.391824	0.236989	1.65334	0.0982611	0.242493
ENSG00000081760	759.265	-0.0318227	0.162411	-0.195939	0.844658	0.918617
ENSG00000081791	1309.65	-0.120696	0.145649	-0.82868	0.407285	0.611461
ENSG00000081870	113.468	-0.231088	0.312704	-0.738998	0.459908	0.657205
ENSG00000081913	325.478	-0.389764	0.191262	-2.03785	0.0415647	0.131609
ENSG00000081923	716.942	-0.499268	0.187256	-2.66624	0.00767054	0.0374603
ENSG00000082014	31.2635	-0.644674	0.530702	-1.21476	0.224459	0.421772
ENSG00000082068	146.197	-0.588061	0.250529	-2.34728	0.0189109	0.073166
ENSG00000082146	401.232	0.114611	0.206792	0.554232	0.57942	0.749984
ENSG00000082153	684.823	-0.134556	0.20225	-0.665295	0.505862	0.697245
ENSG00000082212	207.634	-0.233726	0.258156	-0.905368	0.36527	0.57477
ENSG00000082213	323.605	0.161744	0.218157	0.741412	0.458443	0.656055
ENSG00000082258	470.463	-0.437175	0.186899	-2.33909	0.0193306	0.0745266
ENSG00000082269	301.843	-1.39593	0.225054	-6.20267	5.55144e-10	2.59239e-08
ENSG00000082438	387.045	-0.461599	0.230506	-2.00254	0.0452264	0.140074
ENSG00000082458	455.641	-0.112736	0.186057	-0.605921	0.544567	0.725688
ENSG00000082515	348.264	-0.00926888	0.20382	-0.0454758	0.963728	0.981149
ENSG00000082516	500.527	-0.182804	0.18256	-1.00134	0.316663	0.525286
ENSG00000082641	7840.36	0.271378	0.132905	2.04189	0.0411624	0.130678
ENSG00000082701	905.916	-0.363028	0.162458	-2.23461	0.0254433	0.0921926
ENSG00000082781	1236.65	0.226162	0.146248	1.54643	0.122001	0.280844
ENSG00000082805	485.475	-0.433194	0.173749	-2.49322	0.012659	0.054509
ENSG00000082898	2255.17	-1.08677	0.162761	-6.67709	2.4373e-11	1.50588e-09
ENSG00000082996	354.148	-0.997093	0.228211	-4.36918	1.24716e-05	0.000173308
ENSG00000083093	206.641	-0.643146	0.240571	-2.67341	0.0075085	0.0367917
ENSG00000083097	176.176	-0.399691	0.290568	-1.37555	0.16896	0.348963
ENSG00000083099	309.999	-0.0548549	0.209292	-0.262097	0.793247	0.888944
ENSG00000083123	285.049	-0.244707	0.215225	-1.13698	0.255545	0.457934
ENSG00000083168	633.819	-0.303565	0.169905	-1.78668	0.0739895	0.199157
ENSG00000083223	167.026	-0.772219	0.261774	-2.94994	0.00317833	0.0184988
ENSG00000083307	234.574	-0.562153	0.213261	-2.63599	0.00838926	0.0399932
ENSG00000083312	1151.03	-0.151094	0.194907	-0.775215	0.438213	0.638914
ENSG00000083444	1693.74	0.33094	0.151815	2.17989	0.0292659	0.101906
ENSG00000083457	69.0764	-0.115578	0.348302	-0.331833	0.740015	0.857717
ENSG00000083520	671.513	0.00419664	0.200677	0.0209124	0.983316	0.990716
ENSG00000083535	82.7767	-1.49241	0.34552	-4.31931	1.56518e-05	0.000209526
ENSG00000083544	54.1296	-0.977026	0.397315	-2.45907	0.0139296	0.0583035
ENSG00000083635	114.998	0.479899	0.293447	1.63538	0.101969	0.248437
ENSG00000083642	296.297	-0.636768	0.220031	-2.89399	0.0038038	0.0215865
ENSG00000083750	73.1105	0.107915	0.332015	0.325032	0.745157	0.860965
ENSG00000083799	369.884	0.43204	0.225809	1.9133	0.0557103	0.163667
ENSG00000083812	73.0754	0.847905	0.331326	2.55913	0.0104936	0.0477214
ENSG00000083817	46.4639	0.668343	0.421461	1.58577	0.112791	0.266451
ENSG00000083838	57.0105	0.20742	0.373892	0.554761	0.579058	0.749758
ENSG00000083844	60.1359	0.280295	0.365975	0.765887	0.443743	0.643006
ENSG00000083845	6636.67	0.294964	0.136383	2.16277	0.0305591	0.105312
ENSG00000083857	2813.03	-0.113514	0.17217	-0.659312	0.509696	0.700207
ENSG00000083896	543.182	-0.256151	0.170048	-1.50634	0.131979	0.294954
ENSG00000083937	1179.24	-0.265523	0.447837	-0.5929	0.553248	0.731374
ENSG00000084070	152.801	0.191351	0.270873	0.706422	0.479926	0.675024
ENSG00000084072	315.281	0.432486	0.213498	2.02572	0.0427938	0.134423
ENSG00000084073	450.527	-0.478149	0.251785	-1.89903	0.0575602	0.167266
ENSG00000084090	2484.43	0.242313	0.160819	1.50674	0.131877	0.294886
ENSG00000084092	394.322	0.179416	0.184223	0.973908	0.330102	0.538855
ENSG00000084093	471.229	0.0760726	0.212366	0.358215	0.720182	0.846007
ENSG00000084110	27.4866	-0.256312	0.538712	-0.475786	0.634227	0.786613
ENSG00000084112	342.535	0.0302579	0.197391	0.153289	0.87817	0.935086
ENSG00000084207	8086.97	0.387673	0.15101	2.56721	0.0102522	0.0468761
ENSG00000084234	22950.4	0.137465	0.159068	0.86419	0.387484	0.594142
ENSG00000084444	65.14	-0.712817	0.384343	-1.85464	0.0636481	0.179502
ENSG00000084453	93.2821	-0.449611	0.293912	-1.52974	0.12608	0.286552
ENSG00000084463	1233.16	0.412188	0.151331	2.72375	0.00645453	0.0328257
ENSG00000084623	1309.28	0.215653	0.156185	1.38075	0.167355	0.347106
ENSG00000084652	635.286	0.957475	0.161823	5.91679	3.28277e-09	1.30531e-07
ENSG00000084674	34159.8	0.110639	0.175747	0.629539	0.528996	0.714562
ENSG00000084676	637.338	-0.524001	0.162447	-3.22567	0.00125678	0.00871216
ENSG00000084693	443.881	0.213295	0.195268	1.09232	0.274693	0.480195
ENSG00000084710	78.9612	0.438239	0.318248	1.37704	0.168501	0.348356
ENSG00000084731	45.203	-0.13484	0.446789	-0.301797	0.762807	0.871366
ENSG00000084733	984.945	-0.334598	0.223625	-1.49625	0.134589	0.299231
ENSG00000084754	3722.18	0.197216	0.136544	1.44434	0.148642	0.320594
ENSG00000084764	92.1233	-0.0441555	0.306034	-0.144283	0.885277	0.93914
ENSG00000084774	878.538	-0.413464	0.173572	-2.38208	0.017215	0.0683606
ENSG00000085063	806.685	0.16703	0.18584	0.898782	0.368769	0.577603
ENSG00000085185	426.602	-0.284471	0.185214	-1.53591	0.124561	0.284172
ENSG00000085224	775.114	-1.61604	0.261796	-6.17291	6.70427e-10	3.07122e-08
ENSG00000085231	768.567	-0.210111	0.210604	-0.997661	0.318444	0.527007
ENSG00000085274	115.087	-0.339806	0.334968	-1.01444	0.310371	0.51885
ENSG00000085276	120.654	-0.71127	0.276409	-2.57325	0.0100748	0.046224
ENSG00000085365	343.598	-0.764996	0.243814	-3.13762	0.00170325	0.0112074
ENSG00000085377	418.002	0.122288	0.203208	0.601788	0.547315	0.72774
ENSG00000085382	57.518	-0.940587	0.377758	-2.48992	0.0127772	0.0548025
ENSG00000085415	580.517	0.567677	0.196717	2.88575	0.0039048	0.0220662
ENSG00000085433	43.946	-0.481266	0.443164	-1.08598	0.277488	0.482979
ENSG00000085449	2086.7	0.0974719	0.164435	0.592767	0.553337	0.731374
ENSG00000085491	860.403	-0.189246	0.223072	-0.848364	0.396235	0.601998
ENSG00000085511	214.457	-0.610512	0.223983	-2.72571	0.00641629	0.0326727
ENSG00000085552	694.545	-0.368715	0.249013	-1.48071	0.138684	0.305795
ENSG00000085563	952.62	0.387143	0.183257	2.11257	0.0346377	0.115088
ENSG00000085644	86.0693	0.780801	0.317351	2.46037	0.0138794	0.0581631
ENSG00000085662	58.5119	-0.0148037	0.372065	-0.039788	0.968262	0.983362
ENSG00000085719	946.745	-0.0758326	0.214513	-0.35351	0.723706	0.847926
ENSG00000085721	260.887	0.32941	0.237963	1.3843	0.166268	0.345617
ENSG00000085733	2939.56	0.139605	0.145043	0.96251	0.335793	0.544574
ENSG00000085741	410.038	1.00111	0.190038	5.26792	1.37978e-07	3.66967e-06
ENSG00000085760	383.818	-0.759895	0.213291	-3.56271	0.000367049	0.00307098
ENSG00000085788	520.334	-0.357041	0.169231	-2.10979	0.0348767	0.115608
ENSG00000085831	384.127	0.0440835	0.195674	0.22529	0.821753	0.905438
ENSG00000085832	501.04	-0.788587	0.204244	-3.86101	0.000112921	0.00113752
ENSG00000085840	127.484	-0.178986	0.288625	-0.620132	0.535171	0.719135
ENSG00000085871	220.76	0.217452	0.239829	0.906694	0.364569	0.574235
ENSG00000085872	404.411	0.858617	0.188611	4.55233	5.30561e-06	8.34124e-05
ENSG00000085978	245.298	0.561093	0.215872	2.59919	0.00934433	0.0435852
ENSG00000085982	321.004	-0.131164	0.19966	-0.656934	0.511223	0.701191
ENSG00000085998	340.213	0.218466	0.189286	1.15416	0.248433	0.449688
ENSG00000085999	185.772	-0.627044	0.247742	-2.53104	0.0113725	0.0505594
ENSG00000086015	971	-0.00465985	0.154271	-0.0302056	0.975903	0.98694
ENSG00000086061	1995.02	-0.0560545	0.167873	-0.33391	0.738447	0.856369
ENSG00000086062	1060.74	0.41169	0.174386	2.36079	0.0182358	0.0714024
ENSG00000086065	454.481	-0.556883	0.30518	-1.82477	0.0680356	0.188262
ENSG00000086102	333.061	0.0836713	0.190205	0.4399	0.660009	0.80494
ENSG00000086189	232.237	0.298395	0.229964	1.29757	0.194435	0.383922
ENSG00000086200	220.757	-0.347464	0.243029	-1.42972	0.152797	0.325946
ENSG00000086232	2143.56	0.0744903	0.146618	0.508057	0.611414	0.771464
ENSG00000086289	125.532	0.201501	0.293575	0.686369	0.49248	0.686181
ENSG00000086300	74.6761	0.16267	0.469697	0.346329	0.729096	0.85159
ENSG00000086475	458.975	0.235049	0.199475	1.17834	0.238662	0.438591
ENSG00000086504	658.338	0.413967	0.167044	2.4782	0.0132047	0.0560376
ENSG00000086544	1180.06	1.05228	0.14732	7.14282	9.14329e-13	7.59713e-11
ENSG00000086548	2980.58	0.438116	0.197402	2.21941	0.0264585	0.0948164
ENSG00000086570	58.7995	-1.73383	0.548807	-3.15927	0.00158167	0.0105208
ENSG00000086589	689.668	0.406525	0.170689	2.38167	0.0172342	0.0684144
ENSG00000086598	2199.02	-0.015676	0.169243	-0.092624	0.926202	0.961176
ENSG00000086666	253.836	-0.607245	0.231688	-2.62096	0.00876822	0.041476
ENSG00000086696	266.617	0.230092	0.204475	1.12528	0.26047	0.463969
ENSG00000086712	230.438	-0.702188	0.231038	-3.03928	0.00237145	0.0146294
ENSG00000086758	3431.13	-0.322302	0.177287	-1.81797	0.0690691	0.190292
ENSG00000086827	323.179	-0.304165	0.200646	-1.51593	0.129538	0.291189
ENSG00000086848	143.371	0.00847982	0.266432	0.0318273	0.97461	0.986151
ENSG00000087008	131.072	0.098834	0.27088	0.364862	0.715214	0.842482
ENSG00000087053	1134.42	-0.104122	0.174452	-0.596852	0.550606	0.7297
ENSG00000087074	351.017	0.0474709	0.207486	0.228791	0.819032	0.903718
ENSG00000087076	573.42	0.260079	0.171456	1.51689	0.129295	0.290951
ENSG00000087077	210.106	0.409757	0.236125	1.73534	0.0826802	0.215051
ENSG00000087085	182.181	0.855892	0.252501	3.38966	0.000699798	0.00532943
ENSG00000087086	18720.3	0.31547	0.141231	2.23371	0.0255022	0.0923508
ENSG00000087087	923.003	0.162749	0.155652	1.04559	0.295748	0.503344
ENSG00000087088	289.887	0.173269	0.214133	0.809167	0.418419	0.622254
ENSG00000087095	980.828	-0.687816	0.180635	-3.80776	0.000140232	0.00136361
ENSG00000087111	1149.78	0.152536	0.152086	1.00296	0.31588	0.524566
ENSG00000087152	671.669	0.518209	0.169919	3.04974	0.00229037	0.0142467
ENSG00000087157	245.702	-0.0459164	0.252024	-0.182191	0.855433	0.92236
ENSG00000087191	565.053	0.143648	0.179303	0.801145	0.423048	0.62646
ENSG00000087206	449.857	-0.330142	0.176131	-1.87441	0.0608734	0.174205
ENSG00000087253	617.549	-0.0698064	0.205455	-0.339765	0.734033	0.853872
ENSG00000087263	361.929	0.253779	0.19578	1.29625	0.19489	0.384359
ENSG00000087266	285.65	0.290963	0.272157	1.0691	0.285024	0.491972
ENSG00000087269	358.203	0.270508	0.206806	1.30803	0.190864	0.379084
ENSG00000087274	1561.57	0.356287	0.14253	2.49972	0.0124291	0.0538265
ENSG00000087299	157.193	-0.700472	0.26747	-2.61888	0.00882184	0.041599
ENSG00000087301	70.9405	-0.187827	0.349649	-0.537189	0.591137	0.757124
ENSG00000087302	653.026	-0.244626	0.18945	-1.29124	0.196621	0.387073
ENSG00000087338	987.366	-0.867718	0.183735	-4.72266	2.32775e-06	4.0765e-05
ENSG00000087365	1939.99	0.267291	0.145819	1.83304	0.0667969	0.185945
ENSG00000087448	192.949	-0.0120643	0.240478	-0.050168	0.959989	0.978891
ENSG00000087460	10743.8	0.187276	0.142541	1.31384	0.188899	0.376236
ENSG00000087470	749.89	-0.595809	0.191047	-3.11866	0.00181676	0.0118252
ENSG00000087502	362.609	-0.874944	0.259328	-3.37389	0.000741138	0.00558426
ENSG00000087510	39.3106	-0.729684	0.473797	-1.54008	0.123542	0.28309
ENSG00000087586	1204.5	-0.299294	0.186242	-1.60702	0.10805	0.258907
ENSG00000087842	50.0675	0.0353778	0.406007	0.0871359	0.930563	0.964092
ENSG00000087884	228.452	0.133704	0.228326	0.585581	0.558157	0.735178
ENSG00000087903	53.7826	-0.156838	0.382481	-0.410054	0.681766	0.820677
ENSG00000087995	103.453	0.452934	0.293079	1.54543	0.122242	0.281063
ENSG00000088035	73.3701	-0.178946	0.343504	-0.520943	0.602407	0.765025
ENSG00000088038	297.346	0.189594	0.212133	0.893748	0.371457	0.58038
ENSG00000088179	218.854	-0.936545	0.236162	-3.96569	7.31834e-05	0.00079577
ENSG00000088205	1060.54	-0.110105	0.188528	-0.584024	0.559204	0.736142
ENSG00000088247	2517.2	0.351137	0.14096	2.49104	0.0127369	0.0547075
ENSG00000088256	1834.05	0.781608	0.13588	5.75218	8.80974e-09	3.19698e-07
ENSG00000088280	114.967	-0.0515013	0.290796	-0.177104	0.859426	0.924923
ENSG00000088298	531.484	0.216448	0.177883	1.2168	0.223679	0.420813
ENSG00000088305	155.348	0.0565248	0.253734	0.222772	0.823713	0.906476
ENSG00000088325	1384.88	-0.164249	0.160551	-1.02303	0.306293	0.514818
ENSG00000088340	163.863	-0.329437	0.959035	-0.343509	0.731215	0.852833
ENSG00000088356	382.195	1.00702	0.193443	5.20579	1.93176e-07	4.85885e-06
ENSG00000088367	997.889	0.280209	0.154254	1.81654	0.0692877	0.190694
ENSG00000088386	1495.57	0.443888	0.154335	2.87614	0.00402572	0.0226068
ENSG00000088387	439.851	-0.892111	0.201908	-4.4184	9.94335e-06	0.000142446
ENSG00000088448	314.138	-0.687258	0.245876	-2.79514	0.00518778	0.0277049
ENSG00000088451	158.788	-0.771474	0.322604	-2.3914	0.0167844	0.0671824
ENSG00000088682	518.777	0.130946	0.170838	0.766495	0.443382	0.642669
ENSG00000088756	227.623	0.0864041	0.235379	0.367085	0.713556	0.841101
ENSG00000088766	570.699	0.00174603	0.224545	0.00777587	0.993796	0.996278
ENSG00000088808	97.7241	-0.262411	0.306583	-0.855923	0.392041	0.598341
ENSG00000088812	1305.02	-0.359419	0.145793	-2.46527	0.0136909	0.057634
ENSG00000088826	151.458	0.710938	0.251811	2.82331	0.00475313	0.0257953
ENSG00000088832	785.435	0.222884	0.169098	1.31808	0.187477	0.374644
ENSG00000088833	730.473	0.363645	0.158021	2.30125	0.0213777	0.0803365
ENSG00000088876	84.3697	-0.439115	0.330741	-1.32767	0.184287	0.37042
ENSG00000088881	312.24	0.139768	0.242595	0.576138	0.564522	0.73952
ENSG00000088888	807.951	-0.0179489	0.180115	-0.0996521	0.920621	0.957987
ENSG00000088899	572.362	0.267494	0.177692	1.50538	0.132227	0.295177
ENSG00000088930	599.211	-0.269094	0.200232	-1.34391	0.178977	0.363077
ENSG00000088970	47.5814	-1.27381	0.508671	-2.50419	0.0122732	0.0533242
ENSG00000088986	1200.21	0.251497	0.228374	1.10125	0.270786	0.475716
ENSG00000089006	1047.49	-0.212338	0.15583	-1.36263	0.173	0.354715
ENSG00000089009	1639.15	-0.277003	0.168854	-1.64049	0.100904	0.246739
ENSG00000089022	356.188	-0.088115	0.192217	-0.458414	0.646655	0.794503
ENSG00000089048	159.353	-0.863051	0.327219	-2.63754	0.00835106	0.0399102
ENSG00000089050	235.303	0.0152061	0.246731	0.0616303	0.950857	0.974475
ENSG00000089053	932.734	-0.05573	0.150584	-0.370092	0.711314	0.840212
ENSG00000089057	257.856	-0.488303	0.219109	-2.22858	0.0258416	0.0933831
ENSG00000089060	67.5909	0.347255	0.359493	0.965957	0.334066	0.543012
ENSG00000089063	602.37	-0.0357819	0.191386	-0.186963	0.85169	0.92119
ENSG00000089091	69.6662	-0.494987	0.3624	-1.36586	0.171983	0.353231
ENSG00000089094	300.745	0.127445	0.202783	0.628478	0.529691	0.714958
ENSG00000089123	84.3407	-1.15598	0.342573	-3.37439	0.000739789	0.00557908
ENSG00000089127	834.038	0.292131	0.197886	1.47626	0.139875	0.30752
ENSG00000089154	2458.73	-0.177471	0.141011	-1.25856	0.208188	0.401834
ENSG00000089157	9514.36	0.239594	0.130929	1.82996	0.0672558	0.186748
ENSG00000089159	1210.24	0.32003	0.147226	2.17374	0.0297249	0.102939
ENSG00000089177	191.96	-0.59446	0.244135	-2.43496	0.0148933	0.0612404
ENSG00000089195	159.217	0.519534	0.258977	2.0061	0.0448458	0.139074
ENSG00000089220	1633.33	0.12415	0.14884	0.834122	0.404212	0.609201
ENSG00000089234	275.183	0.0586247	0.231059	0.253722	0.79971	0.893031
ENSG00000089248	1331.21	-0.00179906	0.164433	-0.010941	0.991271	0.995319
ENSG00000089280	1648.39	0.14623	0.152178	0.960914	0.336595	0.544994
ENSG00000089289	1116.89	0.0257736	0.15725	0.163903	0.869808	0.929771
ENSG00000089327	323.997	0.391205	0.20295	1.92759	0.0539057	0.159925
ENSG00000089335	217.981	-1.35155	0.279501	-4.83559	1.32748e-06	2.54759e-05
ENSG00000089351	327.335	-0.488838	0.204277	-2.39301	0.0167107	0.0670653
ENSG00000089356	4298.67	0.112209	0.14056	0.798298	0.424698	0.627837
ENSG00000089472	8700.81	0.244669	0.139074	1.75927	0.078531	0.207578
ENSG00000089486	537.23	0.758866	0.18586	4.083	4.4458e-05	0.000515029
ENSG00000089597	4576.65	0.270476	0.138128	1.95815	0.0502122	0.151819
ENSG00000089639	119.784	0.2648	0.27574	0.960325	0.336892	0.545327
ENSG00000089682	143.649	-1.26348	0.302338	-4.17902	2.92763e-05	0.00036051
ENSG00000089685	122.146	0.00899032	0.278328	0.0323012	0.974232	0.9861
ENSG00000089693	2659.84	0.331475	0.137017	2.41922	0.0155537	0.0634087
ENSG00000089737	974.172	0.483499	0.149131	3.24211	0.00118648	0.00833512
ENSG00000089775	129.431	-1.26374	0.346624	-3.64586	0.000266503	0.00235053
ENSG00000089818	529.015	0.484658	0.185792	2.6086	0.00909124	0.0426856
ENSG00000089876	265.219	-0.168305	0.223979	-0.751431	0.452393	0.650932
ENSG00000089902	342.39	0.0157641	0.203036	0.0776416	0.938113	0.969081
ENSG00000089916	367.982	-0.283567	0.220916	-1.2836	0.199284	0.390402
ENSG00000090006	1078.14	0.137694	0.189445	0.726828	0.467331	0.663885
ENSG00000090013	636.345	0.247718	0.17909	1.3832	0.166602	0.346133
ENSG00000090020	324.55	0.0592357	0.193731	0.305762	0.759786	0.869326
ENSG00000090054	217.045	-0.125051	0.237403	-0.526746	0.59837	0.761938
ENSG00000090060	1879.33	-0.112882	0.16223	-0.695815	0.486545	0.680507
ENSG00000090061	595.385	0.264445	0.180454	1.46545	0.142799	0.311505
ENSG00000090097	273.433	0.015933	0.213237	0.0747195	0.940438	0.970733
ENSG00000090238	67.5684	0.351381	0.38038	0.923763	0.35561	0.564032
ENSG00000090263	249.954	-0.0502677	0.246939	-0.203564	0.838695	0.915149
ENSG00000090266	220.521	0.169693	0.253452	0.669525	0.503161	0.695127
ENSG00000090273	462.474	0.1091	0.192491	0.566779	0.570864	0.744589
ENSG00000090316	430.468	0.224523	0.190667	1.17756	0.23897	0.438956
ENSG00000090339	2586.72	2.52994	0.162583	15.5609	1.34192e-54	1.46977e-51
ENSG00000090372	680.652	0.392481	0.163277	2.40378	0.0162266	0.0655596
ENSG00000090402	1899.17	-1.11063	0.245742	-4.51951	6.19842e-06	9.56191e-05
ENSG00000090432	237.092	1.60531	0.227208	7.06539	1.60169e-12	1.24498e-10
ENSG00000090447	140.346	-1.09937	0.269672	-4.07671	4.56776e-05	0.00052713
ENSG00000090470	173.008	-0.0835094	0.246159	-0.339249	0.734422	0.853872
ENSG00000090487	769.57	0.171644	0.164863	1.04113	0.297815	0.504936
ENSG00000090520	793.725	0.25724	0.183788	1.39965	0.161617	0.338638
ENSG00000090530	74.1147	0.150734	0.343203	0.439197	0.660519	0.805214
ENSG00000090534	116.855	1.18295	0.312333	3.78748	0.000152183	0.00145744
ENSG00000090539	376.548	1.60877	0.300453	5.35448	8.58032e-08	2.39851e-06
ENSG00000090565	782.534	0.246051	0.178013	1.38221	0.166906	0.346584
ENSG00000090581	395.526	0.0270681	0.183921	0.147172	0.882996	0.937789
ENSG00000090612	168.815	-0.443641	0.292679	-1.51579	0.129572	0.291189
ENSG00000090615	928.185	0.441878	0.164726	2.6825	0.00730751	0.0361162
ENSG00000090621	829.493	0.154519	0.158922	0.972294	0.330904	0.539331
ENSG00000090661	229.656	0.696077	0.222834	3.12375	0.0017856	0.0116601
ENSG00000090674	87.8106	0.32937	0.307612	1.07073	0.28429	0.491198
ENSG00000090686	404.118	-0.344161	0.203083	-1.69468	0.0901363	0.228431
ENSG00000090776	129.141	0.0362903	0.318709	0.113867	0.909344	0.952262
ENSG00000090857	663.198	0.217587	0.165457	1.31507	0.188487	0.375914
ENSG00000090861	2852.44	-0.0347991	0.147449	-0.236008	0.813426	0.900254
ENSG00000090863	2718.86	0.169954	0.133812	1.27009	0.204052	0.396711
ENSG00000090889	330.59	-0.23686	0.199251	-1.18875	0.234537	0.434055
ENSG00000090905	435.439	0.265886	0.233016	1.14107	0.253842	0.455917
ENSG00000090924	389.822	0.322802	0.246484	1.30963	0.190322	0.378338
ENSG00000090971	41.4142	0.0316021	0.473016	0.0668099	0.946733	0.973312
ENSG00000090975	341.677	0.157981	0.234211	0.674523	0.499979	0.691938
ENSG00000090989	230.135	-0.261845	0.22492	-1.16417	0.244357	0.445161
ENSG00000091009	686.329	-0.0755706	0.204558	-0.369434	0.711804	0.84027
ENSG00000091039	474.49	-1.02823	0.252532	-4.07166	4.66785e-05	0.000536113
ENSG00000091073	86.0127	-0.384308	0.320877	-1.19768	0.23104	0.430095
ENSG00000091127	178.775	-0.110469	0.24571	-0.449592	0.653005	0.799452
ENSG00000091129	455.821	-0.430979	0.197692	-2.18005	0.0292537	0.101893
ENSG00000091136	3866.72	-0.0251227	0.139662	-0.179882	0.857245	0.923619
ENSG00000091138	1710.13	0.285743	0.223332	1.27945	0.200738	0.392358
ENSG00000091140	853.443	-0.613097	0.202478	-3.02797	0.00246206	0.0150686
ENSG00000091157	77.847	-1.00492	0.344595	-2.91625	0.00354268	0.0202959
ENSG00000091164	350.866	0.170311	0.237581	0.716854	0.473464	0.669204
ENSG00000091262	529.19	-0.0323188	0.194041	-0.166557	0.867719	0.928912
ENSG00000091317	506.517	-0.0709387	0.237975	-0.298093	0.765632	0.872525
ENSG00000091409	1029.99	0.393709	0.182233	2.16047	0.0307363	0.105864
ENSG00000091436	429.692	-0.0422906	0.196021	-0.215745	0.829187	0.91042
ENSG00000091483	704.395	0.0404368	0.169793	0.238153	0.811762	0.899238
ENSG00000091490	114.932	-0.276802	0.287294	-0.963479	0.335307	0.544181
ENSG00000091513	75.3334	0.175757	0.327705	0.536326	0.591733	0.757378
ENSG00000091527	2104.24	0.469034	0.15523	3.02153	0.00251499	0.0153421
ENSG00000091542	1630.58	-0.0723371	0.149981	-0.482307	0.629588	0.784008
ENSG00000091583	457.712	-0.221927	0.216098	-1.02698	0.304431	0.512905
ENSG00000091640	345.203	0.227983	0.203937	1.11791	0.263606	0.466979
ENSG00000091651	106.678	-0.498236	0.29587	-1.68397	0.0921875	0.232019
ENSG00000091732	156.926	0.799465	0.249773	3.20076	0.00137064	0.0093244
ENSG00000091947	385.707	0.0158908	0.185018	0.0858879	0.931556	0.964539
ENSG00000092010	1506.6	0.235102	0.154358	1.5231	0.127733	0.288621
ENSG00000092020	127.548	-0.288346	0.271329	-1.06272	0.28791	0.495251
ENSG00000092036	239.457	0.196995	0.213041	0.924683	0.355131	0.563421
ENSG00000092068	97.5597	0.936545	0.29994	3.12244	0.00179358	0.0116869
ENSG00000092094	223.357	-0.255034	0.255989	-0.996269	0.319119	0.527708
ENSG00000092098	188.85	0.586052	0.238063	2.46175	0.0138261	0.0580052
ENSG00000092108	356.07	-0.643821	0.213707	-3.01264	0.00258989	0.0157258
ENSG00000092140	180.997	-1.18437	0.251842	-4.70282	2.56598e-06	4.40383e-05
ENSG00000092148	1005.22	-1.06959	0.180942	-5.91124	3.39543e-09	1.34125e-07
ENSG00000092199	1774.97	0.239644	0.167497	1.43074	0.152506	0.325721
ENSG00000092201	849.864	-0.115761	0.159931	-0.723817	0.469178	0.665567
ENSG00000092203	744.986	0.207549	0.166706	1.245	0.213131	0.408396
ENSG00000092208	48.9232	-0.717466	0.425189	-1.6874	0.0915256	0.231077
ENSG00000092330	182.176	0.379661	0.230639	1.64613	0.0997374	0.24487
ENSG00000092421	257.373	0.375116	0.21145	1.77402	0.0760603	0.202872
ENSG00000092439	657.241	-1.07223	0.177315	-6.04704	1.47535e-09	6.41699e-08
ENSG00000092445	812.935	0.132803	0.168105	0.789998	0.429529	0.632018
ENSG00000092470	80.1938	-0.704459	0.34137	-2.06363	0.0390532	0.125772
ENSG00000092531	228.154	-0.154426	0.258137	-0.598231	0.549686	0.728848
ENSG00000092621	1395.48	0.169003	0.154057	1.09701	0.272635	0.477513
ENSG00000092820	3339.82	0.629186	0.152241	4.13281	3.5835e-05	0.000430878
ENSG00000092841	1630.09	0.106766	0.154342	0.691749	0.489095	0.683043
ENSG00000092847	546.87	-0.0590246	0.179931	-0.32804	0.742881	0.859353
ENSG00000092853	72.3008	0.366749	0.368449	0.995387	0.319548	0.528182
ENSG00000092871	240.612	0.0386647	0.217272	0.177955	0.858758	0.924769
ENSG00000092929	210.283	0.198213	0.249492	0.794464	0.426925	0.629641
ENSG00000092931	244.295	0.215957	0.212363	1.01692	0.30919	0.517881
ENSG00000092964	736.329	-0.278667	0.171094	-1.62873	0.10337	0.250936
ENSG00000092978	149.793	0.00227367	0.293237	0.00775369	0.993814	0.996278
ENSG00000093000	481.518	0.146987	0.197043	0.745966	0.455688	0.653898
ENSG00000093009	61.3031	-0.22212	0.362557	-0.612648	0.540109	0.723347
ENSG00000093010	1032.66	0.237785	0.163424	1.45502	0.145663	0.315809
ENSG00000093144	557.715	-0.603749	0.198243	-3.0455	0.00232291	0.0143836
ENSG00000093167	242.418	-0.618261	0.217275	-2.84552	0.00443394	0.0243705
ENSG00000093183	157.026	0.196697	0.24615	0.799093	0.424236	0.627541
ENSG00000093217	377.898	-0.0127332	0.198443	-0.0641656	0.948838	0.974063
ENSG00000094631	1105.86	-0.0498188	0.161738	-0.308023	0.758065	0.86842
ENSG00000094804	231.567	0.101685	0.244083	0.4166	0.676971	0.817679
ENSG00000094841	149.615	-0.353886	0.286728	-1.23422	0.21712	0.412964
ENSG00000094880	813.601	-0.0687063	0.17302	-0.397101	0.691293	0.827573
ENSG00000094914	320.413	0.18415	0.191493	0.961653	0.336224	0.544979
ENSG00000094916	1286.69	-0.380915	0.149471	-2.54841	0.0108214	0.0488289
ENSG00000094975	604.135	-0.0269671	0.197405	-0.136608	0.891341	0.942254
ENSG00000095002	423.629	-0.95752	0.196571	-4.87113	1.10964e-06	2.18804e-05
ENSG00000095015	846.642	-0.0966496	0.175084	-0.552017	0.580937	0.751035
ENSG00000095059	501.162	0.256746	0.177752	1.4444	0.148625	0.320594
ENSG00000095066	632.945	0.0812835	0.239626	0.33921	0.734452	0.853872
ENSG00000095139	3760.14	0.222461	0.169493	1.3125	0.18935	0.37697
ENSG00000095203	1024.56	-0.112929	0.169259	-0.667194	0.504648	0.69621
ENSG00000095209	673.879	-0.249475	0.246276	-1.01299	0.311064	0.519432
ENSG00000095261	543.469	0.541447	0.179525	3.01599	0.00256142	0.0155908
ENSG00000095319	640.334	0.119216	0.165517	0.720261	0.471364	0.667332
ENSG00000095321	911.263	0.260687	0.153281	1.70072	0.088996	0.226351
ENSG00000095380	330.352	0.176217	0.19797	0.890119	0.373402	0.582211
ENSG00000095383	303.992	0.374175	0.19946	1.87594	0.060663	0.173809
ENSG00000095485	166.586	0.261119	0.266562	0.979583	0.327292	0.536492
ENSG00000095539	1943.2	0.226491	0.150137	1.50856	0.131412	0.29412
ENSG00000095564	724.773	-1.06284	0.586299	-1.81279	0.0698642	0.191544
ENSG00000095574	139.282	-0.818757	0.264693	-3.09323	0.00197991	0.0126011
ENSG00000095637	728.663	-0.0894652	0.178607	-0.500906	0.616437	0.774597
ENSG00000095739	259.449	0.164965	0.262301	0.628916	0.529404	0.714731
ENSG00000095787	1695.41	-0.813535	0.155385	-5.23561	1.64443e-07	4.22454e-06
ENSG00000095794	46.9301	0.25587	0.470125	0.544258	0.586264	0.753732
ENSG00000095906	379.246	0.25308	0.196405	1.28856	0.197551	0.388143
ENSG00000095932	1317.27	0.365956	0.158089	2.31488	0.0206195	0.0782438
ENSG00000095951	356.434	0.822102	0.194857	4.21899	2.45399e-05	0.000309913
ENSG00000096060	125.416	0.525418	0.314089	1.67283	0.0943602	0.235763
ENSG00000096063	1215.94	-0.5865	0.165376	-3.54647	0.000390426	0.0032418
ENSG00000096070	1070.89	0.187083	0.149179	1.25409	0.20981	0.403994
ENSG00000096080	139.62	0.77437	0.270351	2.86431	0.00417916	0.0232781
ENSG00000096088	38.3899	0.0825096	0.497563	0.165827	0.868293	0.928975
ENSG00000096092	268.094	0.384658	0.307236	1.25199	0.210572	0.404879
ENSG00000096093	151.1	-0.52031	0.2909	-1.78862	0.0736754	0.198596
ENSG00000096384	11097.2	0.0199641	0.159647	0.125052	0.900483	0.946871
ENSG00000096395	148.438	0.0539148	0.262542	0.205357	0.837293	0.914487
ENSG00000096401	401.394	-0.428356	0.229453	-1.86686	0.0619217	0.17617
ENSG00000096433	3335.26	0.0865287	0.136502	0.633899	0.526146	0.712395
ENSG00000096654	53.0443	-1.24193	0.403343	-3.07909	0.00207633	0.0131592
ENSG00000096696	10027.1	0.411781	0.135112	3.04771	0.00230595	0.0143207
ENSG00000096717	358.894	-0.200826	0.208952	-0.961113	0.336495	0.544994
ENSG00000096746	1403.58	-0.0740109	0.15248	-0.485382	0.627406	0.782842
ENSG00000096968	103.559	-0.301719	0.490104	-0.615624	0.538143	0.721597
ENSG00000097007	952.647	0.316963	0.148733	2.13109	0.0330821	0.111271
ENSG00000097021	2054.25	0.371961	0.140604	2.64545	0.00815833	0.0392068
ENSG00000097033	734.568	-0.320574	0.180279	-1.77821	0.0753696	0.201655
ENSG00000097046	116.929	-0.753793	0.296041	-2.54624	0.0108889	0.0489696
ENSG00000097096	70.0473	-0.643586	0.338999	-1.89849	0.0576314	0.167392
ENSG00000099139	510.542	-0.141297	0.171649	-0.823174	0.410409	0.614542
ENSG00000099194	9723.25	-0.221639	0.154092	-1.43836	0.150333	0.322854
ENSG00000099203	117.828	0.463794	0.292592	1.58512	0.112939	0.266615
ENSG00000099204	928.876	0.084744	0.153526	0.551983	0.58096	0.751035
ENSG00000099219	292.244	0.0949057	0.206984	0.458517	0.646581	0.794493
ENSG00000099246	768.934	0.176312	0.224622	0.784928	0.432496	0.633958
ENSG00000099250	43.4308	-0.16513	0.486983	-0.339088	0.734544	0.853896
ENSG00000099251	40.1532	-2.27471	0.522361	-4.35467	1.33266e-05	0.000183496
ENSG00000099256	287.306	-0.241504	0.213072	-1.13344	0.25703	0.459431
ENSG00000099282	439.783	0.300479	0.189614	1.58468	0.113039	0.266671
ENSG00000099290	32.3915	-0.15919	0.497565	-0.319937	0.749016	0.863141
ENSG00000099308	267.037	0.416379	0.217563	1.91383	0.0556415	0.163544
ENSG00000099326	100.642	-0.309719	0.466675	-0.663672	0.5069	0.698018
ENSG00000099330	175.571	0.249884	0.238189	1.0491	0.294132	0.501443
ENSG00000099331	391.595	0.144874	0.196066	0.738907	0.459964	0.657205
ENSG00000099337	100.183	0.263425	0.305318	0.862786	0.388255	0.594446
ENSG00000099338	43.6874	-0.107253	0.476777	-0.224955	0.822015	0.905599
ENSG00000099341	1312.3	0.430403	0.165828	2.59548	0.00944595	0.0439222
ENSG00000099364	163.758	-0.118866	0.2584	-0.460009	0.64551	0.794036
ENSG00000099377	151.405	0.589596	0.264733	2.22713	0.0259384	0.093664
ENSG00000099381	376.53	0.442147	0.200766	2.2023	0.0276443	0.0979871
ENSG00000099385	70.7403	-0.0195955	0.343341	-0.0570731	0.954487	0.976285
ENSG00000099617	320.126	1.01416	0.21089	4.80892	1.51745e-06	2.84327e-05
ENSG00000099622	1038.32	0.559989	0.164536	3.40345	0.000665401	0.00507747
ENSG00000099624	345.134	0.292433	0.19739	1.4815	0.138473	0.305579
ENSG00000099625	40.5222	0.699455	0.434221	1.61082	0.107218	0.257374
ENSG00000099783	1550.42	0.083938	0.144246	0.58191	0.560627	0.73673
ENSG00000099785	75.8866	0.019746	0.350639	0.0563144	0.955091	0.976535
ENSG00000099795	479.432	0.359327	0.186519	1.92649	0.0540437	0.160115
ENSG00000099797	918.337	0.43328	0.163375	2.65205	0.00800045	0.038664
ENSG00000099800	534.518	0.275898	0.180654	1.52722	0.126707	0.287331
ENSG00000099804	398.767	0.612534	0.184121	3.3268	0.000878487	0.00645366
ENSG00000099810	124.082	-0.531305	0.295361	-1.79883	0.0720454	0.195299
ENSG00000099812	964.052	0.796114	0.156737	5.07929	3.78852e-07	8.72735e-06
ENSG00000099814	419.823	0.349841	0.216233	1.61789	0.105686	0.254815
ENSG00000099817	1468.81	0.405772	0.156068	2.59997	0.00932332	0.0435096
ENSG00000099821	417.466	0.324487	0.19026	1.70549	0.0881022	0.224668
ENSG00000099822	100.895	0.43132	0.30903	1.39572	0.162799	0.340167
ENSG00000099834	18353.1	0.265766	0.128002	2.07627	0.0378693	0.122879
ENSG00000099849	570.153	-0.0765985	0.17722	-0.432224	0.665579	0.808927
ENSG00000099860	77.7729	0.745528	0.337997	2.20573	0.0274032	0.0974316
ENSG00000099864	545.274	0.284403	0.173301	1.64109	0.100779	0.246574
ENSG00000099875	1660.83	-0.107888	0.140011	-0.770566	0.440964	0.64106
ENSG00000099889	49.1428	0.0685476	0.405789	0.168924	0.865856	0.927934
ENSG00000099899	157.366	-0.101953	0.248335	-0.410546	0.681406	0.820677
ENSG00000099901	351.144	0.117708	0.196628	0.598632	0.549418	0.728847
ENSG00000099904	115.552	-0.629289	0.302499	-2.0803	0.0374982	0.121971
ENSG00000099910	101.901	0.306042	0.305269	1.00253	0.316086	0.524619
ENSG00000099917	873.684	-0.338945	0.165014	-2.05404	0.0399714	0.128051
ENSG00000099937	170.52	0.410449	0.24469	1.67743	0.0934589	0.23418
ENSG00000099940	219.013	0.431872	0.222486	1.94112	0.0522438	0.156187
ENSG00000099942	1124.56	-0.103427	0.150935	-0.685239	0.493193	0.686668
ENSG00000099949	255.131	-0.00718399	0.210333	-0.0341554	0.972753	0.985371
ENSG00000099956	593.655	0.329423	0.179562	1.83459	0.0665658	0.185559
ENSG00000099968	515.041	-0.194297	0.187785	-1.03468	0.300819	0.508383
ENSG00000099991	504.137	-0.110593	0.190422	-0.580776	0.561392	0.737343
ENSG00000099992	53.8933	0.754201	0.392638	1.92086	0.0547499	0.161436
ENSG00000099994	3589.13	0.301761	0.135774	2.22252	0.026248	0.0943199
ENSG00000099995	1121.67	0.352048	0.148677	2.36787	0.017891	0.0702808
ENSG00000099999	70.1872	0.0277519	0.367404	0.0755349	0.939789	0.970219
ENSG00000100003	79.8281	0.296267	0.374894	0.790268	0.429371	0.63194
ENSG00000100014	178.312	0.212567	0.245014	0.867569	0.38563	0.592914
ENSG00000100023	379.658	0.134979	0.205422	0.65708	0.511129	0.701191
ENSG00000100024	806.749	0.053059	0.15943	0.332803	0.739283	0.85709
ENSG00000100028	682.974	0.115692	0.167106	0.692325	0.488734	0.682697
ENSG00000100029	712.132	0.561999	0.168554	3.33423	0.000855364	0.00630687
ENSG00000100030	1674.08	-0.069334	0.147787	-0.469148	0.638964	0.789968
ENSG00000100031	299.591	0.108808	0.19828	0.54876	0.58317	0.752139
ENSG00000100033	1300.05	-0.426426	0.239418	-1.7811	0.0748967	0.200747
ENSG00000100034	166.564	0.327222	0.253637	1.29012	0.197009	0.387583
ENSG00000100038	180.417	-0.00839396	0.262456	-0.0319824	0.974486	0.986151
ENSG00000100056	131.962	0.48055	0.277062	1.73445	0.082838	0.215186
ENSG00000100058	75.1149	0.0179137	0.359164	0.0498763	0.960221	0.978992
ENSG00000100065	528.046	0.689847	0.172967	3.98831	6.6545e-05	0.000727527
ENSG00000100075	1868.63	0.279346	0.138132	2.02232	0.0431434	0.135116
ENSG00000100077	151.398	-0.328845	0.26773	-1.22827	0.219345	0.415561
ENSG00000100079	655.811	0.357458	0.179898	1.98701	0.0469218	0.144139
ENSG00000100083	335.165	0.386423	0.230814	1.67417	0.0940967	0.235349
ENSG00000100084	178.942	0.225723	0.231829	0.973663	0.330224	0.538952
ENSG00000100092	181.925	-0.0348419	0.236775	-0.147152	0.883012	0.937789
ENSG00000100097	43.7152	0.642891	0.453372	1.41802	0.156184	0.33053
ENSG00000100099	256.886	0.0260945	0.220067	0.118576	0.905612	0.949838
ENSG00000100100	53.9491	-0.37351	0.401142	-0.931117	0.351793	0.560606
ENSG00000100101	56.6477	0.0807996	0.414397	0.194981	0.845408	0.918769
ENSG00000100104	98.7933	0.72593	0.30262	2.39882	0.0164481	0.0662543
ENSG00000100105	293.059	0.100192	0.204407	0.490161	0.62402	0.780727
ENSG00000100106	48.0044	0.164805	0.428672	0.384454	0.700642	0.833465
ENSG00000100109	231.81	1.12793	0.214614	5.25559	1.4755e-07	3.86454e-06
ENSG00000100116	53.1388	0.516587	0.375014	1.37751	0.168354	0.34821
ENSG00000100124	113.048	0.171172	0.28942	0.591432	0.554231	0.732248
ENSG00000100129	3955.73	0.130317	0.138998	0.937548	0.348477	0.556971
ENSG00000100138	643.928	0.295482	0.171811	1.71981	0.0854676	0.219977
ENSG00000100139	359.129	0.723997	0.191974	3.77134	0.000162376	0.00153599
ENSG00000100142	130.486	0.296258	0.278949	1.06205	0.288212	0.495488
ENSG00000100147	41.2698	0.141836	0.454975	0.311745	0.755234	0.867321
ENSG00000100150	117.062	-0.376594	0.27554	-1.36675	0.171704	0.352839
ENSG00000100151	160.972	0.410147	0.264055	1.55326	0.120361	0.278331
ENSG00000100154	30.3255	-0.205325	0.519894	-0.394936	0.69289	0.828575
ENSG00000100162	90.7582	-0.120557	0.317342	-0.379895	0.704023	0.835772
ENSG00000100170	171.836	0.175762	0.266235	0.660175	0.509141	0.699764
ENSG00000100196	297.586	0.28523	0.225569	1.26449	0.206053	0.398802
ENSG00000100201	2850.43	-0.362001	0.175145	-2.06686	0.0387472	0.125222
ENSG00000100207	738.903	-0.108473	0.157563	-0.688441	0.491175	0.6851
ENSG00000100209	42.3684	0.145314	0.462487	0.314201	0.753369	0.865673
ENSG00000100211	70.0709	-0.0693837	0.349536	-0.198502	0.842652	0.917181
ENSG00000100216	641.844	0.465446	0.168303	2.76553	0.00568299	0.0297949
ENSG00000100219	1318.82	0.697314	0.16215	4.30043	1.70466e-05	0.000225689
ENSG00000100220	822.11	0.322072	0.178251	1.80685	0.0707862	0.192842
ENSG00000100221	826.516	0.527185	0.161137	3.27166	0.00106917	0.00763568
ENSG00000100225	1016.47	0.225539	0.152192	1.48194	0.138355	0.305462
ENSG00000100226	903.666	0.383049	0.164032	2.33521	0.0195323	0.0750259
ENSG00000100227	771.863	0.117633	0.170943	0.688141	0.491364	0.6851
ENSG00000100234	616.938	0.445913	0.170379	2.61719	0.00886566	0.0417403
ENSG00000100239	520.223	-0.192835	0.181955	-1.05979	0.289239	0.496545
ENSG00000100241	1202.69	0.085727	0.155716	0.550535	0.581952	0.751607
ENSG00000100242	444.419	0.166918	0.185807	0.898339	0.369005	0.577823
ENSG00000100243	1651.17	0.421523	0.144128	2.92464	0.00344854	0.0198509
ENSG00000100246	53.8626	0.121835	0.396008	0.307659	0.758342	0.868571
ENSG00000100258	492.316	0.392714	0.175117	2.24259	0.0249235	0.0905
ENSG00000100263	122.953	0.1428	0.309802	0.46094	0.644842	0.793571
ENSG00000100266	778.643	0.278145	0.168792	1.64785	0.0993834	0.244403
ENSG00000100280	1092.93	0.127158	0.153908	0.826198	0.408692	0.612672
ENSG00000100281	162.262	0.138179	0.266402	0.518688	0.603978	0.766397
ENSG00000100284	597.071	0.408539	0.168344	2.42682	0.0152319	0.0623562
ENSG00000100292	692.1	1.05776	0.174277	6.06942	1.28375e-09	5.68624e-08
ENSG00000100294	117.674	0.278274	0.278894	0.997776	0.318388	0.526987
ENSG00000100296	295.208	0.144218	0.204939	0.703709	0.481614	0.676078
ENSG00000100297	358.998	0.194957	0.224268	0.869307	0.384679	0.592186
ENSG00000100299	188.746	-0.0237094	0.239681	-0.0989205	0.921201	0.958183
ENSG00000100300	68.6348	0.266685	0.37121	0.718422	0.472497	0.668386
ENSG00000100304	442.366	0.199097	0.183087	1.08744	0.27684	0.48206
ENSG00000100307	120.872	0.226691	0.282207	0.80328	0.421813	0.625318
ENSG00000100311	78.685	-0.0162465	0.385191	-0.0421776	0.966357	0.982245
ENSG00000100316	13887.3	0.122095	0.138448	0.881882	0.377841	0.586174
ENSG00000100319	63.5729	0.545623	0.384759	1.41809	0.156164	0.33053
ENSG00000100320	671.483	-0.514588	0.165361	-3.11191	0.00185882	0.0120583
ENSG00000100321	90.805	0.0935844	0.313771	0.298257	0.765507	0.872525
ENSG00000100324	291.683	-0.0126749	0.197496	-0.064178	0.948829	0.974063
ENSG00000100325	406.516	0.167775	0.185095	0.906428	0.364709	0.574306
ENSG00000100330	471.245	-0.262816	0.191599	-1.3717	0.170158	0.350557
ENSG00000100335	1034.38	0.799272	0.150972	5.29416	1.19566e-07	3.21764e-06
ENSG00000100336	58.3795	1.46841	0.592655	2.47767	0.0132242	0.0561006
[truncated: 10,399 more rows]

## Sheet: gluten-specific CD4+ T cell - a
X	baseMean	log2FoldChange	lfcSE	stat	pvalue	padj
[truncated: 63,683 more rows]

## Sheet: CD8+ IELs - IFNb 3h
	baseMean	log2FoldChange	lfcSE	stat	pvalue	padj
[truncated: 33,729 more rows]

[truncated: 3 more sheets: CD8+ IELs - IL15 3h, CD8+ IELs - IL21 3h, biopsies - control vs active Ce]
